# Supplementary material for: 700,000 years of tropical Andean glaciation
Source: Nature. 2022 Jul 13;607(7918):301–6. doi: 10.1038/s41586-022-04873-0 (PMC9279143; doi:10.1038/s41586-022-04873-0)
Supplement: Supplementary file 1 — Source Data Fig. 2 [file 41586_2022_4873_MOESM1_ESM.xlsx]

## Sheet: Manuscript Figure 2
Depth (cm)	Mean age (ka)	Mean Age -95.4%	Mean Age -68.2%	Mean Age + 68.2%	Mean Age + 95.4%
0.215	0.386	0.306	0.33	0.44	0.469
0.22	0.391	0.314	0.335	0.445	0.473
0.23	0.397	0.321	0.343	0.45	0.477
0.24	0.402	0.327	0.349	0.454	0.48
0.25	0.407	0.333	0.356	0.458	0.483
0.26	0.413	0.339	0.363	0.462	0.487
0.27	0.418	0.344	0.369	0.466	0.491
0.28	0.423	0.349	0.375	0.47	0.496
0.29	0.428	0.354	0.382	0.474	0.5
0.3	0.433	0.358	0.388	0.478	0.505
0.31	0.438	0.363	0.393	0.482	0.511
0.32	0.443	0.368	0.399	0.487	0.516
0.33	0.448	0.372	0.404	0.491	0.522
0.34	0.454	0.377	0.41	0.495	0.528
0.35	0.459	0.381	0.415	0.5	0.534
0.36	0.463	0.385	0.42	0.505	0.54
0.37	0.468	0.389	0.425	0.509	0.546
0.38	0.473	0.394	0.43	0.514	0.551
0.39	0.478	0.398	0.435	0.518	0.556
0.4	0.482	0.402	0.44	0.523	0.56
0.41	0.487	0.406	0.445	0.527	0.565
0.42	0.491	0.41	0.45	0.531	0.569
0.43	0.496	0.414	0.455	0.535	0.573
0.44	0.5	0.419	0.459	0.539	0.576
0.45	0.504	0.423	0.464	0.544	0.58
0.46	0.508	0.428	0.469	0.548	0.584
0.47	0.513	0.433	0.474	0.552	0.587
0.48	0.517	0.438	0.479	0.557	0.591
0.49	0.522	0.444	0.485	0.561	0.594
0.5	0.527	0.45	0.49	0.566	0.598
0.51	0.532	0.457	0.496	0.57	0.602
0.52	0.537	0.463	0.501	0.575	0.605
0.53	0.542	0.471	0.506	0.58	0.609
0.54	0.547	0.478	0.512	0.585	0.613
0.55	0.552	0.485	0.517	0.59	0.617
0.56	0.557	0.492	0.522	0.595	0.621
0.57	0.562	0.499	0.527	0.6	0.625
0.58	0.567	0.506	0.531	0.606	0.63
0.59	0.572	0.512	0.536	0.611	0.634
0.6	0.578	0.518	0.54	0.616	0.638
0.61	0.583	0.524	0.545	0.622	0.643
0.62	0.588	0.529	0.549	0.628	0.648
0.63	0.593	0.533	0.553	0.634	0.654
0.64	0.598	0.537	0.558	0.64	0.659
0.65	0.605	0.542	0.564	0.648	0.669
0.66	0.626	0.551	0.581	0.67	0.705
0.67	0.661	0.581	0.614	0.707	0.751
0.68	0.698	0.611	0.648	0.746	0.802
0.69	0.736	0.638	0.68	0.788	0.859
0.7	0.773	0.663	0.711	0.832	0.918
0.71	0.81	0.687	0.741	0.876	0.979
0.72	0.847	0.71	0.77	0.921	1.04
0.73	0.884	0.733	0.798	0.967	1.102
0.74	0.92	0.754	0.826	1.013	1.163
0.75	0.957	0.776	0.854	1.059	1.221
0.76	0.993	0.797	0.881	1.105	1.27
0.77	1.028	0.818	0.909	1.15	1.313
0.78	1.062	0.839	0.936	1.193	1.35
0.79	1.096	0.859	0.963	1.233	1.381
0.8	1.128	0.88	0.99	1.269	1.407
0.81	1.159	0.901	1.019	1.302	1.431
0.82	1.19	0.923	1.048	1.332	1.453
0.83	1.221	0.946	1.08	1.361	1.474
0.84	1.253	0.971	1.114	1.389	1.495
0.85	1.286	0.999	1.152	1.416	1.515
0.86	1.32	1.033	1.193	1.443	1.535
0.87	1.354	1.074	1.237	1.47	1.556
0.88	1.39	1.119	1.283	1.497	1.577
0.89	1.426	1.174	1.329	1.525	1.597
0.9	1.463	1.233	1.376	1.552	1.619
0.91	1.5	1.295	1.422	1.58	1.64
0.92	1.537	1.357	1.468	1.608	1.663
0.93	1.574	1.419	1.513	1.637	1.686
0.94	1.611	1.48	1.558	1.667	1.71
0.95	1.649	1.539	1.602	1.698	1.736
0.96	1.686	1.595	1.644	1.73	1.764
0.97	1.723	1.646	1.683	1.765	1.797
0.98	1.753	1.689	1.717	1.792	1.816
0.99	1.771	1.718	1.735	1.808	1.827
1	1.782	1.728	1.746	1.818	1.839
1.01	1.793	1.738	1.757	1.829	1.852
1.02	1.805	1.747	1.768	1.84	1.867
1.03	1.816	1.755	1.779	1.852	1.883
1.04	1.827	1.763	1.789	1.863	1.9
1.05	1.838	1.771	1.799	1.876	1.917
1.06	1.85	1.778	1.809	1.888	1.935
1.07	1.861	1.786	1.818	1.901	1.953
1.08	1.872	1.793	1.827	1.914	1.972
1.09	1.883	1.8	1.837	1.928	1.991
1.1	1.894	1.807	1.846	1.941	2.009
1.11	1.905	1.814	1.854	1.955	2.027
1.12	1.917	1.821	1.863	1.969	2.044
1.13	1.927	1.828	1.872	1.982	2.061
1.14	1.938	1.835	1.88	1.996	2.076
1.15	1.949	1.841	1.888	2.009	2.091
1.16	1.959	1.848	1.897	2.022	2.103
1.17	1.97	1.854	1.905	2.035	2.114
1.18	1.98	1.861	1.913	2.047	2.124
1.19	1.99	1.867	1.921	2.059	2.134
1.2	1.999	1.874	1.93	2.07	2.143
1.21	2.009	1.88	1.938	2.08	2.151
1.22	2.018	1.887	1.947	2.09	2.159
1.23	2.028	1.894	1.955	2.1	2.166
1.24	2.037	1.901	1.965	2.11	2.173
1.25	2.046	1.908	1.974	2.119	2.18
1.26	2.056	1.916	1.984	2.129	2.187
1.27	2.066	1.924	1.995	2.138	2.194
1.28	2.076	1.933	2.006	2.147	2.201
1.29	2.086	1.943	2.017	2.157	2.208
1.3	2.097	1.955	2.029	2.166	2.214
1.31	2.107	1.967	2.041	2.176	2.221
1.32	2.118	1.98	2.053	2.185	2.228
1.33	2.129	1.995	2.065	2.195	2.235
1.34	2.14	2.01	2.077	2.204	2.242
1.35	2.151	2.026	2.089	2.214	2.249
1.36	2.162	2.042	2.1	2.223	2.256
1.37	2.174	2.057	2.111	2.233	2.263
1.38	2.185	2.072	2.121	2.242	2.27
1.39	2.196	2.087	2.132	2.252	2.277
1.4	2.207	2.101	2.142	2.262	2.285
1.41	2.219	2.115	2.151	2.271	2.292
1.42	2.23	2.128	2.161	2.281	2.3
1.43	2.241	2.14	2.171	2.291	2.308
1.44	2.252	2.152	2.181	2.302	2.317
1.45	2.263	2.163	2.191	2.313	2.326
1.46	2.275	2.174	2.201	2.324	2.337
1.47	2.289	2.184	2.213	2.338	2.354
1.48	2.309	2.202	2.236	2.358	2.381
1.49	2.333	2.228	2.263	2.38	2.414
1.5	2.357	2.25	2.291	2.405	2.451
1.51	2.381	2.269	2.318	2.432	2.488
1.52	2.404	2.288	2.344	2.458	2.522
1.53	2.426	2.306	2.368	2.484	2.55
1.54	2.446	2.324	2.388	2.507	2.574
1.55	2.467	2.344	2.408	2.531	2.594
1.56	2.488	2.369	2.428	2.555	2.615
1.57	2.511	2.398	2.45	2.581	2.635
1.58	2.535	2.427	2.47	2.61	2.658
1.59	2.559	2.453	2.489	2.64	2.682
1.6	2.583	2.474	2.508	2.67	2.71
1.61	2.611	2.493	2.532	2.701	2.747
1.62	2.649	2.52	2.568	2.738	2.789
1.63	2.693	2.56	2.611	2.778	2.838
1.64	2.736	2.596	2.652	2.82	2.894
1.65	2.779	2.628	2.691	2.865	2.955
1.66	2.822	2.659	2.728	2.912	3.02
1.67	2.865	2.688	2.765	2.961	3.087
1.68	2.908	2.716	2.801	3.012	3.155
1.69	2.951	2.744	2.836	3.063	3.218
1.7	2.992	2.771	2.87	3.114	3.271
1.71	3.032	2.797	2.904	3.163	3.314
1.72	3.071	2.823	2.937	3.208	3.352
1.73	3.109	2.85	2.97	3.249	3.383
1.74	3.145	2.877	3.004	3.286	3.411
1.75	3.181	2.905	3.04	3.32	3.438
1.76	3.218	2.936	3.08	3.353	3.463
1.77	3.256	2.972	3.124	3.385	3.489
1.78	3.296	3.012	3.172	3.416	3.515
1.79	3.337	3.064	3.224	3.448	3.541
1.8	3.379	3.123	3.277	3.481	3.569
1.81	3.422	3.19	3.331	3.513	3.599
1.82	3.465	3.263	3.384	3.547	3.63
1.83	3.508	3.335	3.436	3.581	3.662
1.84	3.551	3.405	3.488	3.618	3.696
1.85	3.595	3.473	3.537	3.656	3.732
1.86	3.638	3.535	3.584	3.698	3.772
1.87	3.69	3.59	3.627	3.764	3.837
1.88	3.811	3.637	3.681	3.941	4.082
1.89	4.033	3.703	3.859	4.202	4.341
1.9	4.2	3.734	4.071	4.36	4.437
1.91	4.254	3.762	4.165	4.395	4.462
1.92	4.265	3.79	4.179	4.399	4.464
1.93	4.276	3.816	4.193	4.403	4.466
1.94	4.286	3.843	4.206	4.407	4.468
1.95	4.297	3.869	4.219	4.411	4.471
1.96	4.307	3.894	4.231	4.415	4.474
1.97	4.317	3.919	4.243	4.419	4.477
1.98	4.327	3.944	4.255	4.424	4.48
1.99	4.336	3.97	4.266	4.428	4.482
2	4.345	3.997	4.276	4.432	4.485
2.01	4.354	4.028	4.287	4.437	4.488
2.02	4.364	4.06	4.298	4.442	4.492
2.03	4.373	4.096	4.308	4.447	4.495
2.04	4.383	4.131	4.321	4.453	4.498
2.05	4.394	4.166	4.335	4.459	4.502
2.06	4.404	4.199	4.348	4.466	4.507
2.07	4.415	4.232	4.362	4.473	4.512
2.08	4.426	4.261	4.378	4.48	4.519
2.09	4.436	4.288	4.393	4.489	4.528
2.1	4.448	4.308	4.408	4.499	4.541
2.11	4.47	4.339	4.422	4.523	4.578
2.12	4.505	4.384	4.441	4.569	4.647
2.13	4.54	4.411	4.454	4.629	4.717
2.14	4.576	4.425	4.468	4.696	4.789
2.15	4.608	4.44	4.49	4.749	4.823
2.16	4.638	4.467	4.52	4.782	4.852
2.17	4.669	4.495	4.551	4.809	4.884
2.18	4.699	4.52	4.582	4.837	4.919
2.19	4.729	4.544	4.611	4.864	4.955
2.2	4.76	4.567	4.639	4.892	4.992
2.21	4.79	4.59	4.667	4.922	5.031
2.22	4.82	4.611	4.694	4.952	5.072
2.23	4.851	4.633	4.721	4.983	5.115
2.24	4.881	4.653	4.747	5.015	5.158
2.25	4.911	4.673	4.773	5.048	5.203
2.26	4.941	4.693	4.799	5.082	5.249
2.27	4.972	4.713	4.824	5.116	5.295
2.28	5.002	4.733	4.849	5.15	5.343
2.29	5.032	4.753	4.874	5.185	5.392
2.3	5.062	4.771	4.898	5.221	5.44
2.31	5.092	4.791	4.922	5.257	5.489
2.32	5.122	4.809	4.946	5.293	5.538
2.33	5.152	4.828	4.97	5.329	5.586
2.34	5.182	4.846	4.994	5.366	5.632
2.35	5.212	4.864	5.018	5.403	5.676
2.36	5.241	4.882	5.041	5.439	5.716
2.37	5.27	4.9	5.064	5.476	5.754
2.38	5.299	4.918	5.088	5.512	5.788
2.39	5.327	4.936	5.111	5.547	5.82
2.4	5.356	4.953	5.134	5.582	5.849
2.41	5.383	4.971	5.157	5.615	5.876
2.42	5.41	4.989	5.18	5.648	5.902
2.43	5.437	5.007	5.203	5.678	5.926
2.44	5.464	5.024	5.226	5.708	5.949
2.45	5.49	5.042	5.249	5.736	5.97
2.46	5.516	5.061	5.272	5.763	5.99
2.47	5.541	5.079	5.295	5.789	6.009
2.48	5.566	5.097	5.319	5.814	6.028
2.49	5.592	5.115	5.344	5.839	6.045
2.5	5.617	5.135	5.369	5.862	6.063
2.51	5.642	5.155	5.395	5.885	6.08
2.52	5.668	5.176	5.422	5.908	6.096
2.53	5.694	5.198	5.45	5.93	6.112
2.54	5.72	5.221	5.48	5.952	6.128
2.55	5.747	5.245	5.511	5.974	6.144
2.56	5.774	5.272	5.544	5.996	6.16
2.57	5.801	5.3	5.577	6.018	6.176
2.58	5.829	5.331	5.612	6.039	6.192
2.59	5.857	5.362	5.649	6.061	6.208
2.6	5.886	5.398	5.685	6.083	6.224
2.61	5.915	5.435	5.723	6.105	6.24
2.62	5.944	5.476	5.761	6.126	6.257
2.63	5.973	5.519	5.799	6.148	6.273
2.64	6.003	5.565	5.837	6.17	6.29
2.65	6.033	5.614	5.876	6.192	6.306
2.66	6.063	5.664	5.914	6.214	6.323
2.67	6.093	5.715	5.953	6.236	6.34
2.68	6.123	5.768	5.991	6.258	6.356
2.69	6.153	5.82	6.029	6.28	6.373
2.7	6.183	5.873	6.068	6.302	6.39
2.71	6.213	5.926	6.106	6.325	6.407
2.72	6.244	5.978	6.144	6.347	6.424
2.73	6.274	6.031	6.182	6.37	6.441
2.74	6.304	6.083	6.219	6.392	6.459
2.75	6.334	6.134	6.257	6.415	6.476
2.76	6.365	6.185	6.294	6.439	6.494
2.77	6.395	6.236	6.33	6.462	6.513
2.78	6.425	6.285	6.366	6.487	6.532
2.79	6.456	6.334	6.401	6.512	6.552
2.8	6.486	6.38	6.435	6.538	6.573
2.81	6.516	6.422	6.468	6.565	6.596
2.82	6.546	6.46	6.499	6.593	6.623
2.83	6.575	6.493	6.529	6.62	6.649
2.84	6.602	6.521	6.556	6.646	6.677
2.85	6.628	6.545	6.581	6.672	6.709
2.86	6.654	6.566	6.605	6.7	6.745
2.87	6.68	6.586	6.628	6.728	6.784
2.88	6.706	6.605	6.651	6.758	6.824
2.89	6.732	6.623	6.672	6.788	6.866
2.9	6.757	6.64	6.693	6.819	6.908
2.91	6.783	6.657	6.714	6.85	6.952
2.92	6.809	6.673	6.734	6.882	6.995
2.93	6.835	6.689	6.754	6.914	7.039
2.94	6.861	6.705	6.773	6.946	7.083
2.95	6.886	6.72	6.793	6.978	7.126
2.96	6.912	6.736	6.812	7.01	7.167
2.97	6.937	6.75	6.831	7.043	7.206
2.98	6.962	6.765	6.85	7.074	7.242
2.99	6.987	6.78	6.869	7.106	7.272
3	7.011	6.795	6.888	7.136	7.301
3.01	7.035	6.809	6.907	7.166	7.326
3.02	7.058	6.824	6.926	7.195	7.348
3.03	7.081	6.838	6.945	7.221	7.368
3.04	7.103	6.852	6.964	7.246	7.386
3.05	7.125	6.867	6.984	7.269	7.403
3.06	7.147	6.882	7.004	7.291	7.419
3.07	7.168	6.897	7.024	7.312	7.434
3.08	7.19	6.914	7.046	7.332	7.448
3.09	7.212	6.93	7.069	7.351	7.462
3.1	7.234	6.949	7.094	7.37	7.477
3.11	7.257	6.969	7.12	7.389	7.491
3.12	7.28	6.991	7.149	7.408	7.505
3.13	7.304	7.017	7.179	7.427	7.519
3.14	7.329	7.045	7.21	7.446	7.533
3.15	7.353	7.076	7.242	7.465	7.548
3.16	7.378	7.111	7.274	7.484	7.562
3.17	7.404	7.15	7.306	7.503	7.577
3.18	7.429	7.191	7.339	7.521	7.591
3.19	7.455	7.234	7.371	7.541	7.607
3.2	7.481	7.278	7.404	7.56	7.622
3.21	7.507	7.323	7.436	7.579	7.638
3.22	7.532	7.366	7.468	7.599	7.654
3.23	7.558	7.411	7.5	7.619	7.67
3.24	7.584	7.454	7.531	7.639	7.687
3.25	7.61	7.496	7.562	7.66	7.705
3.26	7.636	7.537	7.592	7.682	7.724
3.27	7.662	7.576	7.621	7.705	7.743
3.28	7.688	7.613	7.649	7.729	7.765
3.29	7.714	7.646	7.675	7.754	7.789
3.3	7.741	7.674	7.701	7.78	7.817
3.31	7.77	7.702	7.73	7.809	7.849
3.32	7.802	7.73	7.76	7.842	7.891
3.33	7.833	7.753	7.787	7.878	7.94
3.34	7.864	7.773	7.812	7.916	7.99
3.35	7.894	7.792	7.835	7.953	8.033
3.36	7.922	7.81	7.858	7.987	8.07
3.37	7.949	7.828	7.881	8.018	8.101
3.38	7.976	7.851	7.906	8.049	8.132
3.39	8.006	7.879	7.934	8.081	8.164
3.4	8.037	7.91	7.962	8.116	8.198
3.41	8.069	7.939	7.989	8.153	8.234
3.42	8.1	7.964	8.015	8.192	8.274
3.43	8.131	7.987	8.043	8.228	8.305
3.44	8.164	8.02	8.079	8.256	8.324
3.45	8.197	8.062	8.119	8.282	8.341
3.46	8.23	8.098	8.157	8.308	8.363
3.47	8.262	8.13	8.192	8.333	8.387
3.48	8.291	8.161	8.226	8.355	8.408
3.49	8.32	8.194	8.261	8.378	8.429
3.5	8.351	8.238	8.3	8.403	8.452
3.51	8.384	8.29	8.339	8.433	8.478
3.52	8.418	8.337	8.374	8.468	8.511
3.53	8.454	8.375	8.405	8.508	8.556
3.54	8.5	8.409	8.445	8.556	8.613
3.55	8.551	8.452	8.49	8.61	8.682
3.56	8.601	8.487	8.533	8.667	8.759
3.57	8.652	8.519	8.573	8.727	8.842
3.58	8.702	8.549	8.612	8.79	8.93
3.59	8.753	8.577	8.65	8.853	9.019
3.6	8.803	8.606	8.687	8.917	9.105
3.61	8.852	8.633	8.723	8.981	9.187
3.62	8.901	8.66	8.76	9.045	9.262
3.63	8.949	8.687	8.796	9.106	9.326
3.64	8.995	8.713	8.831	9.163	9.384
3.65	9.04	8.739	8.867	9.216	9.434
3.66	9.083	8.766	8.903	9.265	9.479
3.67	9.126	8.794	8.941	9.311	9.52
3.68	9.168	8.823	8.982	9.355	9.559
3.69	9.211	8.856	9.026	9.398	9.598
3.7	9.256	8.894	9.074	9.441	9.637
3.71	9.303	8.939	9.125	9.485	9.678
3.72	9.35	8.99	9.179	9.531	9.719
3.73	9.399	9.05	9.232	9.578	9.763
3.74	9.449	9.116	9.285	9.627	9.807
3.75	9.499	9.184	9.336	9.676	9.854
3.76	9.549	9.251	9.386	9.729	9.901
3.77	9.599	9.312	9.433	9.782	9.951
3.78	9.65	9.371	9.48	9.837	10.004
3.79	9.7	9.423	9.524	9.892	10.061
3.8	9.751	9.472	9.57	9.95	10.116
3.81	9.811	9.515	9.632	10.007	10.155
3.82	9.885	9.566	9.714	10.068	10.187
3.83	9.959	9.605	9.785	10.141	10.247
3.84	10.027	9.661	9.854	10.202	10.318
3.85	10.086	9.756	9.933	10.237	10.347
3.86	10.143	9.87	10.022	10.263	10.36
3.87	10.2	9.98	10.108	10.294	10.377
3.88	10.259	10.099	10.189	10.338	10.407
3.89	10.32	10.198	10.249	10.393	10.469
3.9	10.386	10.262	10.31	10.459	10.541
3.91	10.457	10.322	10.375	10.536	10.64
3.92	10.527	10.367	10.433	10.619	10.747
3.93	10.594	10.408	10.486	10.703	10.838
3.94	10.655	10.448	10.536	10.778	10.906
3.95	10.716	10.492	10.589	10.85	10.966
3.96	10.783	10.549	10.648	10.923	11.028
3.97	10.853	10.612	10.708	11.002	11.098
3.98	10.924	10.665	10.765	11.084	11.181
3.99	10.991	10.713	10.821	11.159	11.252
4	11.053	10.766	10.881	11.222	11.314
4.01	11.114	10.826	10.943	11.28	11.383
4.02	11.175	10.879	11.003	11.341	11.462
4.03	11.237	10.927	11.059	11.404	11.549
4.04	11.298	10.972	11.114	11.469	11.641
4.05	11.359	11.015	11.168	11.538	11.735
4.06	11.42	11.057	11.22	11.609	11.835
4.07	11.481	11.097	11.271	11.68	11.936
4.08	11.542	11.137	11.32	11.754	12.039
4.09	11.603	11.175	11.368	11.828	12.141
4.1	11.663	11.211	11.416	11.904	12.241
4.11	11.723	11.248	11.462	11.98	12.335
4.12	11.782	11.284	11.507	12.056	12.421
4.13	11.841	11.319	11.553	12.13	12.498
4.14	11.898	11.354	11.597	12.203	12.563
4.15	11.953	11.389	11.641	12.273	12.622
4.16	12.008	11.423	11.685	12.339	12.674
4.17	12.061	11.457	11.729	12.401	12.723
4.18	12.114	11.491	11.774	12.459	12.769
4.19	12.167	11.525	11.82	12.515	12.812
4.2	12.22	11.561	11.866	12.568	12.854
4.21	12.273	11.596	11.915	12.62	12.895
4.22	12.327	11.631	11.967	12.672	12.936
4.23	12.382	11.668	12.02	12.723	12.977
4.24	12.438	11.704	12.076	12.775	13.017
4.25	12.495	11.741	12.135	12.826	13.059
4.26	12.553	11.778	12.198	12.878	13.101
4.27	12.611	11.816	12.26	12.93	13.144
4.28	12.669	11.855	12.322	12.983	13.189
4.29	12.728	11.894	12.384	13.037	13.234
4.3	12.788	11.932	12.445	13.093	13.281
4.31	12.847	11.973	12.505	13.15	13.329
4.32	12.907	12.015	12.56	13.208	13.38
4.33	12.966	12.061	12.612	13.268	13.434
4.34	13.027	12.109	12.66	13.33	13.489
4.35	13.087	12.162	12.706	13.393	13.549
4.36	13.147	12.216	12.752	13.458	13.613
4.37	13.206	12.272	12.797	13.521	13.675
4.38	13.248	12.33	12.841	13.557	13.704
4.39	13.275	12.391	12.886	13.569	13.712
4.4	13.3	12.454	12.929	13.579	13.717
4.41	13.326	12.517	12.971	13.591	13.722
4.42	13.351	12.58	13.013	13.603	13.729
4.43	13.375	12.644	13.054	13.615	13.736
4.44	13.4	12.708	13.094	13.628	13.743
4.45	13.424	12.77	13.133	13.642	13.752
4.46	13.449	12.834	13.172	13.658	13.764
4.47	13.474	12.896	13.21	13.677	13.779
4.48	13.498	12.959	13.248	13.698	13.799
4.49	13.521	13.021	13.286	13.717	13.819
4.5	13.542	13.082	13.323	13.729	13.831
4.51	13.561	13.142	13.361	13.738	13.84
4.52	13.58	13.201	13.398	13.747	13.851
4.53	13.599	13.259	13.433	13.757	13.863
4.54	13.618	13.313	13.463	13.766	13.876
4.55	13.637	13.365	13.492	13.776	13.891
4.56	13.657	13.414	13.521	13.786	13.908
4.57	13.677	13.455	13.551	13.798	13.926
4.58	13.705	13.494	13.59	13.815	13.943
4.59	13.743	13.552	13.642	13.84	13.958
4.6	13.781	13.604	13.69	13.873	13.977
4.61	13.815	13.649	13.728	13.907	14
4.62	13.851	13.695	13.762	13.945	14.03
4.63	13.89	13.735	13.791	13.991	14.076
4.64	13.93	13.762	13.823	14.038	14.124
4.65	13.974	13.798	13.866	14.082	14.164
4.66	14.021	13.845	13.915	14.125	14.211
4.67	14.067	13.884	13.961	14.172	14.268
4.68	14.114	13.92	14.005	14.22	14.333
4.69	14.16	13.953	14.045	14.272	14.402
4.7	14.205	13.985	14.084	14.325	14.466
4.71	14.248	14.015	14.121	14.375	14.518
4.72	14.289	14.044	14.156	14.423	14.564
4.73	14.329	14.074	14.192	14.467	14.604
4.74	14.369	14.107	14.229	14.509	14.642
4.75	14.411	14.144	14.268	14.553	14.681
4.76	14.455	14.185	14.309	14.597	14.723
4.77	14.5	14.227	14.351	14.644	14.767
4.78	14.547	14.268	14.392	14.692	14.814
4.79	14.593	14.306	14.433	14.743	14.867
4.8	14.64	14.338	14.472	14.796	14.926
4.81	14.689	14.371	14.523	14.847	14.972
4.82	14.748	14.43	14.603	14.893	15.002
4.83	14.812	14.493	14.691	14.941	15.03
4.84	14.876	14.528	14.76	15.001	15.076
4.85	14.983	14.579	14.83	15.117	15.436
4.86	15.134	14.707	14.947	15.345	15.66
4.87	15.255	14.881	15.062	15.469	15.713
4.88	15.366	14.985	15.156	15.588	15.771
4.89	15.462	15.053	15.242	15.686	15.836
4.9	15.53	15.118	15.318	15.739	15.873
4.91	15.577	15.182	15.383	15.766	15.891
4.92	15.616	15.237	15.443	15.785	15.903
4.93	15.652	15.287	15.5	15.803	15.912
4.94	15.687	15.331	15.557	15.821	15.923
4.95	15.725	15.367	15.617	15.844	15.937
4.96	15.765	15.394	15.675	15.874	15.958
4.97	15.802	15.415	15.723	15.909	15.988
4.98	15.826	15.434	15.751	15.93	16.005
4.99	15.836	15.454	15.763	15.938	16.011
5	15.845	15.472	15.773	15.944	16.015
5.01	15.853	15.491	15.783	15.951	16.02
5.02	15.861	15.509	15.791	15.958	16.026
5.03	15.87	15.526	15.799	15.965	16.032
5.04	15.878	15.543	15.806	15.973	16.039
5.05	15.886	15.559	15.812	15.98	16.046
5.06	15.894	15.575	15.819	15.988	16.054
5.07	15.902	15.593	15.824	15.996	16.062
5.08	15.91	15.61	15.83	16.003	16.07
5.09	15.917	15.628	15.835	16.011	16.078
5.1	15.924	15.645	15.84	16.018	16.086
5.11	15.932	15.664	15.845	16.025	16.095
5.12	15.939	15.681	15.85	16.033	16.103
5.13	15.947	15.7	15.856	16.042	16.112
5.14	15.956	15.718	15.861	16.051	16.121
5.15	15.964	15.736	15.867	16.06	16.131
5.16	15.973	15.753	15.873	16.07	16.142
5.17	15.981	15.769	15.878	16.08	16.153
5.18	15.99	15.783	15.884	16.091	16.165
5.19	15.998	15.795	15.89	16.102	16.179
5.2	16.007	15.806	15.897	16.113	16.193
5.21	16.017	15.817	15.905	16.126	16.209
5.22	16.041	15.837	15.927	16.152	16.237
5.23	16.077	15.871	15.964	16.19	16.277
5.24	16.116	15.906	16.001	16.23	16.323
5.25	16.155	15.938	16.037	16.271	16.376
5.26	16.193	15.967	16.071	16.313	16.436
5.27	16.232	15.996	16.104	16.355	16.5
5.28	16.271	16.024	16.136	16.4	16.567
5.29	16.31	16.05	16.168	16.446	16.636
5.3	16.348	16.076	16.198	16.492	16.706
5.31	16.387	16.102	16.228	16.54	16.777
5.32	16.426	16.126	16.258	16.588	16.85
5.33	16.464	16.151	16.287	16.636	16.925
5.34	16.503	16.174	16.315	16.685	16.998
5.35	16.541	16.198	16.344	16.735	17.071
5.36	16.58	16.221	16.372	16.784	17.146
5.37	16.618	16.244	16.399	16.835	17.22
5.38	16.656	16.266	16.427	16.885	17.29
5.39	16.694	16.288	16.454	16.935	17.359
5.4	16.732	16.309	16.481	16.986	17.423
5.41	16.77	16.331	16.509	17.036	17.483
5.42	16.807	16.352	16.535	17.087	17.537
5.43	16.844	16.374	16.562	17.138	17.588
5.44	16.881	16.394	16.589	17.189	17.635
5.45	16.917	16.415	16.616	17.239	17.682
5.46	16.953	16.435	16.642	17.288	17.724
5.47	16.989	16.455	16.669	17.337	17.764
5.48	17.025	16.475	16.695	17.386	17.802
5.49	17.06	16.496	16.722	17.433	17.838
5.5	17.095	16.515	16.749	17.479	17.873
5.51	17.131	16.536	16.775	17.525	17.909
5.52	17.166	16.556	16.802	17.57	17.943
5.53	17.201	16.575	16.829	17.614	17.977
5.54	17.236	16.596	16.855	17.657	18.01
5.55	17.27	16.615	16.882	17.701	18.045
5.56	17.305	16.635	16.909	17.743	18.08
5.57	17.34	16.655	16.936	17.786	18.114
5.58	17.374	16.676	16.963	17.828	18.149
5.59	17.408	16.696	16.99	17.872	18.183
5.6	17.442	16.717	17.018	17.917	18.218
5.61	17.476	16.737	17.047	17.964	18.254
5.62	17.51	16.758	17.075	18.011	18.29
5.63	17.545	16.779	17.104	18.06	18.326
5.64	17.579	16.801	17.134	18.112	18.363
5.65	17.613	16.825	17.165	18.165	18.4
5.66	17.647	16.847	17.197	18.22	18.438
5.67	17.682	16.873	17.23	18.275	18.477
5.68	17.716	16.9	17.265	18.331	18.517
5.69	17.751	16.928	17.3	18.387	18.557
5.7	17.787	16.957	17.337	18.442	18.602
5.71	17.822	16.989	17.374	18.497	18.648
5.72	17.858	17.022	17.413	18.552	18.697
5.73	17.892	17.057	17.452	18.595	18.729
5.74	17.92	17.093	17.492	18.611	18.74
5.75	17.946	17.131	17.532	18.614	18.741
5.76	17.972	17.174	17.573	18.618	18.743
5.77	17.998	17.219	17.614	18.621	18.744
5.78	18.025	17.267	17.655	18.624	18.745
5.79	18.051	17.316	17.696	18.628	18.746
5.8	18.078	17.369	17.737	18.631	18.748
5.81	18.105	17.422	17.778	18.634	18.749
5.82	18.132	17.478	17.82	18.638	18.75
5.83	18.159	17.534	17.861	18.641	18.752
5.84	18.186	17.591	17.902	18.644	18.753
5.85	18.213	17.648	17.943	18.647	18.754
5.86	18.241	17.707	17.984	18.65	18.755
5.87	18.268	17.765	18.025	18.652	18.757
5.88	18.295	17.822	18.066	18.655	18.758
5.89	18.322	17.879	18.107	18.658	18.759
5.9	18.35	17.936	18.147	18.662	18.761
5.91	18.377	17.992	18.188	18.666	18.762
5.92	18.404	18.049	18.228	18.669	18.764
5.93	18.431	18.104	18.268	18.673	18.766
5.94	18.458	18.16	18.307	18.676	18.768
5.95	18.485	18.216	18.347	18.679	18.769
5.96	18.512	18.269	18.386	18.683	18.771
5.97	18.539	18.322	18.425	18.686	18.774
5.98	18.566	18.375	18.462	18.691	18.776
5.99	18.593	18.423	18.499	18.698	18.779
6	18.62	18.468	18.535	18.709	18.782
6.01	18.647	18.51	18.571	18.725	18.785
6.02	18.7	18.547	18.61	18.785	18.926
6.03	18.952	18.592	18.689	19.217	19.525
6.04	19.432	18.929	19.112	19.756	20.172
6.05	19.909	19.274	19.55	20.266	20.56
6.06	20.386	19.652	20.06	20.709	20.93
6.07	20.865	20.278	20.585	21.143	21.316
6.08	21.113	20.832	20.972	21.258	21.37
6.09	21.163	20.938	21.034	21.293	21.392
6.1	21.187	20.966	21.062	21.312	21.408
6.11	21.21	20.993	21.089	21.333	21.426
6.12	21.234	21.019	21.115	21.354	21.445
6.13	21.258	21.043	21.141	21.375	21.465
6.14	21.282	21.067	21.166	21.397	21.488
6.15	21.305	21.089	21.191	21.42	21.512
6.16	21.329	21.111	21.214	21.442	21.538
6.17	21.352	21.132	21.238	21.465	21.563
6.18	21.375	21.152	21.26	21.488	21.587
6.19	21.397	21.172	21.283	21.51	21.609
6.2	21.418	21.191	21.304	21.531	21.629
6.21	21.439	21.21	21.326	21.551	21.646
6.22	21.459	21.228	21.348	21.569	21.662
6.23	21.479	21.248	21.37	21.588	21.677
6.24	21.5	21.268	21.392	21.605	21.691
6.25	21.52	21.29	21.416	21.623	21.706
6.26	21.541	21.315	21.441	21.641	21.721
6.27	21.563	21.343	21.467	21.659	21.736
6.28	21.586	21.373	21.494	21.677	21.751
6.29	21.609	21.405	21.522	21.695	21.767
6.3	21.632	21.441	21.55	21.714	21.784
6.31	21.656	21.477	21.577	21.734	21.801
6.32	21.679	21.513	21.604	21.754	21.819
6.33	21.703	21.547	21.63	21.775	21.838
6.34	21.727	21.579	21.655	21.796	21.859
6.35	21.751	21.607	21.679	21.819	21.882
6.36	21.775	21.633	21.704	21.843	21.907
6.37	21.8	21.655	21.728	21.869	21.937
6.38	21.832	21.675	21.758	21.905	21.981
6.39	21.871	21.699	21.792	21.951	22.037
6.4	21.897	21.726	21.818	21.978	22.06
6.41	21.921	21.756	21.845	22	22.077
6.42	21.945	21.784	21.871	22.022	22.096
6.43	21.969	21.811	21.895	22.046	22.117
6.44	21.993	21.836	21.919	22.07	22.141
6.45	22.017	21.86	21.942	22.094	22.168
6.46	22.041	21.883	21.964	22.119	22.195
6.47	22.063	21.903	21.985	22.142	22.219
6.48	22.085	21.923	22.006	22.165	22.239
6.49	22.106	21.943	22.027	22.186	22.257
6.5	22.127	21.962	22.048	22.205	22.273
6.51	22.147	21.983	22.07	22.223	22.288
6.52	22.168	22.006	22.094	22.242	22.303
6.53	22.19	22.031	22.119	22.26	22.318
6.54	22.212	22.06	22.147	22.279	22.334
6.55	22.236	22.094	22.175	22.298	22.35
6.56	22.259	22.13	22.202	22.318	22.367
6.57	22.283	22.166	22.229	22.338	22.386
6.58	22.307	22.199	22.255	22.36	22.406
6.59	22.332	22.227	22.28	22.383	22.429
6.6	22.356	22.252	22.304	22.407	22.454
6.61	22.382	22.276	22.332	22.433	22.479
6.62	22.421	22.315	22.371	22.471	22.525
6.63	22.46	22.35	22.403	22.517	22.585
6.64	22.487	22.373	22.426	22.55	22.625
6.65	22.508	22.394	22.444	22.574	22.648
6.66	22.527	22.413	22.46	22.596	22.668
6.67	22.547	22.428	22.476	22.621	22.694
6.68	22.562	22.44	22.489	22.639	22.712
6.69	22.574	22.452	22.501	22.651	22.725
6.7	22.587	22.463	22.513	22.664	22.738
6.71	22.599	22.474	22.525	22.676	22.75
6.72	22.611	22.484	22.536	22.688	22.763
6.73	22.623	22.495	22.548	22.7	22.776
6.74	22.635	22.505	22.559	22.713	22.79
6.75	22.647	22.514	22.57	22.726	22.804
6.76	22.659	22.524	22.581	22.739	22.819
6.77	22.671	22.533	22.591	22.752	22.834
6.78	22.683	22.542	22.602	22.765	22.85
6.79	22.695	22.551	22.612	22.779	22.866
6.8	22.707	22.56	22.623	22.792	22.883
6.81	22.719	22.568	22.633	22.805	22.9
6.82	22.731	22.577	22.643	22.819	22.918
6.83	22.743	22.585	22.653	22.832	22.936
6.84	22.755	22.593	22.663	22.846	22.953
6.85	22.767	22.601	22.673	22.86	22.972
6.86	22.779	22.609	22.683	22.874	22.991
6.87	22.791	22.617	22.693	22.888	23.009
6.88	22.803	22.625	22.703	22.902	23.028
6.89	22.815	22.633	22.712	22.915	23.048
6.9	22.827	22.641	22.722	22.93	23.067
6.91	22.839	22.648	22.732	22.944	23.086
6.92	22.851	22.656	22.741	22.958	23.106
6.93	22.863	22.663	22.751	22.972	23.125
6.94	22.875	22.671	22.76	22.986	23.145
6.95	22.887	22.678	22.769	23.001	23.165
6.96	22.899	22.686	22.779	23.016	23.185
6.97	22.911	22.693	22.788	23.03	23.205
6.98	22.923	22.701	22.797	23.045	23.225
6.99	22.935	22.708	22.807	23.059	23.245
7	22.947	22.715	22.816	23.074	23.265
7.01	22.959	22.723	22.825	23.089	23.286
7.02	22.971	22.73	22.835	23.104	23.306
7.03	22.983	22.737	22.844	23.118	23.326
7.04	22.995	22.744	22.853	23.133	23.346
7.05	23.007	22.751	22.862	23.148	23.367
7.06	23.019	22.758	22.871	23.163	23.388
7.07	23.031	22.766	22.88	23.178	23.408
7.08	23.043	22.773	22.889	23.193	23.429
7.09	23.055	22.78	22.898	23.207	23.449
7.1	23.067	22.787	22.908	23.222	23.469
7.11	23.079	22.794	22.917	23.237	23.49
7.12	23.091	22.801	22.926	23.252	23.51
7.13	23.103	22.808	22.935	23.267	23.53
7.14	23.115	22.815	22.944	23.282	23.551
7.15	23.127	22.822	22.953	23.297	23.571
7.16	23.139	22.828	22.962	23.312	23.592
7.17	23.151	22.835	22.971	23.327	23.612
7.18	23.163	22.842	22.98	23.342	23.633
7.19	23.175	22.849	22.988	23.357	23.654
7.2	23.187	22.855	22.997	23.372	23.675
7.21	23.199	22.862	23.006	23.388	23.696
7.22	23.211	22.869	23.015	23.403	23.717
7.23	23.223	22.875	23.024	23.418	23.737
7.24	23.235	22.882	23.033	23.433	23.757
7.25	23.247	22.889	23.042	23.448	23.779
7.26	23.259	22.895	23.051	23.463	23.799
7.27	23.271	22.902	23.06	23.478	23.819
7.28	23.283	22.909	23.068	23.493	23.84
7.29	23.296	22.915	23.077	23.508	23.861
7.3	23.308	22.922	23.086	23.523	23.882
7.31	23.32	22.929	23.095	23.539	23.903
7.32	23.332	22.936	23.104	23.554	23.924
7.33	23.344	22.942	23.113	23.569	23.945
7.34	23.356	22.949	23.121	23.584	23.966
7.35	23.368	22.956	23.13	23.599	23.987
7.36	23.38	22.962	23.139	23.614	24.008
7.37	23.392	22.969	23.148	23.629	24.029
7.38	23.404	22.975	23.156	23.644	24.049
7.39	23.416	22.982	23.165	23.66	24.07
7.4	23.428	22.988	23.174	23.675	24.091
7.41	23.44	22.995	23.183	23.69	24.113
7.42	23.452	23.002	23.192	23.705	24.133
7.43	23.464	23.008	23.2	23.72	24.154
7.44	23.476	23.015	23.209	23.736	24.175
7.45	23.488	23.021	23.218	23.751	24.196
7.46	23.5	23.028	23.227	23.766	24.217
7.47	23.512	23.034	23.235	23.782	24.238
7.48	23.524	23.041	23.244	23.797	24.259
7.49	23.536	23.047	23.253	23.812	24.28
7.5	23.548	23.054	23.261	23.827	24.301
7.51	23.56	23.06	23.27	23.842	24.322
7.52	23.572	23.067	23.279	23.857	24.343
7.53	23.584	23.073	23.288	23.873	24.364
7.54	23.596	23.08	23.296	23.888	24.384
7.55	23.608	23.087	23.305	23.903	24.405
7.56	23.62	23.093	23.314	23.918	24.426
7.57	23.632	23.1	23.323	23.933	24.447
7.58	23.644	23.106	23.331	23.949	24.469
7.59	23.656	23.113	23.34	23.964	24.49
7.6	23.667	23.119	23.349	23.979	24.511
7.61	23.679	23.125	23.358	23.994	24.532
7.62	23.691	23.132	23.366	24.01	24.553
7.63	23.703	23.138	23.375	24.025	24.573
7.64	23.715	23.145	23.384	24.04	24.594
7.65	23.727	23.152	23.392	24.055	24.615
7.66	23.739	23.158	23.401	24.071	24.636
7.67	23.751	23.165	23.41	24.086	24.656
7.68	23.763	23.172	23.418	24.1	24.678
7.69	23.775	23.178	23.427	24.116	24.698
7.7	23.787	23.185	23.436	24.131	24.72
7.71	23.799	23.191	23.444	24.146	24.74
7.72	23.811	23.197	23.453	24.161	24.761
7.73	23.823	23.203	23.462	24.176	24.782
7.74	23.835	23.21	23.47	24.192	24.803
7.75	23.847	23.216	23.479	24.207	24.823
7.76	23.859	23.223	23.488	24.223	24.844
7.77	23.871	23.229	23.496	24.238	24.864
7.78	23.883	23.236	23.505	24.253	24.885
7.79	23.894	23.242	23.514	24.268	24.905
7.8	23.906	23.249	23.522	24.284	24.926
7.81	23.918	23.255	23.531	24.299	24.945
7.82	23.93	23.262	23.539	24.314	24.966
7.83	23.942	23.268	23.548	24.33	24.986
7.84	23.954	23.275	23.557	24.345	25.006
7.85	23.966	23.281	23.565	24.36	25.026
7.86	23.978	23.287	23.574	24.375	25.045
7.87	23.99	23.294	23.583	24.39	25.065
7.88	24.001	23.3	23.591	24.406	25.084
7.89	24.013	23.307	23.6	24.421	25.104
7.9	24.025	23.313	23.609	24.436	25.124
7.91	24.037	23.319	23.617	24.452	25.142
7.92	24.049	23.326	23.626	24.467	25.161
7.93	24.061	23.332	23.635	24.482	25.18
7.94	24.072	23.339	23.643	24.498	25.198
7.95	24.084	23.345	23.652	24.513	25.217
7.96	24.096	23.351	23.661	24.528	25.236
7.97	24.108	23.358	23.669	24.543	25.254
7.98	24.119	23.365	23.678	24.559	25.273
7.99	24.131	23.371	23.686	24.574	25.29
8	24.143	23.377	23.695	24.589	25.308
8.01	24.155	23.384	23.704	24.605	25.325
8.02	24.166	23.39	23.712	24.62	25.343
8.03	24.178	23.396	23.721	24.635	25.36
8.04	24.19	23.402	23.73	24.65	25.376
8.05	24.201	23.409	23.738	24.665	25.392
8.06	24.213	23.415	23.747	24.681	25.408
8.07	24.225	23.422	23.756	24.696	25.424
8.08	24.236	23.428	23.764	24.711	25.442
8.09	24.248	23.435	23.773	24.726	25.459
8.1	24.26	23.441	23.782	24.741	25.475
8.11	24.271	23.448	23.79	24.756	25.49
8.12	24.283	23.454	23.799	24.771	25.507
8.13	24.294	23.461	23.807	24.786	25.523
8.14	24.306	23.467	23.816	24.801	25.538
8.15	24.317	23.473	23.825	24.817	25.552
8.16	24.329	23.479	23.833	24.832	25.566
8.17	24.34	23.486	23.842	24.847	25.581
8.18	24.352	23.492	23.85	24.862	25.596
8.19	24.363	23.498	23.859	24.876	25.612
8.2	24.375	23.505	23.867	24.891	25.625
8.21	24.386	23.511	23.876	24.906	25.641
8.22	24.397	23.518	23.885	24.92	25.654
8.23	24.409	23.524	23.893	24.935	25.668
8.24	24.42	23.53	23.902	24.95	25.68
8.25	24.431	23.537	23.911	24.964	25.692
8.26	24.443	23.543	23.919	24.979	25.703
8.27	24.454	23.549	23.928	24.993	25.716
8.28	24.465	23.556	23.937	25.008	25.73
8.29	24.476	23.562	23.945	25.022	25.745
8.3	24.488	23.569	23.954	25.037	25.756
8.31	24.499	23.575	23.963	25.051	25.769
8.32	24.51	23.581	23.971	25.065	25.781
8.33	24.521	23.588	23.98	25.079	25.793
8.34	24.532	23.594	23.989	25.093	25.804
8.35	24.543	23.6	23.997	25.108	25.817
8.36	24.554	23.607	24.006	25.122	25.828
8.37	24.565	23.613	24.015	25.135	25.84
8.38	24.576	23.619	24.023	25.149	25.851
8.39	24.587	23.626	24.032	25.163	25.862
8.4	24.598	23.633	24.041	25.176	25.873
8.41	24.609	23.639	24.049	25.189	25.884
8.42	24.62	23.646	24.058	25.203	25.896
8.43	24.631	23.652	24.067	25.216	25.907
8.44	24.642	23.658	24.075	25.23	25.917
8.45	24.653	23.665	24.084	25.243	25.928
8.46	24.664	23.671	24.093	25.256	25.938
8.47	24.674	23.678	24.101	25.269	25.946
8.48	24.685	23.684	24.11	25.282	25.957
8.49	24.696	23.69	24.119	25.295	25.967
8.5	24.707	23.697	24.128	25.307	25.976
8.51	24.717	23.703	24.136	25.32	25.986
8.52	24.728	23.709	24.145	25.333	25.996
8.53	24.738	23.715	24.154	25.345	26.004
8.54	24.749	23.722	24.162	25.358	26.014
8.55	24.76	23.729	24.171	25.371	26.025
8.56	24.77	23.735	24.18	25.383	26.035
8.57	24.781	23.741	24.189	25.395	26.044
8.58	24.791	23.748	24.197	25.407	26.053
8.59	24.802	23.755	24.206	25.418	26.062
8.6	24.812	23.761	24.215	25.43	26.071
8.61	24.823	23.767	24.224	25.442	26.079
8.62	24.833	23.774	24.233	25.453	26.087
8.63	24.843	23.78	24.242	25.465	26.095
8.64	24.854	23.787	24.251	25.477	26.103
8.65	24.864	23.793	24.259	25.488	26.11
8.66	24.874	23.8	24.268	25.499	26.118
8.67	24.885	23.806	24.277	25.51	26.127
8.68	24.895	23.813	24.286	25.521	26.135
8.69	24.905	23.819	24.295	25.533	26.144
8.7	24.916	23.825	24.304	25.544	26.152
8.71	24.926	23.832	24.313	25.555	26.161
8.72	24.936	23.839	24.321	25.566	26.168
8.73	24.946	23.845	24.33	25.577	26.176
8.74	24.956	23.852	24.339	25.588	26.185
8.75	24.966	23.859	24.349	25.598	26.192
8.76	24.977	23.866	24.357	25.61	26.199
8.77	24.987	23.872	24.367	25.62	26.208
8.78	24.997	23.879	24.376	25.631	26.215
8.79	25.007	23.886	24.385	25.641	26.222
8.8	25.017	23.892	24.394	25.651	26.23
8.81	25.027	23.899	24.403	25.661	26.237
8.82	25.037	23.906	24.412	25.672	26.245
8.83	25.047	23.912	24.421	25.682	26.253
8.84	25.057	23.919	24.431	25.692	26.26
8.85	25.067	23.925	24.44	25.702	26.267
8.86	25.077	23.932	24.449	25.712	26.274
8.87	25.087	23.939	24.459	25.722	26.281
8.88	25.097	23.946	24.468	25.732	26.289
8.89	25.107	23.953	24.478	25.742	26.296
8.9	25.117	23.96	24.487	25.751	26.303
8.91	25.127	23.967	24.496	25.761	26.309
8.92	25.137	23.974	24.506	25.77	26.316
8.93	25.148	23.98	24.515	25.78	26.323
8.94	25.158	23.988	24.525	25.79	26.33
8.95	25.168	23.994	24.534	25.799	26.337
8.96	25.178	24.002	24.544	25.809	26.344
8.97	25.188	24.009	24.554	25.819	26.351
8.98	25.198	24.015	24.563	25.828	26.358
8.99	25.208	24.022	24.573	25.837	26.365
9	25.218	24.029	24.583	25.847	26.372
9.01	25.228	24.036	24.593	25.856	26.379
9.02	25.238	24.043	24.603	25.865	26.385
9.03	25.248	24.05	24.613	25.874	26.391
9.04	25.258	24.058	24.624	25.883	26.398
9.05	25.268	24.066	24.634	25.892	26.405
9.06	25.278	24.073	24.644	25.901	26.412
9.07	25.288	24.081	24.654	25.911	26.418
9.08	25.298	24.088	24.665	25.92	26.425
9.09	25.308	24.096	24.675	25.929	26.432
9.1	25.318	24.105	24.686	25.938	26.438
9.11	25.329	24.112	24.696	25.947	26.445
9.12	25.339	24.12	24.707	25.956	26.452
9.13	25.349	24.128	24.718	25.965	26.458
9.14	25.359	24.136	24.729	25.974	26.465
9.15	25.369	24.143	24.74	25.982	26.471
9.16	25.38	24.151	24.751	25.992	26.478
9.17	25.39	24.159	24.762	26.001	26.484
9.18	25.4	24.167	24.773	26.01	26.491
9.19	25.41	24.176	24.784	26.018	26.497
9.2	25.421	24.184	24.795	26.027	26.504
9.21	25.431	24.192	24.807	26.036	26.51
9.22	25.441	24.2	24.818	26.045	26.516
9.23	25.452	24.209	24.83	26.053	26.522
9.24	25.462	24.218	24.842	26.062	26.528
9.25	25.472	24.227	24.854	26.071	26.535
9.26	25.483	24.236	24.865	26.08	26.541
9.27	25.493	24.244	24.877	26.088	26.548
9.28	25.504	24.254	24.888	26.097	26.554
9.29	25.514	24.263	24.901	26.106	26.561
9.3	25.525	24.272	24.913	26.115	26.567
9.31	25.535	24.282	24.926	26.123	26.574
9.32	25.546	24.291	24.938	26.132	26.58
9.33	25.556	24.301	24.951	26.141	26.586
9.34	25.567	24.31	24.964	26.149	26.592
9.35	25.578	24.32	24.977	26.158	26.599
9.36	25.588	24.328	24.989	26.167	26.605
9.37	25.599	24.337	25.002	26.175	26.611
9.38	25.61	24.348	25.015	26.184	26.618
9.39	25.621	24.359	25.028	26.193	26.624
9.4	25.631	24.368	25.041	26.202	26.631
9.41	25.642	24.379	25.053	26.21	26.637
9.42	25.653	24.39	25.066	26.219	26.643
9.43	25.664	24.402	25.079	26.228	26.65
9.44	25.675	24.412	25.092	26.236	26.656
9.45	25.686	24.422	25.106	26.245	26.663
9.46	25.697	24.433	25.119	26.254	26.669
9.47	25.707	24.444	25.133	26.263	26.675
9.48	25.718	24.453	25.146	26.271	26.682
9.49	25.729	24.464	25.159	26.28	26.688
9.5	25.74	24.475	25.173	26.289	26.694
9.51	25.751	24.486	25.187	26.297	26.7
9.52	25.763	24.496	25.201	26.306	26.706
9.53	25.774	24.508	25.216	26.315	26.712
9.54	25.785	24.519	25.23	26.323	26.719
9.55	25.796	24.531	25.244	26.332	26.725
9.56	25.807	24.544	25.258	26.341	26.732
9.57	25.818	24.555	25.273	26.349	26.738
9.58	25.83	24.567	25.287	26.358	26.744
9.59	25.841	24.58	25.301	26.367	26.751
9.6	25.852	24.592	25.316	26.375	26.757
9.61	25.863	24.606	25.33	26.384	26.763
9.62	25.875	24.618	25.345	26.393	26.77
9.63	25.886	24.631	25.36	26.401	26.776
9.64	25.897	24.646	25.374	26.41	26.782
9.65	25.909	24.66	25.389	26.419	26.789
9.66	25.92	24.672	25.404	26.427	26.795
9.67	25.931	24.686	25.419	26.436	26.801
9.68	25.943	24.701	25.434	26.444	26.808
9.69	25.954	24.715	25.449	26.453	26.814
9.7	25.966	24.731	25.464	26.462	26.82
9.71	25.977	24.745	25.478	26.47	26.826
9.72	25.989	24.76	25.493	26.479	26.833
9.73	26	24.776	25.508	26.487	26.839
9.74	26.012	24.792	25.523	26.496	26.845
9.75	26.023	24.807	25.538	26.505	26.852
9.76	26.035	24.824	25.553	26.514	26.858
9.77	26.047	24.84	25.568	26.522	26.864
9.78	26.058	24.856	25.583	26.531	26.871
9.79	26.07	24.873	25.598	26.539	26.877
9.8	26.081	24.889	25.613	26.548	26.884
9.81	26.093	24.906	25.628	26.557	26.89
9.82	26.105	24.922	25.644	26.565	26.896
9.83	26.116	24.94	25.659	26.574	26.903
9.84	26.128	24.957	25.674	26.583	26.909
9.85	26.14	24.974	25.689	26.592	26.915
9.86	26.152	24.991	25.704	26.6	26.922
9.87	26.163	25.009	25.719	26.609	26.928
9.88	26.175	25.027	25.734	26.618	26.935
9.89	26.187	25.045	25.749	26.626	26.941
9.9	26.199	25.063	25.765	26.635	26.947
9.91	26.21	25.081	25.78	26.643	26.953
9.92	26.222	25.101	25.795	26.652	26.96
9.93	26.234	25.12	25.81	26.661	26.966
9.94	26.246	25.139	25.826	26.669	26.973
9.95	26.258	25.158	25.841	26.678	26.979
9.96	26.269	25.177	25.856	26.687	26.985
9.97	26.281	25.196	25.871	26.696	26.992
9.98	26.293	25.215	25.886	26.704	26.998
9.99	26.305	25.235	25.902	26.713	27.005
10	26.317	25.254	25.917	26.722	27.011
10.01	26.329	25.274	25.932	26.73	27.018
10.02	26.341	25.293	25.948	26.739	27.024
10.03	26.352	25.313	25.963	26.747	27.031
10.04	26.364	25.334	25.978	26.756	27.037
10.05	26.376	25.355	25.994	26.765	27.043
10.06	26.388	25.375	26.009	26.773	27.05
10.07	26.4	25.396	26.024	26.782	27.056
10.08	26.412	25.415	26.04	26.791	27.062
10.09	26.424	25.435	26.055	26.799	27.069
10.1	26.436	25.456	26.07	26.808	27.075
10.11	26.448	25.477	26.086	26.817	27.081
10.12	26.46	25.498	26.101	26.825	27.088
10.13	26.472	25.518	26.116	26.834	27.095
10.14	26.483	25.539	26.132	26.843	27.101
10.15	26.495	25.559	26.147	26.851	27.107
10.16	26.507	25.58	26.162	26.86	27.113
10.17	26.519	25.6	26.177	26.869	27.12
10.18	26.531	25.621	26.193	26.877	27.126
10.19	26.543	25.641	26.208	26.886	27.133
10.2	26.555	25.662	26.223	26.895	27.139
10.21	26.567	25.683	26.239	26.903	27.146
10.22	26.579	25.704	26.254	26.912	27.152
10.23	26.591	25.724	26.27	26.921	27.159
10.24	26.603	25.745	26.285	26.93	27.165
10.25	26.615	25.766	26.3	26.938	27.172
10.26	26.627	25.787	26.315	26.947	27.178
10.27	26.639	25.808	26.33	26.956	27.185
10.28	26.651	25.829	26.346	26.964	27.192
10.29	26.663	25.849	26.361	26.973	27.198
10.3	26.675	25.87	26.376	26.982	27.204
10.31	26.687	25.891	26.392	26.991	27.211
10.32	26.699	25.911	26.407	26.999	27.218
10.33	26.711	25.932	26.422	27.008	27.224
10.34	26.723	25.953	26.437	27.017	27.231
10.35	26.735	25.974	26.452	27.026	27.237
10.36	26.747	25.995	26.467	27.034	27.244
10.37	26.759	26.016	26.483	27.043	27.25
10.38	26.771	26.037	26.498	27.052	27.257
10.39	26.783	26.057	26.513	27.061	27.263
10.4	26.795	26.078	26.528	27.069	27.27
10.41	26.807	26.099	26.543	27.078	27.277
10.42	26.819	26.12	26.558	27.087	27.283
10.43	26.831	26.141	26.573	27.096	27.29
10.44	26.843	26.162	26.589	27.104	27.297
10.45	26.855	26.183	26.604	27.113	27.303
10.46	26.867	26.204	26.619	27.122	27.309
10.47	26.879	26.224	26.634	27.131	27.316
10.48	26.891	26.245	26.65	27.139	27.322
10.49	26.903	26.266	26.665	27.148	27.329
10.5	26.915	26.287	26.68	27.157	27.335
10.51	26.927	26.308	26.695	27.166	27.342
10.52	26.939	26.328	26.71	27.174	27.349
10.53	26.951	26.349	26.725	27.183	27.355
10.54	26.963	26.37	26.74	27.192	27.362
10.55	26.975	26.391	26.755	27.201	27.369
10.56	26.987	26.412	26.77	27.21	27.375
10.57	26.999	26.433	26.785	27.219	27.382
10.58	27.011	26.454	26.801	27.227	27.388
10.59	27.023	26.475	26.816	27.236	27.395
10.6	27.035	26.495	26.831	27.245	27.402
10.61	27.047	26.516	26.846	27.254	27.409
10.62	27.059	26.537	26.861	27.263	27.416
10.63	27.071	26.558	26.876	27.272	27.423
10.64	27.083	26.579	26.891	27.281	27.43
10.65	27.095	26.599	26.906	27.29	27.437
10.66	27.107	26.62	26.921	27.299	27.444
10.67	27.119	26.64	26.936	27.308	27.451
10.68	27.131	26.661	26.951	27.316	27.458
10.69	27.143	26.682	26.966	27.325	27.465
10.7	27.155	26.703	26.981	27.334	27.472
10.71	27.167	26.723	26.996	27.343	27.48
10.72	27.179	26.743	27.011	27.352	27.487
10.73	27.191	26.763	27.026	27.361	27.494
10.74	27.203	26.784	27.041	27.37	27.501
10.75	27.215	26.805	27.056	27.379	27.508
10.76	27.227	26.825	27.071	27.388	27.516
10.77	27.239	26.845	27.086	27.397	27.523
10.78	27.251	26.865	27.1	27.406	27.53
10.79	27.263	26.886	27.115	27.415	27.537
10.8	27.275	26.907	27.13	27.424	27.545
10.81	27.287	26.927	27.145	27.433	27.552
10.82	27.299	26.947	27.16	27.442	27.56
10.83	27.311	26.968	27.174	27.452	27.568
10.84	27.323	26.989	27.189	27.461	27.575
10.85	27.335	27.009	27.204	27.47	27.583
10.86	27.347	27.029	27.219	27.479	27.591
10.87	27.359	27.049	27.233	27.488	27.598
10.88	27.371	27.07	27.248	27.498	27.606
10.89	27.383	27.09	27.263	27.507	27.615
10.9	27.395	27.11	27.277	27.516	27.623
10.91	27.407	27.13	27.292	27.526	27.631
10.92	27.419	27.149	27.306	27.535	27.639
10.93	27.431	27.169	27.321	27.545	27.647
10.94	27.443	27.189	27.335	27.554	27.655
10.95	27.455	27.209	27.35	27.564	27.664
10.96	27.467	27.229	27.364	27.573	27.672
10.97	27.479	27.248	27.378	27.583	27.681
10.98	27.491	27.267	27.392	27.592	27.69
10.99	27.503	27.287	27.406	27.602	27.698
11	27.515	27.305	27.42	27.612	27.707
11.01	27.527	27.324	27.434	27.622	27.715
11.02	27.539	27.343	27.448	27.632	27.723
11.03	27.551	27.361	27.462	27.641	27.731
11.04	27.563	27.379	27.476	27.651	27.738
11.05	27.575	27.397	27.489	27.661	27.747
11.06	27.587	27.414	27.503	27.671	27.755
11.07	27.599	27.431	27.516	27.682	27.763
11.08	27.611	27.448	27.53	27.692	27.772
11.09	27.623	27.464	27.543	27.702	27.781
11.1	27.634	27.481	27.556	27.713	27.79
11.11	27.646	27.496	27.569	27.723	27.8
11.12	27.658	27.511	27.582	27.734	27.809
11.13	27.67	27.525	27.594	27.745	27.819
11.14	27.682	27.539	27.607	27.756	27.829
11.15	27.694	27.552	27.619	27.768	27.84
11.16	27.706	27.565	27.632	27.779	27.85
11.17	27.718	27.578	27.645	27.791	27.862
11.18	27.736	27.59	27.66	27.812	27.882
11.19	27.765	27.605	27.68	27.85	27.93
11.2	27.808	27.632	27.713	27.904	27.992
11.21	27.868	27.679	27.766	27.97	28.076
11.22	27.93	27.717	27.814	28.044	28.174
11.23	27.992	27.747	27.856	28.124	28.283
11.24	28.053	27.774	27.893	28.207	28.398
11.25	28.115	27.799	27.928	28.292	28.518
11.26	28.176	27.823	27.96	28.378	28.637
11.27	28.236	27.846	27.991	28.465	28.75
11.28	28.296	27.869	28.022	28.551	28.846
11.29	28.353	27.891	28.051	28.634	28.932
11.3	28.409	27.913	28.081	28.711	29.002
11.31	28.462	27.935	28.11	28.783	29.065
11.32	28.515	27.956	28.139	28.849	29.124
11.33	28.568	27.976	28.168	28.914	29.18
11.34	28.623	27.996	28.197	28.978	29.236
11.35	28.679	28.016	28.226	29.041	29.292
11.36	28.737	28.035	28.255	29.107	29.351
11.37	28.797	28.054	28.285	29.173	29.414
11.38	28.857	28.074	28.314	29.24	29.48
11.39	28.918	28.094	28.343	29.31	29.549
11.4	28.979	28.113	28.372	29.381	29.621
11.41	29.039	28.132	28.4	29.455	29.699
11.42	29.1	28.151	28.428	29.531	29.783
11.43	29.16	28.17	28.457	29.607	29.866
11.44	29.223	28.189	28.484	29.691	29.991
11.45	29.26	28.207	28.511	29.73	30.048
11.46	29.28	28.226	28.538	29.746	30.062
11.47	29.298	28.246	28.564	29.761	30.073
11.48	29.317	28.266	28.591	29.777	30.084
11.49	29.336	28.286	28.617	29.793	30.095
11.5	29.354	28.308	28.643	29.81	30.107
11.51	29.373	28.329	28.67	29.828	30.121
11.52	29.392	28.352	28.696	29.846	30.136
11.53	29.411	28.377	28.723	29.865	30.152
11.54	29.429	28.402	28.749	29.883	30.166
11.55	29.448	28.43	28.776	29.902	30.183
11.56	29.467	28.459	28.803	29.922	30.201
11.57	29.485	28.489	28.831	29.94	30.218
11.58	29.504	28.521	28.858	29.958	30.235
11.59	29.522	28.553	28.886	29.976	30.253
11.6	29.54	28.585	28.915	29.993	30.27
11.61	29.558	28.617	28.943	30.01	30.289
11.62	29.576	28.649	28.972	30.027	30.309
11.63	29.594	28.68	29	30.045	30.329
11.64	29.612	28.711	29.029	30.064	30.349
11.65	29.631	28.739	29.058	30.083	30.368
11.66	29.651	28.769	29.088	30.103	30.388
11.67	29.67	28.796	29.117	30.124	30.408
11.68	29.69	28.823	29.147	30.145	30.43
11.69	29.709	28.85	29.175	30.167	30.453
11.7	29.729	28.876	29.204	30.189	30.475
11.71	29.748	28.902	29.233	30.212	30.499
11.72	29.768	28.927	29.261	30.235	30.524
11.73	29.788	28.951	29.289	30.258	30.551
11.74	29.808	28.975	29.317	30.282	30.58
11.75	29.827	28.999	29.343	30.305	30.608
11.76	29.847	29.022	29.369	30.328	30.637
11.77	29.879	29.066	29.41	30.356	30.665
11.78	29.931	29.147	29.48	30.392	30.688
11.79	29.993	29.241	29.564	30.43	30.71
11.8	30.054	29.331	29.646	30.47	30.734
11.81	30.115	29.415	29.728	30.511	30.759
11.82	30.176	29.495	29.807	30.553	30.784
11.83	30.237	29.572	29.884	30.593	30.811
11.84	30.296	29.646	29.959	30.635	30.838
11.85	30.353	29.717	30.032	30.674	30.865
11.86	30.408	29.785	30.102	30.712	30.891
11.87	30.46	29.853	30.172	30.747	30.916
11.88	30.511	29.924	30.241	30.78	30.94
11.89	30.564	30	30.314	30.813	30.963
11.9	30.619	30.089	30.392	30.846	30.987
11.91	30.676	30.188	30.473	30.88	31.012
11.92	30.736	30.298	30.557	30.916	31.039
11.93	30.797	30.419	30.641	30.954	31.068
11.94	30.858	30.54	30.724	30.994	31.099
11.95	30.919	30.654	30.803	31.038	31.134
11.96	30.981	30.76	30.876	31.087	31.176
11.97	31.042	30.847	30.942	31.143	31.229
11.98	31.103	30.913	31.004	31.201	31.285
11.99	31.163	30.971	31.063	31.262	31.352
12	31.224	31.027	31.12	31.327	31.437
12.01	31.286	31.072	31.171	31.398	31.539
12.02	31.347	31.112	31.218	31.474	31.649
12.03	31.408	31.148	31.261	31.554	31.759
12.04	31.468	31.182	31.303	31.634	31.87
12.05	31.527	31.213	31.342	31.713	31.971
12.06	31.583	31.243	31.38	31.788	32.057
12.07	31.637	31.273	31.418	31.86	32.132
12.08	31.689	31.302	31.455	31.927	32.198
12.09	31.74	31.332	31.493	31.993	32.259
12.1	31.793	31.365	31.533	32.057	32.319
12.11	31.849	31.402	31.576	32.124	32.379
12.12	31.907	31.442	31.622	32.193	32.442
12.13	31.966	31.481	31.669	32.263	32.507
12.14	32.027	31.518	31.715	32.338	32.577
12.15	32.088	31.552	31.762	32.412	32.651
12.16	32.149	31.585	31.807	32.49	32.729
12.17	32.211	31.615	31.85	32.569	32.813
12.18	32.27	31.647	31.893	32.644	32.894
12.19	32.321	31.689	31.939	32.7	32.951
12.2	32.367	31.741	31.991	32.74	32.988
12.21	32.412	31.791	32.041	32.78	33.026
12.22	32.457	31.84	32.091	32.82	33.065
12.23	32.502	31.888	32.14	32.861	33.103
12.24	32.547	31.932	32.188	32.903	33.145
12.25	32.592	31.976	32.236	32.944	33.189
12.26	32.637	32.019	32.283	32.985	33.233
12.27	32.682	32.06	32.33	33.028	33.281
12.28	32.727	32.1	32.377	33.071	33.331
12.29	32.773	32.14	32.422	33.114	33.383
12.3	32.818	32.179	32.466	33.158	33.438
12.31	32.863	32.218	32.51	33.203	33.496
12.32	32.907	32.255	32.554	33.249	33.555
12.33	32.952	32.293	32.596	33.295	33.614
12.34	32.997	32.329	32.639	33.341	33.676
12.35	33.042	32.365	32.681	33.388	33.738
12.36	33.086	32.4	32.722	33.435	33.799
12.37	33.131	32.434	32.763	33.484	33.86
12.38	33.175	32.469	32.803	33.531	33.92
12.39	33.218	32.503	32.843	33.58	33.977
12.4	33.262	32.536	32.883	33.628	34.031
12.41	33.304	32.568	32.922	33.677	34.083
12.42	33.347	32.601	32.961	33.724	34.133
12.43	33.389	32.634	32.999	33.772	34.177
12.44	33.43	32.666	33.037	33.818	34.219
12.45	33.47	32.697	33.075	33.862	34.258
12.46	33.51	32.729	33.112	33.905	34.296
12.47	33.55	32.761	33.15	33.947	34.331
12.48	33.588	32.793	33.187	33.987	34.364
12.49	33.627	32.825	33.225	34.026	34.396
12.5	33.665	32.857	33.263	34.063	34.428
12.51	33.702	32.888	33.301	34.1	34.459
12.52	33.74	32.92	33.339	34.136	34.488
12.53	33.778	32.954	33.378	34.171	34.517
12.54	33.816	32.99	33.419	34.206	34.545
12.55	33.854	33.027	33.461	34.24	34.574
12.56	33.893	33.065	33.503	34.275	34.602
12.57	33.933	33.103	33.548	34.309	34.629
12.58	33.973	33.142	33.595	34.343	34.657
12.59	34.013	33.186	33.643	34.376	34.687
12.6	34.054	33.233	33.692	34.41	34.715
12.61	34.096	33.282	33.743	34.445	34.744
12.62	34.138	33.334	33.794	34.479	34.773
12.63	34.181	33.386	33.848	34.515	34.802
12.64	34.224	33.444	33.9	34.55	34.834
12.65	34.267	33.506	33.954	34.585	34.865
12.66	34.311	33.567	34.007	34.621	34.896
12.67	34.355	33.633	34.06	34.658	34.928
12.68	34.399	33.698	34.113	34.694	34.96
12.69	34.444	33.767	34.166	34.731	34.994
12.7	34.489	33.837	34.218	34.769	35.028
12.71	34.533	33.909	34.27	34.808	35.064
12.72	34.578	33.979	34.32	34.846	35.101
12.73	34.623	34.048	34.371	34.886	35.139
12.74	34.668	34.115	34.421	34.927	35.178
12.75	34.713	34.18	34.469	34.968	35.218
12.76	34.758	34.246	34.517	35.009	35.259
12.77	34.803	34.31	34.564	35.051	35.302
12.78	34.848	34.373	34.609	35.095	35.346
12.79	34.893	34.432	34.654	35.139	35.391
12.8	34.938	34.49	34.697	35.183	35.438
12.81	34.983	34.546	34.741	35.229	35.487
12.82	35.027	34.599	34.787	35.272	35.527
12.83	35.074	34.649	34.838	35.311	35.556
12.84	35.121	34.698	34.888	35.353	35.585
12.85	35.166	34.745	34.932	35.398	35.616
12.86	35.209	34.789	34.974	35.442	35.652
12.87	35.255	34.83	35.014	35.493	35.697
12.88	35.302	34.868	35.054	35.549	35.758
12.89	35.341	34.903	35.089	35.594	35.811
12.9	35.37	34.934	35.118	35.622	35.839
12.91	35.394	34.961	35.144	35.644	35.86
12.92	35.419	34.988	35.17	35.667	35.882
12.93	35.443	35.013	35.196	35.691	35.904
12.94	35.467	35.036	35.221	35.714	35.926
12.95	35.492	35.059	35.245	35.738	35.949
12.96	35.516	35.081	35.27	35.763	35.975
12.97	35.541	35.102	35.293	35.787	36.003
12.98	35.565	35.124	35.317	35.813	36.033
12.99	35.589	35.144	35.339	35.838	36.065
13	35.614	35.163	35.362	35.863	36.099
13.01	35.638	35.183	35.384	35.89	36.135
13.02	35.662	35.201	35.405	35.916	36.172
13.03	35.687	35.22	35.427	35.942	36.21
13.04	35.711	35.238	35.449	35.969	36.25
13.05	35.736	35.256	35.47	35.995	36.291
13.06	35.76	35.273	35.491	36.022	36.334
13.07	35.784	35.291	35.511	36.049	36.377
13.08	35.808	35.307	35.531	36.077	36.421
13.09	35.833	35.324	35.551	36.105	36.465
13.1	35.857	35.341	35.571	36.133	36.511
13.11	35.881	35.358	35.59	36.162	36.556
13.12	35.905	35.374	35.609	36.191	36.601
13.13	35.929	35.39	35.628	36.22	36.645
13.14	35.953	35.406	35.647	36.249	36.689
13.15	35.977	35.422	35.666	36.278	36.732
13.16	36.001	35.438	35.685	36.308	36.774
13.17	36.024	35.453	35.703	36.337	36.814
13.18	36.048	35.468	35.721	36.367	36.854
13.19	36.071	35.482	35.739	36.397	36.893
13.2	36.094	35.496	35.757	36.427	36.931
13.21	36.118	35.511	35.774	36.457	36.969
13.22	36.141	35.526	35.792	36.486	37.006
13.23	36.163	35.54	35.81	36.516	37.042
13.24	36.186	35.554	35.827	36.545	37.08
13.25	36.209	35.569	35.844	36.574	37.115
13.26	36.231	35.583	35.861	36.603	37.147
13.27	36.254	35.597	35.878	36.631	37.181
13.28	36.276	35.61	35.895	36.658	37.213
13.29	36.298	35.624	35.912	36.686	37.249
13.3	36.32	35.638	35.928	36.713	37.282
13.31	36.341	35.651	35.945	36.739	37.316
13.32	36.363	35.664	35.961	36.765	37.351
13.33	36.384	35.677	35.978	36.791	37.387
13.34	36.406	35.691	35.994	36.818	37.421
13.35	36.427	35.705	36.01	36.843	37.456
13.36	36.448	35.719	36.027	36.868	37.491
13.37	36.469	35.733	36.043	36.894	37.525
13.38	36.49	35.745	36.06	36.918	37.563
13.39	36.511	35.759	36.076	36.942	37.602
13.4	36.532	35.773	36.093	36.965	37.639
13.41	36.553	35.787	36.11	36.989	37.678
13.42	36.575	35.801	36.127	37.012	37.717
13.43	36.596	35.815	36.143	37.036	37.757
13.44	36.617	35.829	36.161	37.059	37.799
13.45	36.638	35.843	36.178	37.083	37.843
13.46	36.66	35.859	36.196	37.107	37.884
13.47	36.682	35.874	36.213	37.13	37.93
13.48	36.703	35.89	36.231	37.153	37.963
13.49	36.724	35.906	36.249	37.177	37.98
13.5	36.744	35.924	36.267	37.201	37.988
13.51	36.765	35.941	36.286	37.225	37.999
13.52	36.786	35.959	36.304	37.248	38.009
13.53	36.807	35.976	36.323	37.273	38.018
13.54	36.828	35.994	36.341	37.297	38.028
13.55	36.849	36.014	36.361	37.321	38.039
13.56	36.87	36.032	36.38	37.345	38.051
13.57	36.892	36.053	36.4	37.37	38.063
13.58	36.914	36.073	36.419	37.394	38.077
13.59	36.936	36.093	36.438	37.418	38.091
13.6	36.958	36.113	36.457	37.443	38.107
13.61	36.98	36.134	36.477	37.467	38.122
13.62	37.002	36.155	36.496	37.492	38.139
13.63	37.024	36.176	36.516	37.517	38.158
13.64	37.046	36.197	36.535	37.542	38.175
13.65	37.069	36.216	36.555	37.567	38.194
13.66	37.091	36.238	36.574	37.593	38.214
13.67	37.113	36.258	36.593	37.618	38.233
13.68	37.136	36.277	36.613	37.643	38.251
13.69	37.157	36.296	36.633	37.667	38.265
13.7	37.179	36.316	36.653	37.69	38.272
13.71	37.2	36.334	36.672	37.712	38.278
13.72	37.221	36.352	36.691	37.737	38.285
13.73	37.243	36.369	36.709	37.759	38.293
13.74	37.264	36.385	36.728	37.783	38.301
13.75	37.286	36.401	36.747	37.806	38.31
13.76	37.307	36.418	36.766	37.83	38.32
13.77	37.328	36.434	36.786	37.854	38.329
13.78	37.35	36.449	36.804	37.877	38.339
13.79	37.371	36.465	36.823	37.901	38.349
13.8	37.392	36.48	36.841	37.924	38.36
13.81	37.413	36.495	36.86	37.948	38.372
13.82	37.434	36.511	36.878	37.972	38.386
13.83	37.455	36.526	36.896	37.997	38.4
13.84	37.477	36.54	36.914	38.022	38.415
13.85	37.498	36.555	36.932	38.046	38.43
13.86	37.52	36.569	36.95	38.071	38.447
13.87	37.541	36.584	36.968	38.097	38.465
13.88	37.563	36.598	36.986	38.123	38.485
13.89	37.584	36.613	37.003	38.149	38.505
13.9	37.606	36.627	37.02	38.175	38.528
13.91	37.628	36.641	37.039	38.2	38.552
13.92	37.704	36.68	37.109	38.275	38.626
13.93	37.915	36.744	37.22	38.567	39.033
13.94	38.089	36.785	37.26	38.915	39.329
13.95	38.142	36.825	37.29	39.012	39.401
13.96	38.16	36.863	37.32	39.021	39.407
13.97	38.178	36.901	37.35	39.03	39.414
13.98	38.196	36.938	37.38	39.04	39.421
13.99	38.214	36.972	37.41	39.049	39.428
14	38.231	37.005	37.441	39.059	39.435
14.01	38.249	37.037	37.471	39.068	39.443
14.02	38.267	37.068	37.502	39.077	39.451
14.03	38.284	37.099	37.531	39.087	39.459
14.04	38.302	37.128	37.56	39.096	39.468
14.05	38.32	37.156	37.589	39.106	39.476
14.06	38.337	37.183	37.616	39.116	39.486
14.07	38.354	37.211	37.643	39.125	39.495
14.08	38.371	37.236	37.67	39.135	39.504
14.09	38.388	37.262	37.695	39.144	39.512
14.1	38.405	37.287	37.721	39.153	39.522
14.11	38.421	37.311	37.746	39.162	39.531
14.12	38.437	37.335	37.772	39.17	39.54
14.13	38.452	37.357	37.795	39.178	39.55
14.14	38.468	37.378	37.819	39.187	39.559
14.15	38.483	37.399	37.842	39.195	39.568
14.16	38.498	37.42	37.866	39.203	39.577
14.17	38.513	37.441	37.889	39.211	39.587
14.18	38.528	37.462	37.912	39.219	39.596
14.19	38.543	37.483	37.936	39.227	39.607
14.2	38.558	37.505	37.959	39.235	39.617
14.21	38.574	37.528	37.982	39.243	39.627
14.22	38.59	37.548	38.008	39.252	39.639
14.23	38.607	37.57	38.033	39.261	39.65
14.24	38.624	37.594	38.058	39.27	39.662
14.25	38.641	37.615	38.083	39.279	39.674
14.26	38.658	37.635	38.109	39.288	39.687
14.27	38.675	37.656	38.134	39.298	39.7
14.28	38.693	37.674	38.159	39.306	39.713
14.29	38.711	37.691	38.184	39.315	39.727
14.3	38.728	37.71	38.208	39.324	39.741
14.31	38.746	37.728	38.231	39.333	39.756
14.32	38.764	37.744	38.254	39.343	39.771
14.33	38.781	37.76	38.276	39.353	39.787
14.34	38.799	37.776	38.299	39.363	39.804
14.35	38.817	37.791	38.32	39.373	39.82
14.36	38.834	37.804	38.34	39.384	39.836
14.37	38.852	37.817	38.36	39.396	39.853
14.38	38.87	37.831	38.379	39.407	39.871
14.39	38.888	37.847	38.398	39.42	39.888
14.4	38.93	37.898	38.444	39.454	39.916
14.41	39.008	38.009	38.534	39.513	39.96
14.42	39.098	38.131	38.64	39.584	40.011
14.43	39.187	38.245	38.739	39.66	40.067
14.44	39.277	38.35	38.835	39.738	40.128
14.45	39.365	38.448	38.928	39.82	40.194
14.46	39.453	38.539	39.015	39.905	40.27
14.47	39.539	38.625	39.1	39.986	40.349
14.48	39.621	38.707	39.181	40.067	40.426
14.49	39.702	38.788	39.261	40.144	40.499
14.5	39.783	38.866	39.34	40.222	40.572
14.51	39.865	38.942	39.418	40.302	40.649
14.52	39.948	39.017	39.497	40.386	40.727
14.53	40.031	39.086	39.571	40.476	40.813
14.54	40.115	39.154	39.643	40.572	40.904
14.55	40.198	39.222	39.71	40.673	41.004
14.56	40.281	39.291	39.777	40.78	41.114
14.57	40.364	39.363	39.843	40.893	41.238
14.58	40.436	39.442	39.913	40.976	41.318
14.59	40.49	39.528	39.983	41.014	41.346
14.6	40.54	39.62	40.056	41.039	41.36
14.61	40.591	39.719	40.13	41.066	41.374
14.62	40.642	39.821	40.202	41.094	41.391
14.63	40.693	39.923	40.275	41.12	41.406
14.64	40.744	40.025	40.346	41.146	41.422
14.65	40.794	40.121	40.416	41.175	41.438
14.66	40.846	40.206	40.486	41.205	41.458
14.67	40.898	40.283	40.552	41.24	41.481
14.68	40.95	40.353	40.617	41.278	41.51
14.69	41.003	40.413	40.678	41.32	41.545
14.7	41.056	40.471	40.738	41.365	41.587
14.71	41.113	40.536	40.802	41.415	41.633
14.72	41.174	40.61	40.872	41.468	41.681
14.73	41.235	40.68	40.94	41.523	41.732
14.74	41.297	40.744	41.006	41.58	41.787
14.75	41.358	40.805	41.071	41.637	41.85
14.76	41.419	40.864	41.133	41.696	41.923
14.77	41.48	40.92	41.194	41.757	41.999
14.78	41.541	40.974	41.254	41.82	42.08
14.79	41.602	41.026	41.312	41.884	42.165
14.8	41.662	41.075	41.368	41.949	42.249
14.81	41.721	41.121	41.422	42.013	42.329
14.82	41.779	41.168	41.475	42.077	42.404
14.83	41.835	41.213	41.526	42.139	42.471
14.84	41.89	41.258	41.577	42.199	42.53
14.85	41.943	41.302	41.627	42.256	42.586
14.86	41.995	41.346	41.677	42.311	42.638
14.87	42.046	41.39	41.727	42.364	42.688
14.88	42.098	41.435	41.779	42.416	42.737
14.89	42.151	41.482	41.835	42.467	42.786
14.9	42.205	41.533	41.892	42.52	42.837
14.91	42.261	41.585	41.952	42.573	42.888
14.92	42.319	41.643	42.014	42.627	42.941
14.93	42.377	41.701	42.078	42.682	42.994
14.94	42.437	41.762	42.143	42.739	43.048
14.95	42.496	41.822	42.206	42.797	43.107
14.96	42.557	41.88	42.267	42.856	43.167
14.97	42.617	41.939	42.327	42.918	43.229
14.98	42.678	41.994	42.386	42.98	43.296
14.99	42.738	42.045	42.443	43.045	43.364
15	42.799	42.098	42.498	43.111	43.436
15.01	42.86	42.149	42.551	43.18	43.511
15.02	42.926	42.195	42.608	43.253	43.589
15.03	43.024	42.24	42.684	43.375	43.75
15.04	43.096	42.286	42.745	43.464	43.866
15.05	43.136	42.332	42.796	43.493	43.89
15.06	43.174	42.374	42.843	43.524	43.91
15.07	43.211	42.415	42.885	43.557	43.931
15.08	43.246	42.451	42.923	43.591	43.954
15.09	43.28	42.488	42.958	43.627	43.981
15.1	43.316	42.517	42.992	43.665	44.013
15.11	43.353	42.548	43.023	43.707	44.052
15.12	43.391	42.574	43.054	43.754	44.104
15.13	43.429	42.601	43.082	43.805	44.163
15.14	43.467	42.625	43.108	43.859	44.237
15.15	43.492	42.651	43.131	43.887	44.271
15.16	43.51	42.677	43.152	43.901	44.282
15.17	43.527	42.703	43.172	43.915	44.291
15.18	43.545	42.727	43.191	43.929	44.302
15.19	43.562	42.751	43.209	43.943	44.311
15.2	43.579	42.774	43.225	43.958	44.322
15.21	43.596	42.796	43.24	43.973	44.335
15.22	43.612	42.82	43.255	43.989	44.349
15.23	43.629	42.843	43.269	44.006	44.363
15.24	43.645	42.867	43.283	44.023	44.378
15.25	43.661	42.891	43.297	44.039	44.392
15.26	43.677	42.915	43.31	44.055	44.406
15.27	43.693	42.94	43.323	44.072	44.422
15.28	43.708	42.961	43.337	44.088	44.437
15.29	43.724	42.986	43.35	44.105	44.452
15.3	43.74	43.009	43.363	44.122	44.47
15.31	43.757	43.032	43.376	44.14	44.487
15.32	43.773	43.054	43.389	44.16	44.507
15.33	43.79	43.078	43.402	44.179	44.527
15.34	43.807	43.1	43.415	44.199	44.55
15.35	43.824	43.121	43.427	44.219	44.577
15.36	43.841	43.14	43.44	44.24	44.605
15.37	43.858	43.16	43.453	44.261	44.635
15.38	43.876	43.179	43.465	44.284	44.668
15.39	43.893	43.195	43.478	44.306	44.701
15.4	43.913	43.209	43.495	44.33	44.734
15.41	43.945	43.227	43.529	44.361	44.765
15.42	43.987	43.246	43.575	44.4	44.8
15.43	44.029	43.257	43.616	44.442	44.838
15.44	44.071	43.269	43.65	44.49	44.885
15.45	44.112	43.28	43.678	44.54	44.935
15.46	44.151	43.291	43.701	44.591	44.987
15.47	44.188	43.302	43.723	44.64	45.04
15.48	44.225	43.312	43.742	44.693	45.095
15.49	44.264	43.324	43.76	44.75	45.157
15.5	44.305	43.334	43.778	44.814	45.227
15.51	44.347	43.345	43.794	44.881	45.311
15.52	44.389	43.356	43.809	44.95	45.404
15.53	44.432	43.367	43.823	45.021	45.504
15.54	44.467	43.384	43.843	45.076	45.584
15.55	44.495	43.412	43.868	45.105	45.617
15.56	44.519	43.441	43.897	45.127	45.634
15.57	44.544	43.472	43.925	45.148	45.652
15.58	44.569	43.501	43.953	45.17	45.671
15.59	44.593	43.53	43.98	45.191	45.689
15.6	44.618	43.561	44.008	45.213	45.709
15.61	44.643	43.588	44.035	45.235	45.728
15.62	44.668	43.616	44.062	45.258	45.748
15.63	44.692	43.644	44.09	45.28	45.767
15.64	44.717	43.67	44.118	45.303	45.786
15.65	44.742	43.697	44.145	45.326	45.806
15.66	44.766	43.723	44.172	45.349	45.825
15.67	44.791	43.749	44.199	45.371	45.846
15.68	44.816	43.775	44.226	45.394	45.867
15.69	44.84	43.801	44.253	45.417	45.889
15.7	44.865	43.827	44.28	45.44	45.91
15.71	44.89	43.852	44.307	45.464	45.932
15.72	44.914	43.877	44.334	45.488	45.954
15.73	44.939	43.9	44.359	45.512	45.977
15.74	44.964	43.924	44.386	45.535	45.999
15.75	44.988	43.948	44.411	45.558	46.022
15.76	45.013	43.971	44.437	45.581	46.047
15.77	45.038	43.994	44.463	45.605	46.072
15.78	45.062	44.017	44.488	45.629	46.098
15.79	45.087	44.04	44.513	45.653	46.123
15.8	45.112	44.063	44.539	45.677	46.149
15.81	45.136	44.086	44.564	45.701	46.175
15.82	45.161	44.108	44.588	45.726	46.204
15.83	45.186	44.129	44.613	45.751	46.231
15.84	45.21	44.151	44.637	45.776	46.259
15.85	45.235	44.172	44.661	45.802	46.287
15.86	45.26	44.193	44.687	45.826	46.316
15.87	45.284	44.214	44.71	45.851	46.346
15.88	45.309	44.235	44.734	45.876	46.376
15.89	45.333	44.256	44.757	45.901	46.407
15.9	45.358	44.279	44.78	45.925	46.439
15.91	45.383	44.299	44.804	45.951	46.47
15.92	45.407	44.32	44.828	45.975	46.502
15.93	45.432	44.341	44.85	46.001	46.533
15.94	45.456	44.363	44.873	46.027	46.565
15.95	45.481	44.383	44.897	46.052	46.599
15.96	45.505	44.404	44.92	46.079	46.634
15.97	45.53	44.423	44.942	46.104	46.666
15.98	45.554	44.443	44.965	46.131	46.7
15.99	45.579	44.463	44.988	46.157	46.733
16	45.603	44.483	45.01	46.183	46.766
16.01	45.628	44.503	45.032	46.208	46.801
16.02	45.652	44.522	45.055	46.234	46.835
16.03	45.676	44.543	45.077	46.26	46.872
16.04	45.701	44.563	45.099	46.286	46.906
16.05	45.725	44.582	45.121	46.312	46.94
16.06	45.749	44.6	45.143	46.338	46.974
16.07	45.773	44.619	45.165	46.365	47.008
16.08	45.797	44.638	45.187	46.391	47.041
16.09	45.821	44.657	45.209	46.417	47.076
16.1	45.845	44.675	45.23	46.444	47.109
16.11	45.869	44.695	45.252	46.471	47.14
16.12	45.893	44.713	45.273	46.498	47.171
16.13	45.917	44.732	45.294	46.524	47.199
16.14	45.94	44.75	45.315	46.551	47.23
16.15	45.964	44.768	45.336	46.578	47.261
16.16	45.987	44.787	45.357	46.604	47.292
16.17	46.011	44.804	45.378	46.631	47.32
16.18	46.034	44.822	45.399	46.657	47.35
16.19	46.057	44.84	45.42	46.684	47.38
16.2	46.08	44.857	45.441	46.71	47.411
16.21	46.103	44.876	45.462	46.737	47.437
16.22	46.126	44.894	45.483	46.763	47.463
16.23	46.149	44.911	45.503	46.789	47.491
16.24	46.171	44.928	45.524	46.814	47.514
16.25	46.194	44.945	45.544	46.839	47.539
16.26	46.216	44.962	45.565	46.864	47.563
16.27	46.238	44.98	45.585	46.889	47.586
16.28	46.26	44.997	45.606	46.915	47.609
16.29	46.282	45.015	45.626	46.94	47.633
16.3	46.304	45.032	45.646	46.964	47.658
16.31	46.326	45.049	45.666	46.988	47.679
16.32	46.348	45.067	45.686	47.011	47.702
16.33	46.369	45.084	45.706	47.035	47.724
16.34	46.39	45.101	45.726	47.058	47.745
16.35	46.412	45.118	45.745	47.081	47.765
16.36	46.433	45.135	45.765	47.103	47.786
16.37	46.454	45.154	45.786	47.125	47.806
16.38	46.475	45.172	45.806	47.148	47.826
16.39	46.496	45.188	45.826	47.17	47.848
16.4	46.517	45.206	45.845	47.192	47.866
16.41	46.538	45.224	45.866	47.214	47.884
16.42	46.559	45.241	45.885	47.236	47.904
16.43	46.579	45.258	45.905	47.257	47.922
16.44	46.6	45.275	45.925	47.279	47.94
16.45	46.621	45.293	45.945	47.3	47.958
16.46	46.641	45.312	45.966	47.322	47.976
16.47	46.662	45.332	45.986	47.343	47.993
16.48	46.683	45.349	46.007	47.365	48.01
16.49	46.704	45.367	46.028	47.386	48.028
16.5	46.724	45.384	46.048	47.406	48.045
16.51	46.745	45.403	46.069	47.428	48.062
16.52	46.766	45.421	46.09	47.448	48.079
16.53	46.787	45.44	46.111	47.469	48.096
16.54	46.808	45.459	46.132	47.49	48.113
16.55	46.829	45.479	46.155	47.511	48.131
16.56	46.85	45.499	46.176	47.532	48.148
16.57	46.871	45.518	46.198	47.552	48.166
16.58	46.892	45.538	46.219	47.573	48.182
16.59	46.914	45.559	46.241	47.593	48.199
16.6	46.935	45.581	46.263	47.613	48.216
16.61	46.957	45.603	46.286	47.634	48.235
16.62	46.978	45.624	46.309	47.655	48.251
16.63	47	45.646	46.332	47.675	48.268
16.64	47.022	45.669	46.355	47.695	48.285
16.65	47.044	45.692	46.379	47.715	48.303
16.66	47.066	45.713	46.403	47.736	48.319
16.67	47.089	45.735	46.427	47.756	48.336
16.68	47.111	45.759	46.452	47.777	48.354
16.69	47.133	45.782	46.476	47.798	48.371
16.7	47.156	45.805	46.5	47.819	48.388
16.71	47.179	45.83	46.525	47.84	48.405
16.72	47.201	45.855	46.55	47.862	48.423
16.73	47.224	45.881	46.574	47.883	48.441
16.74	47.247	45.906	46.6	47.905	48.459
16.75	47.27	45.933	46.625	47.926	48.477
16.76	47.294	45.961	46.65	47.947	48.495
16.77	47.317	45.988	46.676	47.968	48.513
16.78	47.34	46.016	46.701	47.99	48.531
16.79	47.364	46.045	46.727	48.012	48.55
16.8	47.387	46.074	46.752	48.033	48.568
16.81	47.411	46.102	46.777	48.055	48.587
16.82	47.435	46.131	46.802	48.077	48.605
16.83	47.458	46.159	46.827	48.099	48.624
16.84	47.482	46.189	46.853	48.12	48.643
16.85	47.506	46.219	46.878	48.142	48.662
16.86	47.53	46.25	46.903	48.165	48.681
16.87	47.554	46.281	46.927	48.187	48.7
16.88	47.578	46.312	46.952	48.209	48.718
16.89	47.602	46.345	46.978	48.232	48.738
16.9	47.626	46.378	47.003	48.254	48.757
16.91	47.65	46.41	47.029	48.278	48.777
16.92	47.675	46.443	47.053	48.301	48.796
16.93	47.699	46.475	47.077	48.324	48.814
16.94	47.723	46.506	47.103	48.347	48.834
16.95	47.748	46.537	47.128	48.371	48.854
16.96	47.772	46.568	47.153	48.394	48.874
16.97	47.796	46.599	47.178	48.417	48.894
16.98	47.821	46.632	47.203	48.441	48.914
16.99	47.845	46.663	47.228	48.464	48.935
17	47.87	46.696	47.252	48.488	48.956
17.01	47.894	46.727	47.277	48.512	48.976
17.02	47.919	46.756	47.301	48.536	48.997
17.03	47.943	46.787	47.324	48.56	49.019
17.04	47.968	46.818	47.348	48.584	49.039
17.05	47.992	46.847	47.372	48.609	49.06
17.06	48.017	46.876	47.396	48.633	49.083
17.07	48.041	46.904	47.42	48.657	49.106
17.08	48.066	46.931	47.444	48.682	49.127
17.09	48.091	46.96	47.468	48.707	49.15
17.1	48.115	46.986	47.491	48.732	49.174
17.11	48.14	47.012	47.516	48.757	49.196
17.12	48.164	47.038	47.54	48.782	49.218
17.13	48.189	47.063	47.563	48.807	49.241
17.14	48.213	47.088	47.586	48.833	49.265
17.15	48.238	47.112	47.609	48.859	49.289
17.16	48.263	47.136	47.631	48.885	49.314
17.17	48.287	47.16	47.654	48.91	49.338
17.18	48.312	47.182	47.677	48.937	49.363
17.19	48.337	47.205	47.7	48.963	49.388
17.2	48.361	47.227	47.724	48.989	49.415
17.21	48.386	47.249	47.746	49.015	49.441
17.22	48.41	47.27	47.77	49.041	49.468
17.23	48.435	47.291	47.792	49.068	49.494
17.24	48.46	47.313	47.815	49.094	49.521
17.25	48.484	47.334	47.838	49.12	49.549
17.26	48.509	47.354	47.86	49.147	49.578
17.27	48.534	47.375	47.882	49.174	49.606
17.28	48.558	47.396	47.904	49.201	49.635
17.29	48.583	47.417	47.926	49.228	49.665
17.3	48.608	47.439	47.948	49.255	49.696
17.31	48.632	47.46	47.97	49.282	49.725
17.32	48.657	47.484	47.994	49.308	49.754
17.33	48.685	47.529	48.027	49.331	49.772
17.34	48.716	47.59	48.069	49.349	49.778
17.35	48.748	47.65	48.113	49.366	49.784
17.36	48.78	47.703	48.157	49.385	49.79
17.37	48.812	47.748	48.202	49.403	49.796
17.38	48.843	47.787	48.247	49.422	49.802
17.39	48.875	47.821	48.29	49.442	49.808
17.4	48.906	47.851	48.332	49.462	49.815
17.41	48.937	47.879	48.373	49.482	49.821
17.42	48.967	47.906	48.412	49.502	49.828
17.43	48.996	47.931	48.45	49.521	49.833
17.44	49.024	47.956	48.486	49.54	49.839
17.45	49.052	47.979	48.521	49.559	49.846
17.46	49.08	48.001	48.557	49.578	49.852
17.47	49.108	48.024	48.591	49.597	49.858
17.48	49.137	48.045	48.626	49.617	49.866
17.49	49.167	48.067	48.66	49.639	49.873
17.5	49.198	48.089	48.694	49.662	49.881
17.51	49.229	48.109	48.726	49.686	49.89
17.52	49.261	48.129	48.758	49.711	49.899
17.53	49.292	48.149	48.787	49.739	49.91
17.54	49.324	48.168	48.814	49.769	49.921
17.55	49.356	48.188	48.841	49.802	49.934
17.56	49.387	48.207	48.866	49.838	49.953
17.57	49.423	48.231	48.895	49.88	49.984
17.58	49.48	48.282	48.949	49.938	50.059
17.59	49.555	48.358	49.024	50.011	50.155
17.6	49.633	48.435	49.1	50.085	50.267
17.61	49.71	48.509	49.176	50.161	50.388
17.62	49.788	48.58	49.25	50.239	50.519
17.63	49.865	48.649	49.323	50.32	50.651
17.64	49.943	48.716	49.395	50.405	50.79
17.65	50.02	48.783	49.465	50.492	50.929
17.66	50.098	48.847	49.535	50.581	51.071
17.67	50.175	48.909	49.604	50.671	51.215
17.68	50.253	48.971	49.671	50.763	51.362
17.69	50.33	49.032	49.737	50.857	51.511
17.7	50.408	49.09	49.802	50.951	51.662
17.71	50.486	49.149	49.866	51.046	51.809
17.72	50.563	49.207	49.929	51.143	51.96
17.73	50.641	49.264	49.992	51.241	52.11
17.74	50.718	49.32	50.054	51.339	52.261
17.75	50.796	49.377	50.116	51.437	52.413
17.76	50.873	49.432	50.176	51.538	52.566
17.77	50.951	49.485	50.236	51.638	52.722
17.78	51.028	49.539	50.294	51.738	52.875
17.79	51.106	49.593	50.352	51.838	53.027
17.8	51.183	49.648	50.409	51.939	53.182
17.81	51.261	49.7	50.466	52.039	53.336
17.82	51.338	49.752	50.523	52.14	53.492
17.83	51.416	49.801	50.58	52.242	53.646
17.84	51.493	49.849	50.636	52.344	53.798
17.85	51.571	49.9	50.69	52.446	53.956
17.86	51.648	49.95	50.745	52.548	54.113
17.87	51.726	49.997	50.8	52.65	54.27
17.88	51.803	50.046	50.854	52.753	54.425
17.89	51.881	50.095	50.908	52.857	54.582
17.9	51.958	50.142	50.961	52.959	54.741
17.91	52.036	50.189	51.015	53.061	54.897
17.92	52.113	50.234	51.067	53.165	55.054
17.93	52.191	50.281	51.121	53.268	55.213
17.94	52.268	50.327	51.173	53.37	55.375
17.95	52.346	50.372	51.224	53.474	55.528
17.96	52.423	50.419	51.275	53.579	55.686
17.97	52.501	50.464	51.326	53.682	55.842
17.98	52.578	50.505	51.378	53.787	56.001
17.99	52.656	50.549	51.43	53.891	56.157
18	52.733	50.594	51.481	53.994	56.314
18.01	52.811	50.637	51.532	54.099	56.467
18.02	52.888	50.681	51.583	54.204	56.625
18.03	52.966	50.724	51.634	54.307	56.783
18.04	53.043	50.767	51.685	54.413	56.94
18.05	53.121	50.81	51.737	54.518	57.094
18.06	53.198	50.852	51.787	54.623	57.253
18.07	53.276	50.895	51.838	54.728	57.408
18.08	53.353	50.937	51.888	54.832	57.564
18.09	53.431	50.979	51.939	54.938	57.725
18.1	53.508	51.02	51.99	55.043	57.884
18.11	53.586	51.059	52.04	55.148	58.043
18.12	53.663	51.098	52.089	55.253	58.198
18.13	53.741	51.138	52.14	55.357	58.357
18.14	53.818	51.18	52.19	55.464	58.514
18.15	53.896	51.218	52.242	55.568	58.67
18.16	53.973	51.257	52.293	55.673	58.829
18.17	54.05	51.297	52.344	55.778	58.99
18.18	54.128	51.336	52.394	55.883	59.147
18.19	54.205	51.375	52.444	55.989	59.306
18.2	54.283	51.416	52.495	56.095	59.468
18.21	54.36	51.457	52.546	56.202	59.626
18.22	54.437	51.496	52.596	56.307	59.783
18.23	54.515	51.537	52.646	56.411	59.938
18.24	54.592	51.578	52.696	56.515	60.096
18.25	54.669	51.617	52.747	56.621	60.253
18.26	54.747	51.656	52.796	56.726	60.408
18.27	54.824	51.695	52.846	56.831	60.568
18.28	54.901	51.735	52.895	56.935	60.726
18.29	54.979	51.774	52.946	57.041	60.885
18.3	55.056	51.81	52.995	57.146	61.039
18.31	55.133	51.848	53.045	57.251	61.191
18.32	55.21	51.887	53.095	57.356	61.343
18.33	55.288	51.926	53.146	57.459	61.5
18.34	55.365	51.965	53.196	57.565	61.656
18.35	55.442	52.002	53.245	57.669	61.81
18.36	55.519	52.043	53.295	57.776	61.96
18.37	55.596	52.079	53.346	57.881	62.118
18.38	55.673	52.118	53.395	57.986	62.27
18.39	55.75	52.155	53.445	58.091	62.416
18.4	55.827	52.194	53.495	58.195	62.57
18.41	55.904	52.232	53.545	58.302	62.722
18.42	55.981	52.271	53.595	58.407	62.873
18.43	56.058	52.31	53.645	58.512	63.026
18.44	56.135	52.346	53.694	58.616	63.177
18.45	56.212	52.385	53.744	58.72	63.333
18.46	56.289	52.423	53.794	58.824	63.489
18.47	56.366	52.461	53.843	58.927	63.646
18.48	56.442	52.499	53.894	59.032	63.797
18.49	56.519	52.537	53.943	59.137	63.954
18.5	56.596	52.574	53.994	59.241	64.108
18.51	56.672	52.611	54.044	59.344	64.257
18.52	56.749	52.649	54.094	59.448	64.412
18.53	56.825	52.686	54.145	59.55	64.57
18.54	56.901	52.722	54.196	59.653	64.716
18.55	56.978	52.757	54.246	59.756	64.876
18.56	57.054	52.795	54.296	59.859	65.033
18.57	57.13	52.833	54.345	59.961	65.194
18.58	57.206	52.869	54.396	60.061	65.349
18.59	57.282	52.906	54.446	60.161	65.497
18.6	57.358	52.942	54.496	60.262	65.645
18.61	57.434	52.98	54.545	60.361	65.799
18.62	57.509	53.015	54.594	60.46	65.954
18.63	57.585	53.051	54.644	60.558	66.105
18.64	57.66	53.089	54.695	60.658	66.265
18.65	57.736	53.127	54.745	60.756	66.423
18.66	57.811	53.166	54.794	60.853	66.579
18.67	57.886	53.202	54.845	60.95	66.735
18.68	57.961	53.237	54.895	61.047	66.889
18.69	58.036	53.274	54.945	61.145	67.04
18.7	58.111	53.311	54.995	61.24	67.199
18.71	58.186	53.347	55.045	61.335	67.359
18.72	58.26	53.383	55.095	61.432	67.515
18.73	58.335	53.42	55.146	61.522	67.669
18.74	58.409	53.458	55.197	61.618	67.825
18.75	58.483	53.493	55.247	61.709	67.981
18.76	58.557	53.53	55.297	61.801	68.138
18.77	58.631	53.566	55.347	61.895	68.295
18.78	58.705	53.603	55.397	61.989	68.448
18.79	58.779	53.638	55.447	62.08	68.605
18.8	58.853	53.676	55.497	62.171	68.761
18.81	58.926	53.712	55.547	62.264	68.917
18.82	58.999	53.748	55.598	62.352	69.075
18.83	59.072	53.785	55.648	62.442	69.232
18.84	59.145	53.824	55.698	62.532	69.39
18.85	59.218	53.859	55.748	62.62	69.547
18.86	59.291	53.893	55.798	62.71	69.705
18.87	59.364	53.929	55.849	62.8	69.866
18.88	59.436	53.965	55.9	62.892	70.023
18.89	59.508	54.003	55.949	62.981	70.178
18.9	59.58	54.039	55.999	63.07	70.334
18.91	59.653	54.077	56.049	63.161	70.49
18.92	59.724	54.115	56.098	63.248	70.646
18.93	59.796	54.151	56.147	63.332	70.806
18.94	59.868	54.19	56.197	63.418	70.963
18.95	59.939	54.228	56.247	63.502	71.12
18.96	60.011	54.263	56.298	63.583	71.277
18.97	60.082	54.3	56.349	63.67	71.436
18.98	60.153	54.336	56.399	63.755	71.591
18.99	60.224	54.37	56.45	63.841	71.748
19	60.295	54.407	56.501	63.927	71.909
19.01	60.365	54.443	56.552	64.015	72.069
19.02	60.436	54.481	56.603	64.103	72.228
19.03	60.506	54.516	56.654	64.186	72.387
19.04	60.577	54.554	56.705	64.27	72.544
19.05	60.647	54.592	56.756	64.353	72.702
19.06	60.717	54.632	56.809	64.433	72.859
19.07	60.787	54.67	56.859	64.521	73.02
19.08	60.857	54.706	56.911	64.606	73.178
19.09	60.927	54.744	56.963	64.691	73.334
19.1	60.997	54.783	57.015	64.778	73.494
19.11	61.067	54.82	57.067	64.865	73.655
19.12	61.136	54.855	57.119	64.952	73.815
19.13	61.206	54.894	57.172	65.039	73.973
19.14	61.275	54.933	57.225	65.126	74.133
19.15	61.345	54.969	57.279	65.211	74.29
19.16	61.415	55.006	57.333	65.297	74.449
19.17	61.484	55.044	57.386	65.381	74.609
19.18	61.553	55.081	57.442	65.467	74.767
19.19	61.623	55.12	57.496	65.557	74.924
19.2	61.692	55.162	57.551	65.643	75.08
19.21	61.762	55.202	57.607	65.731	75.237
19.22	61.831	55.24	57.663	65.818	75.395
19.23	61.901	55.283	57.717	65.904	75.552
19.24	61.97	55.324	57.773	65.991	75.707
19.25	62.04	55.364	57.829	66.076	75.863
19.26	62.109	55.402	57.887	66.161	76.021
19.27	62.179	55.442	57.943	66.252	76.177
19.28	62.248	55.483	58	66.338	76.332
19.29	62.318	55.524	58.057	66.423	76.488
19.3	62.388	55.568	58.115	66.511	76.645
19.31	62.457	55.608	58.173	66.597	76.801
19.32	62.527	55.652	58.232	66.688	76.958
19.33	62.597	55.695	58.289	66.78	77.117
19.34	62.667	55.742	58.348	66.871	77.27
19.35	62.737	55.784	58.408	66.959	77.427
19.36	62.807	55.828	58.469	67.053	77.58
19.37	62.877	55.871	58.53	67.143	77.734
19.38	62.947	55.915	58.591	67.236	77.891
19.39	63.018	55.963	58.652	67.327	78.047
19.4	63.088	56.012	58.712	67.422	78.204
19.41	63.159	56.063	58.775	67.516	78.365
19.42	63.23	56.114	58.839	67.606	78.522
19.43	63.3	56.16	58.903	67.695	78.676
19.44	63.371	56.211	58.968	67.788	78.833
19.45	63.442	56.264	59.033	67.883	78.99
19.46	63.514	56.31	59.097	67.978	79.149
19.47	63.585	56.368	59.163	68.072	79.297
19.48	63.656	56.419	59.228	68.163	79.45
19.49	63.728	56.472	59.294	68.259	79.606
19.5	63.8	56.526	59.36	68.354	79.762
19.51	63.871	56.575	59.428	68.445	79.916
19.52	63.943	56.63	59.497	68.537	80.072
19.53	64.015	56.686	59.566	68.633	80.208
19.54	64.088	56.747	59.633	68.73	80.363
19.55	64.16	56.809	59.703	68.827	80.518
19.56	64.232	56.866	59.771	68.924	80.672
19.57	64.305	56.935	59.842	69.019	80.823
19.58	64.378	56.995	59.911	69.115	80.978
19.59	64.45	57.057	59.981	69.211	81.138
19.6	64.523	57.119	60.051	69.309	81.292
19.61	64.596	57.183	60.121	69.407	81.446
19.62	64.67	57.244	60.194	69.503	81.593
19.63	64.743	57.313	60.264	69.599	81.75
19.64	64.816	57.379	60.337	69.695	81.907
19.65	64.89	57.445	60.408	69.794	82.065
19.66	64.963	57.514	60.482	69.892	82.212
19.67	65.037	57.583	60.554	69.99	82.365
19.68	65.111	57.664	60.627	70.088	82.52
19.69	65.184	57.728	60.698	70.186	82.644
19.7	65.258	57.804	60.77	70.284	82.789
19.71	65.332	57.879	60.841	70.38	82.938
19.72	65.407	57.951	60.912	70.479	83.085
19.73	65.481	58.028	60.986	70.576	83.237
19.74	65.555	58.107	61.059	70.673	83.382
19.75	65.63	58.188	61.132	70.771	83.531
19.76	65.704	58.263	61.205	70.869	83.676
19.77	65.779	58.336	61.278	70.968	83.828
19.78	65.853	58.418	61.353	71.067	83.978
19.79	65.928	58.504	61.427	71.165	84.11
19.8	66.003	58.591	61.502	71.264	84.264
19.81	66.077	58.675	61.576	71.362	84.41
19.82	66.152	58.759	61.65	71.459	84.552
19.83	66.227	58.843	61.724	71.556	84.69
19.84	66.302	58.927	61.797	71.653	84.838
19.85	66.377	59.019	61.869	71.751	84.983
19.86	66.452	59.112	61.943	71.848	85.126
19.87	66.527	59.198	62.017	71.946	85.263
19.88	66.602	59.288	62.089	72.044	85.405
19.89	66.678	59.382	62.162	72.142	85.545
19.9	66.753	59.478	62.235	72.24	85.68
19.91	66.828	59.571	62.308	72.339	85.819
19.92	66.903	59.664	62.385	72.436	85.961
19.93	66.979	59.762	62.458	72.535	86.093
19.94	67.054	59.862	62.531	72.633	86.236
19.95	67.129	59.956	62.604	72.731	86.38
19.96	67.205	60.049	62.676	72.83	86.499
19.97	67.28	60.145	62.749	72.929	86.615
19.98	67.355	60.247	62.822	73.028	86.745
19.99	67.431	60.344	62.895	73.126	86.879
20	67.506	60.441	62.968	73.224	87.023
20.01	67.581	60.537	63.041	73.322	87.164
20.02	67.657	60.631	63.114	73.418	87.311
20.03	67.732	60.722	63.186	73.516	87.453
20.04	67.807	60.82	63.26	73.614	87.584
20.05	67.883	60.918	63.33	73.712	87.716
20.06	67.958	61.013	63.402	73.81	87.858
20.07	68.033	61.104	63.474	73.908	87.999
20.08	68.109	61.2	63.545	74.008	88.143
20.09	68.184	61.298	63.617	74.105	88.266
20.1	68.259	61.394	63.69	74.204	88.406
20.11	68.334	61.489	63.761	74.301	88.542
20.12	68.41	61.584	63.831	74.399	88.666
20.13	68.485	61.681	63.903	74.499	88.802
20.14	68.56	61.777	63.975	74.596	88.908
20.15	68.635	61.875	64.045	74.696	89.038
20.16	68.71	61.969	64.117	74.797	89.142
20.17	68.785	62.064	64.189	74.896	89.27
20.18	68.861	62.161	64.261	74.994	89.389
20.19	68.936	62.256	64.332	75.093	89.515
[truncated: 6,781 more rows]
