# Supplementary material for: 700,000 years of tropical Andean glaciation
Source: Nature. 2022 Jul 13;607(7918):301–6. doi: 10.1038/s41586-022-04873-0 (PMC9279143; doi:10.1038/s41586-022-04873-0)
Supplement: Supplementary file 2 — Source Data Fig. 3 [file 41586_2022_4873_MOESM2_ESM.xlsx]

## Sheet: Manuscript Figure 3
Age (ka)	Junín GI		Lag (k yrs)	X-Correlation (GI to EPICA on Hatfield et al. 2020 age model)	X-Correlation (GI to EPICA on EPICA Tuned age model)
0			-332.5	0.054402	0.25831
0.25	-1.5061		-332.25	0.040145	0.24936
0.5	-1.5962		-332	0.026208	0.24017
0.75	-1.2307		-331.75	0.012848	0.23071
1	-1.0051		-331.5	0.00012702	0.2215
1.25	-1.102		-331.25	-0.012296	0.212
1.5	-1.3332		-331	-0.024021	0.20306
1.75	-1.2287		-330.75	-0.035904	0.19406
2	-1.9823		-330.5	-0.047855	0.18511
2.25	-2.1916		-330.25	-0.060306	0.17558
2.5	-1.5671		-330	-0.072351	0.16608
2.75	-1.7931		-329.75	-0.084276	0.15598
3	-0.2546		-329.5	-0.09545	0.14606
3.25	-2.0356		-329.25	-0.10571	0.13665
3.5	-1.6578		-329	-0.11573	0.1275
3.75	-1.9184		-328.75	-0.12619	0.11852
4	-1.2444		-328.5	-0.13691	0.10983
4.25	-2.3534		-328.25	-0.14761	0.10133
4.5	-2.5779		-328	-0.15793	0.093317
4.75	-2.6366		-327.75	-0.16737	0.086232
5	-1.7626		-327.5	-0.17642	0.079153
5.25	-1.8339		-327.25	-0.1853	0.071821
5.5	-2.8624		-327	-0.19484	0.063946
5.75	-2.0794		-326.75	-0.20507	0.055688
6	-2.1537		-326.5	-0.21574	0.046772
6.25	-2.2099		-326.25	-0.22617	0.037259
6.5	-2.0792		-326	-0.23631	0.027104
6.75	-1.8802		-325.75	-0.24557	0.016874
7	-2.3597		-325.5	-0.25392	0.0069377
7.25	-2.0588		-325.25	-0.26154	-0.0029567
7.5	-2.0765		-325	-0.26857	-0.01241
7.75	-2.6356		-324.75	-0.27523	-0.021252
8	-2.1864		-324.5	-0.28187	-0.030012
8.25	-2.0645		-324.25	-0.28896	-0.038937
8.5	-2.0053		-324	-0.29603	-0.047814
8.75	-2.1003		-323.75	-0.30321	-0.057112
9	-2.2201		-323.5	-0.30992	-0.066305
9.25	-2.1564		-323.25	-0.31652	-0.075725
9.5	-2.1858		-323	-0.32284	-0.084939
9.75	-2.2345		-322.75	-0.32883	-0.093907
10	-2.3169		-322.5	-0.3342	-0.10182
10.25	-2.1282		-322.25	-0.33925	-0.1086
10.5	-1.8136		-322	-0.34438	-0.11443
10.75	-1.7092		-321.75	-0.34936	-0.11904
11	-1.6311		-321.5	-0.35495	-0.12295
11.25	-2.2385		-321.25	-0.3606	-0.12623
11.5	-1.8634		-321	-0.36635	-0.12967
11.75	-1.9251		-320.75	-0.37218	-0.13326
12	-1.8685		-320.5	-0.37731	-0.1366
12.25	-2.2116		-320.25	-0.38159	-0.13961
12.5	-2.3191		-320	-0.38505	-0.1418
12.75	-2.2494		-319.75	-0.38721	-0.14247
13	-2.4604		-319.5	-0.38901	-0.14221
13.25	-2.0745		-319.25	-0.39031	-0.14081
13.5	-2.195		-319	-0.39148	-0.13865
13.75	-1.9454		-318.75	-0.39302	-0.13624
14	-2.1412		-318.5	-0.39493	-0.13363
14.25	-1.9975		-318.25	-0.39681	-0.13096
14.5	-1.8283		-318	-0.39839	-0.12792
14.75	-1.9674		-317.75	-0.40035	-0.12516
15	-1.227		-317.5	-0.4028	-0.12261
15.25	-0.9941		-317.25	-0.40554	-0.12023
15.5	-1.2201		-317	-0.40824	-0.11786
15.75	-0.9838		-316.75	-0.41122	-0.11594
16	-0.4081		-316.5	-0.41459	-0.11437
16.25	-0.2386		-316.25	-0.41785	-0.11284
16.5	-0.556		-316	-0.42047	-0.11097
16.75	-0.3706		-315.75	-0.42297	-0.10932
17	-0.1479		-315.5	-0.42519	-0.1077
17.25	-0.1342		-315.25	-0.4268	-0.10564
17.5	-0.4604		-315	-0.42828	-0.10338
17.75	-1.6795		-314.75	-0.42913	-0.1004
18	-1.4049		-314.5	-0.43058	-0.098222
18.25	-1.0842		-314.25	-0.43218	-0.096522
18.5	-0.0678		-314	-0.43407	-0.095185
18.75	0.1201		-313.75	-0.43618	-0.094289
19	0.0635		-313.5	-0.43871	-0.093798
19.25	0.0005		-313.25	-0.44212	-0.094205
19.5	0.0419		-313	-0.44531	-0.094454
19.75	0.1056		-312.75	-0.44831	-0.094842
20	0.2774		-312.5	-0.45102	-0.094897
20.25	0.3375		-312.25	-0.45333	-0.094526
20.5	0.3752		-312	-0.45474	-0.093473
20.75	0.3402		-311.75	-0.45609	-0.092709
21	0.2711		-311.5	-0.45672	-0.091925
21.25	0.0147		-311.25	-0.45721	-0.091661
21.5	0.5385		-311	-0.4574	-0.091402
21.75	0.5333		-310.75	-0.45712	-0.090588
22	0.5796		-310.5	-0.45659	-0.089701
22.25	0.1923		-310.25	-0.45559	-0.088718
22.5	0.2482		-310	-0.45426	-0.087849
22.75	0.4631		-309.75	-0.45308	-0.087147
23	0.4377		-309.5	-0.45198	-0.086422
23.25	0.5951		-309.25	-0.45069	-0.085215
23.5	0.5475		-309	-0.44989	-0.083823
23.75	0.8001		-308.75	-0.44921	-0.082086
24	0.6876		-308.5	-0.44849	-0.080625
24.25	0.462		-308.25	-0.44725	-0.079199
24.5	0.4816		-308	-0.44592	-0.078031
24.75	0.5592		-307.75	-0.44402	-0.076895
25	0.6098		-307.5	-0.44148	-0.075716
25.25	0.6048		-307.25	-0.43892	-0.074641
25.5	0.9263		-307	-0.4359	-0.073513
25.75	0.6724		-306.75	-0.4322	-0.072271
26	0.6028		-306.5	-0.42803	-0.071255
26.25	0.7631		-306.25	-0.42411	-0.071416
26.5	0.8261		-306	-0.42029	-0.072659
26.75	1.228		-305.75	-0.41649	-0.074632
27	0.8087		-305.5	-0.41282	-0.077332
27.25	0.8261		-305.25	-0.40985	-0.080828
27.5	0.617		-305	-0.40778	-0.085124
27.75	-0.0536		-304.75	-0.4061	-0.089854
28	0.4381		-304.5	-0.40411	-0.094168
28.25	0.8168		-304.25	-0.40266	-0.098777
28.5	1.1836		-304	-0.40125	-0.10355
28.75	0.8668		-303.75	-0.40009	-0.10858
29	0.6481		-303.5	-0.39933	-0.11366
29.25	0.7308		-303.25	-0.39892	-0.11877
29.5	0.8572		-303	-0.39796	-0.12305
29.75	0.731		-302.75	-0.39656	-0.12706
30	0.5801		-302.5	-0.39439	-0.13072
30.25	0.3276		-302.25	-0.39151	-0.13388
30.5	0.5109		-302	-0.38884	-0.13722
30.75	0.5398		-301.75	-0.38586	-0.1406
31	0.4303		-301.5	-0.38209	-0.14379
31.25	0.3664		-301.25	-0.37751	-0.1468
31.5	0.273		-301	-0.37217	-0.14985
31.75	0.2456		-300.75	-0.36655	-0.15341
32	0.1293		-300.5	-0.36124	-0.15777
32.25	-0.0368		-300.25	-0.35624	-0.16217
32.5	0.2055		-300	-0.35224	-0.16713
32.75	0.1912		-299.75	-0.3486	-0.1721
33	0.2042		-299.5	-0.34513	-0.17742
33.25	0.5136		-299.25	-0.34118	-0.18252
33.5	0.9397		-299	-0.33694	-0.18747
33.75	0.7573		-298.75	-0.33271	-0.19246
34	0.3797		-298.5	-0.32778	-0.19698
34.25	0.6332		-298.25	-0.32213	-0.20063
34.5	0.2509		-298	-0.3157	-0.20349
34.75	0.0183		-297.75	-0.30909	-0.20579
35	-0.4306		-297.5	-0.30249	-0.20766
35.25	-0.2499		-297.25	-0.29652	-0.21003
35.5	0.1521		-297	-0.29008	-0.2125
35.75	0.1056		-296.75	-0.28386	-0.21607
36	-0.0944		-296.5	-0.27731	-0.22014
36.25	-0.3201		-296.25	-0.27021	-0.22445
36.5	-0.1591		-296	-0.26279	-0.22897
36.75	0.0629		-295.75	-0.25513	-0.23333
37	0.2174		-295.5	-0.24789	-0.23792
37.25	0.1462		-295.25	-0.24005	-0.24207
37.5	0.1538		-295	-0.23208	-0.246
37.75	0.3628		-294.75	-0.22377	-0.25007
38	0.6395		-294.5	-0.21519	-0.2545
38.25	0.3101		-294.25	-0.20593	-0.25912
38.5	0.3896		-294	-0.19664	-0.26422
38.75	0.6022		-293.75	-0.18693	-0.26944
39	0.5137		-293.5	-0.17681	-0.27458
39.25	0.3842		-293.25	-0.16635	-0.27933
39.5	0.4854		-293	-0.15592	-0.28385
39.75	0.4129		-292.75	-0.14589	-0.28844
40	0.5935		-292.5	-0.13661	-0.29321
40.25	0.4116		-292.25	-0.1277	-0.29787
40.5	0.2836		-292	-0.11843	-0.30195
40.75	0.3		-291.75	-0.10886	-0.3053
41	0.2084		-291.5	-0.10002	-0.30878
41.25	0.2392		-291.25	-0.092027	-0.31224
41.5	0.3627		-291	-0.08461	-0.31505
41.75	0.1176		-290.75	-0.078683	-0.31808
42	0.1852		-290.5	-0.073909	-0.32114
42.25	0.1659		-290.25	-0.06975	-0.32446
42.5	0.1323		-290	-0.065427	-0.32762
42.75	0.2098		-289.75	-0.06104	-0.33082
43	0.2037		-289.5	-0.056707	-0.33377
43.25	0.6317		-289.25	-0.052166	-0.3362
43.5	0.4586		-289	-0.047588	-0.33846
43.75	0.1849		-288.75	-0.043465	-0.34088
44	0.2289		-288.5	-0.039837	-0.34379
44.25	0.3756		-288.25	-0.036629	-0.34704
44.5	0.6552		-288	-0.033429	-0.35038
44.75	0.5406		-287.75	-0.029807	-0.35336
45	0.5502		-287.5	-0.02633	-0.35643
45.25	0.3286		-287.25	-0.022704	-0.35909
45.5	0.3593		-287	-0.019173	-0.36181
45.75	0.7907		-286.75	-0.015405	-0.36417
46	0.6597		-286.5	-0.012358	-0.36681
46.25	0.809		-286.25	-0.0095662	-0.36904
46.5	0.3963		-286	-0.00749	-0.37111
46.75	0.446		-285.75	-0.0054105	-0.37243
47	0.3902		-285.5	-0.0034984	-0.37315
47.25	0.0282		-285.25	-0.0015289	-0.37335
47.5	-0.1989		-285	0.0006162	-0.37306
47.75	-0.3212		-284.75	0.0030778	-0.37225
48	-0.1993		-284.5	0.0055178	-0.37131
48.25	-0.0985		-284.25	0.007668	-0.36986
48.5	-0.0432		-284	0.0093574	-0.3681
48.75	0.2146		-283.75	0.010576	-0.36663
49	0.2881		-283.5	0.011634	-0.36511
49.25	0.3643		-283.25	0.011761	-0.36401
49.5	-0.2321		-283	0.011737	-0.36306
49.75	-0.4731		-282.75	0.011957	-0.362
50	-0.4842		-282.5	0.012948	-0.36013
50.25	-0.2097		-282.25	0.014757	-0.3576
50.5	0.0233		-282	0.017551	-0.35461
50.75	-0.1292		-281.75	0.021411	-0.35128
51	-0.1935		-281.5	0.026002	-0.34775
51.25	-0.1768		-281.25	0.031327	-0.34387
51.5	-0.0912		-281	0.037169	-0.33951
51.75	-0.0463		-280.75	0.043422	-0.33463
52	-0.7717		-280.5	0.049964	-0.32937
52.25	-0.6596		-280.25	0.057087	-0.3232
52.5	-0.656		-280	0.063701	-0.3173
52.75	-0.6748		-279.75	0.070702	-0.31101
53	-0.4924		-279.5	0.076847	-0.30517
53.25	-0.2779		-279.25	0.082108	-0.29963
53.5	0.1389		-279	0.086613	-0.29429
53.75	0.3246		-278.75	0.090691	-0.28855
54	0.374		-278.5	0.094021	-0.28234
54.25	0.9575		-278.25	0.097128	-0.27508
54.5	1.3672		-278	0.10138	-0.26587
54.75	0.2338		-277.75	0.10574	-0.25646
55	0.3822		-277.5	0.11024	-0.24687
55.25	0.0737		-277.25	0.11452	-0.23779
55.5	-0.1146		-277	0.1194	-0.22875
55.75	-0.1625		-276.75	0.12467	-0.21951
56	0.4201		-276.5	0.12993	-0.2102
56.25	0.4692		-276.25	0.13522	-0.20104
56.5	0.4803		-276	0.14178	-0.19127
56.75	0.293		-275.75	0.14905	-0.18109
57	0.3224		-275.5	0.15692	-0.17045
57.25	0.3274		-275.25	0.16508	-0.1595
57.5	0.2987		-275	0.17328	-0.14827
57.75	0.2884		-274.75	0.18124	-0.13687
58	0.3215		-274.5	0.18873	-0.12593
58.25	0.3362		-274.25	0.19573	-0.11523
58.5	0.2621		-274	0.20162	-0.1057
58.75	0.3523		-273.75	0.20769	-0.096551
59	0.5455		-273.5	0.21353	-0.087537
59.25	0.5963		-273.25	0.21902	-0.07838
59.5	0.7324		-273	0.22437	-0.069311
59.75	0.6691		-272.75	0.23035	-0.059754
60	0.3926		-272.5	0.23651	-0.049751
60.25	0.3007		-272.25	0.24303	-0.039648
60.5	0.1211		-272	0.25	-0.02938
60.75	0.0093		-271.75	0.25711	-0.019069
61	0.0058		-271.5	0.26421	-0.008693
61.25	0.2172		-271.25	0.27139	0.0016395
61.5	0.3676		-271	0.27824	0.01186
61.75	0.3839		-270.75	0.28467	0.022153
62	0.3718		-270.5	0.2911	0.032586
62.25	0.3424		-270.25	0.29715	0.042503
62.5	0.3451		-270	0.30242	0.052082
62.75	0.3472		-269.75	0.30743	0.061457
63	0.1456		-269.5	0.31199	0.070631
63.25	0.1105		-269.25	0.31598	0.079807
63.5	0.2385		-269	0.31921	0.088868
63.75	0.1607		-268.75	0.32199	0.097797
64	0.1265		-268.5	0.3245	0.10694
64.25	0.0891		-268.25	0.32699	0.11613
64.5	0.1606		-268	0.32966	0.12518
64.75	0.4411		-267.75	0.33258	0.1339
65	0.0516		-267.5	0.33497	0.1423
65.25	0.067		-267.25	0.3371	0.15053
65.5	0.176		-267	0.33848	0.15823
65.75	0.217		-266.75	0.3391	0.16521
66	0.1012		-266.5	0.33895	0.17131
66.25	0.0616		-266.25	0.33905	0.17709
66.5	-0.0788		-266	0.33945	0.18289
66.75	0.2011		-265.75	0.34031	0.18868
67	0.098		-265.5	0.34107	0.19403
67.25	0.2126		-265.25	0.34153	0.19918
67.5	0.2709		-265	0.34133	0.2041
67.75	0.4494		-264.75	0.34072	0.20894
68	0.2425		-264.5	0.3395	0.21384
68.25	-0.0288		-264.25	0.33736	0.21864
68.5	-0.1575		-264	0.3348	0.22356
68.75	-0.0411		-263.75	0.33209	0.22826
69	-0.1894		-263.5	0.32929	0.23256
69.25	-0.0524		-263.25	0.32645	0.23647
69.5	-0.083		-263	0.32385	0.24011
69.75	-0.0718		-262.75	0.32168	0.24405
70	0.0153		-262.5	0.32016	0.24869
70.25	0.3718		-262.25	0.31859	0.2534
70.5	-0.0684		-262	0.31731	0.25847
70.75	-1.0861		-261.75	0.3154	0.26309
71	-1.0097		-261.5	0.31371	0.26763
71.25	-1.3491		-261.25	0.31228	0.27187
71.5	-0.6847		-261	0.31091	0.27492
71.75	-0.2511		-260.75	0.30978	0.27711
72	-0.2179		-260.5	0.30922	0.27886
72.25	-0.462		-260.25	0.3093	0.28038
72.5	-0.2545		-260	0.30959	0.28111
72.75	-0.1692		-259.75	0.3095	0.28103
73	-0.2608		-259.5	0.30863	0.27992
73.25	-1.2584		-259.25	0.30766	0.27814
73.5	-1.2641		-259	0.30691	0.27588
73.75	-1.5696		-258.75	0.30646	0.27382
74	-1.228		-258.5	0.30579	0.27188
74.25	-0.4102		-258.25	0.30567	0.27068
74.5	-0.4768		-258	0.30535	0.26977
74.75	-0.3091		-257.75	0.30484	0.26963
75	-0.4946		-257.5	0.30387	0.26994
75.25	-1.2341		-257.25	0.30239	0.27016
75.5	-0.9279		-257	0.30046	0.27029
75.75	-0.5151		-256.75	0.29802	0.26979
76	-0.6187		-256.5	0.29571	0.26919
76.25	-0.6468		-256.25	0.29366	0.26844
76.5	-0.6522		-256	0.29198	0.26812
76.75	-0.6557		-255.75	0.29036	0.26833
77	-0.6315		-255.5	0.28838	0.26905
77.25	-0.6121		-255.25	0.28657	0.27034
77.5	-0.781		-255	0.28456	0.27157
77.75	-1.0063		-254.75	0.28269	0.27274
78	-0.858		-254.5	0.28125	0.2739
78.25	-0.7065		-254.25	0.28072	0.27527
78.5	-0.6968		-254	0.28046	0.27636
78.75	-0.4892		-253.75	0.28008	0.27719
79	-0.1875		-253.5	0.27988	0.27796
79.25	-0.2087		-253.25	0.27982	0.27827
79.5	-0.4865		-253	0.27988	0.27843
79.75	-0.4297		-252.75	0.2802	0.2785
80	-0.1563		-252.5	0.28102	0.27866
80.25	0.0132		-252.25	0.28217	0.27892
80.5	-0.324		-252	0.28408	0.27989
80.75	-0.0953		-251.75	0.28619	0.28162
81	-0.0871		-251.5	0.28794	0.28414
81.25	-0.0835		-251.25	0.28895	0.28696
81.5	-0.1267		-251	0.2894	0.28975
81.75	-0.1044		-250.75	0.28958	0.29257
82	-0.1032		-250.5	0.28959	0.29508
82.25	-0.0857		-250.25	0.29018	0.29765
82.5	-0.0655		-250	0.29122	0.29999
82.75	-0.1437		-249.75	0.29204	0.302
83	-0.4491		-249.5	0.29283	0.30392
83.25	-0.5652		-249.25	0.29347	0.30573
83.5	-0.5764		-249	0.29367	0.30717
83.75	-0.6611		-248.75	0.2934	0.30833
84	-0.6688		-248.5	0.29319	0.30945
84.25	-0.64		-248.25	0.29253	0.31051
84.5	-0.6268		-248	0.29208	0.31176
84.75	-0.3723		-247.75	0.29128	0.31257
85	-0.0923		-247.5	0.29021	0.3133
85.25	-0.9277		-247.25	0.28934	0.31416
85.5	-0.9476		-247	0.28821	0.31461
85.75	-0.9337		-246.75	0.28752	0.31536
86	-0.7661		-246.5	0.28679	0.31595
86.25	-0.7446		-246.25	0.2864	0.31679
86.5	-0.9009		-246	0.28532	0.31744
86.75	-0.9271		-245.75	0.28374	0.31808
87	-0.9478		-245.5	0.28089	0.31867
87.25	-1.0425		-245.25	0.27742	0.31972
87.5	-0.9755		-245	0.27333	0.32063
87.75	-0.9803		-244.75	0.26851	0.32087
88	-1.0525		-244.5	0.26337	0.32047
88.25	-0.8748		-244.25	0.25791	0.31923
88.5	-1.5497		-244	0.25236	0.31712
88.75	-0.9322		-243.75	0.24654	0.31439
89	-0.3643		-243.5	0.2398	0.31059
89.25	-0.8246		-243.25	0.23267	0.3061
89.5	-0.961		-243	0.22567	0.30155
89.75	-1.1892		-242.75	0.21881	0.2974
90	-1.1307		-242.5	0.21169	0.2931
90.25	-1.0488		-242.25	0.20463	0.28909
90.5	-0.7873		-242	0.19678	0.28504
90.75	-0.7969		-241.75	0.1878	0.28079
91	-0.7198		-241.5	0.17853	0.27688
91.25	-0.7199		-241.25	0.16847	0.27265
91.5	-0.6725		-241	0.15854	0.26888
91.75	-0.6413		-240.75	0.1485	0.2645
92	-0.6566		-240.5	0.13899	0.25987
92.25	-0.6882		-240.25	0.12929	0.25441
92.5	-0.7913		-240	0.12024	0.24878
92.75	-0.773		-239.75	0.11148	0.24247
93	-1.1744		-239.5	0.10287	0.23594
93.25	-1.2922		-239.25	0.094248	0.22934
93.5	-1.354		-239	0.085575	0.22282
93.75	-1.3393		-238.75	0.07657	0.21628
94	-1.3472		-238.5	0.067146	0.21024
94.25	-1.2568		-238.25	0.057472	0.20528
94.5	-1.2673		-238	0.047135	0.2007
94.75	-1.1354		-237.75	0.036622	0.19672
95	-0.8955		-237.5	0.024906	0.19224
95.25	-0.1012		-237.25	0.012766	0.18764
95.5	0.1057		-237	8.112e-05	0.18261
95.75	0.8474		-236.75	-0.01273	0.17767
96	0.9301		-236.5	-0.02543	0.17281
96.25	0.4755		-236.25	-0.038058	0.16811
96.5	-0.6625		-236	-0.050439	0.16409
96.75	-0.7022		-235.75	-0.062486	0.16074
97	-0.8298		-235.5	-0.073432	0.15828
97.25	-0.7103		-235.25	-0.08306	0.15629
97.5	-0.8634		-235	-0.091773	0.15451
97.75	-0.8857		-234.75	-0.09975	0.15273
98	-1.0349		-234.5	-0.10713	0.15072
98.25	-0.9646		-234.25	-0.11415	0.14853
98.5	-1.2446		-234	-0.12124	0.14637
98.75	-1.348		-233.75	-0.12869	0.14402
99	-1.2972		-233.5	-0.13657	0.14124
99.25	-1.3956		-233.25	-0.14457	0.1383
99.5	-1.4642		-233	-0.1527	0.1353
99.75	-1.6227		-232.75	-0.1606	0.13271
100	-1.6274		-232.5	-0.16851	0.1304
100.25	-1.5768		-232.25	-0.17656	0.1282
100.5	-1.3536		-232	-0.18459	0.12602
100.75	-1.3677		-231.75	-0.19278	0.12369
101	-1.384		-231.5	-0.20121	0.1211
101.25	-1.2993		-231.25	-0.20947	0.11833
101.5	-1.3634		-231	-0.21702	0.11584
101.75	-1.3509		-230.75	-0.22392	0.11397
102	-1.2483		-230.5	-0.2302	0.11267
102.25	-1.4395		-230.25	-0.23616	0.11166
102.5	-1.3841		-230	-0.24166	0.11123
102.75	-1.2357		-229.75	-0.24728	0.11117
103	-1.1747		-229.5	-0.25263	0.11164
103.25	-1.3178		-229.25	-0.25825	0.1118
103.5	-1.237		-229	-0.26309	0.11247
103.75	-1.1988		-228.75	-0.26724	0.11354
104	-1.1806		-228.5	-0.27113	0.11492
104.25	-1.2932		-228.25	-0.27551	0.11648
104.5	-1.9664		-228	-0.27989	0.11834
104.75	-1.6656		-227.75	-0.28366	0.12077
105	-1.2248		-227.5	-0.28689	0.12319
105.25	-1.2106		-227.25	-0.28939	0.12522
105.5	-1.0191		-227	-0.29111	0.1264
105.75	-1.0352		-226.75	-0.29339	0.12643
106	-1.1243		-226.5	-0.29619	0.12569
106.25	-2.0985		-226.25	-0.29944	0.125
106.5	-1.888		-226	-0.30369	0.124
106.75	-1.3141		-225.75	-0.30884	0.12252
107	-0.9373		-225.5	-0.31351	0.12141
107.25	-1.2284		-225.25	-0.31763	0.12072
107.5	0.7865		-225	-0.3212	0.11973
107.75	-1.1106		-224.75	-0.32353	0.11874
108	-1.2635		-224.5	-0.32549	0.11756
108.25	-1.296		-224.25	-0.32667	0.1163
108.5	-1.3962		-224	-0.32729	0.11426
108.75	-1.3576		-223.75	-0.32738	0.11176
109	-1.6557		-223.5	-0.32723	0.10882
109.25	-1.9334		-223.25	-0.3269	0.10539
109.5	-1.6988		-223	-0.32679	0.10134
109.75	-1.379		-222.75	-0.32679	0.096878
110	-1.9429		-222.5	-0.32707	0.092162
110.25	-1.751		-222.25	-0.32727	0.087372
110.5	-1.9191		-222	-0.32701	0.083023
110.75	-1.7159		-221.75	-0.32637	0.07887
111	-1.9008		-221.5	-0.32531	0.074758
111.25	-1.4911		-221.25	-0.32342	0.070846
111.5	-0.6449		-221	-0.32066	0.067444
111.75	-1.2029		-220.75	-0.31806	0.063756
112	-1.4532		-220.5	-0.31537	0.059717
112.25	-1.4095		-220.25	-0.31269	0.055439
112.5	-1.2859		-220	-0.30984	0.050689
112.75	-1.2172		-219.75	-0.30691	0.045208
113	-1.2298		-219.5	-0.30395	0.03959
113.25	-1.1987		-219.25	-0.30072	0.033922
113.5	-1.1071		-219	-0.29778	0.027933
113.75	-1.0905		-218.75	-0.29448	0.022376
114	-1.0712		-218.5	-0.29186	0.016663
114.25	-0.3296		-218.25	-0.28967	0.010995
114.5	-0.8194		-218	-0.28791	0.0053388
114.75	-1.0523		-217.75	-0.28672	-0.00045106
115	-0.8235		-217.5	-0.28616	-0.006346
115.25	-0.5834		-217.25	-0.28606	-0.012279
115.5	-0.5146		-217	-0.28632	-0.018094
115.75	-0.8922		-216.75	-0.28574	-0.023371
116	-1.1752		-216.5	-0.28433	-0.028622
116.25	-1.2632		-216.25	-0.28269	-0.034448
116.5	-1.1387		-216	-0.28023	-0.040428
116.75	-0.8861		-215.75	-0.27693	-0.046395
117	-0.7346		-215.5	-0.27375	-0.052845
117.25	-0.6027		-215.25	-0.27123	-0.059831
117.5	-0.5884		-215	-0.269	-0.067183
117.75	-0.5178		-214.75	-0.26749	-0.075015
118	-0.389		-214.5	-0.26662	-0.083357
118.25	-0.3713		-214.25	-0.26569	-0.091966
118.5	-0.2298		-214	-0.26451	-0.10101
118.75	0.0184		-213.75	-0.2636	-0.11051
119	-0.1089		-213.5	-0.26239	-0.11981
119.25	-0.0829		-213.25	-0.26115	-0.1292
119.5	-0.1402		-213	-0.25972	-0.13826
119.75	-0.1681		-212.75	-0.25825	-0.14742
120	-0.173		-212.5	-0.25643	-0.15639
120.25	-0.0154		-212.25	-0.25419	-0.16533
120.5	0.1704		-212	-0.25114	-0.17395
120.75	0.2591		-211.75	-0.24758	-0.18285
121	0.4539		-211.5	-0.24388	-0.19219
121.25	-0.0754		-211.25	-0.23959	-0.20135
121.5	-0.0779		-211	-0.23513	-0.21048
121.75	0.0147		-210.75	-0.23054	-0.21942
122	0.3005		-210.5	-0.22626	-0.22809
122.25	0.0046		-210.25	-0.22172	-0.23634
122.5	0.1492		-210	-0.21785	-0.24524
122.75	0.4456		-209.75	-0.21431	-0.25402
123	0.4248		-209.5	-0.21163	-0.26275
123.25	0.3595		-209.25	-0.2092	-0.27109
123.5	0.266		-209	-0.20716	-0.2793
123.75	0.1361		-208.75	-0.20472	-0.28721
124	0.2641		-208.5	-0.20233	-0.29496
124.25	0.1842		-208.25	-0.19986	-0.30259
124.5	0.2015		-208	-0.19733	-0.30987
124.75	0.2261		-207.75	-0.19533	-0.31708
125	0.0068		-207.5	-0.19392	-0.32403
125.25	0.1011		-207.25	-0.19296	-0.33111
125.5	0.1145		-207	-0.19151	-0.33764
125.75	0.2924		-206.75	-0.18943	-0.34382
126	0.2784		-206.5	-0.18647	-0.34921
126.25	0.7984		-206.25	-0.18329	-0.35416
126.5	1.5678		-206	-0.17993	-0.3582
126.75	2.1079		-205.75	-0.17588	-0.36168
127	0.9724		-205.5	-0.17156	-0.36464
127.25	1.5982		-205.25	-0.16721	-0.36779
127.5	1.2258		-205	-0.16244	-0.37076
127.75	0.3329		-204.75	-0.15699	-0.37393
128	0.1446		-204.5	-0.15104	-0.37724
128.25	0.4192		-204.25	-0.14401	-0.38018
128.5	0.3873		-204	-0.13689	-0.38381
128.75	0.3346		-203.75	-0.12925	-0.38732
129	0.3402		-203.5	-0.12156	-0.39034
129.25	0.3288		-203.25	-0.11437	-0.39331
129.5	0.1784		-203	-0.10759	-0.396
129.75	-0.065		-202.75	-0.10128	-0.39809
130	-0.2798		-202.5	-0.094745	-0.39974
130.25	-0.3558		-202.25	-0.088491	-0.40134
130.5	-0.2852		-202	-0.081812	-0.40211
130.75	-0.3043		-201.75	-0.075076	-0.40227
131	-0.0904		-201.5	-0.068286	-0.40184
131.25	0.0011		-201.25	-0.061919	-0.40079
131.5	0.9549		-201	-0.056194	-0.39957
131.75	0.3241		-200.75	-0.050926	-0.39818
132	0.3025		-200.5	-0.046813	-0.3965
132.25	0.5321		-200.25	-0.043173	-0.39409
132.5	0.9643		-200	-0.039777	-0.39128
132.75	1.0892		-199.75	-0.036147	-0.38842
133	0.6686		-199.5	-0.032133	-0.38567
133.25	1.3575		-199.25	-0.027266	-0.38295
133.5	0.6928		-199	-0.02143	-0.37968
133.75	1.5047		-198.75	-0.015487	-0.37625
134	1.35		-198.5	-0.009351	-0.37288
134.25	0.6325		-198.25	-0.0030926	-0.36973
134.5	0.5622		-198	0.0025779	-0.36671
134.75	0.3857		-197.75	0.0080729	-0.3633
135	0.7954		-197.5	0.013445	-0.35952
135.25	0.8261		-197.25	0.018563	-0.35492
135.5	0.4662		-197	0.02322	-0.34949
135.75	0.2929		-196.75	0.027404	-0.34325
136	0.234		-196.5	0.031508	-0.33612
136.25	0.6433		-196.25	0.035231	-0.329
136.5	0.5082		-196	0.038383	-0.32224
136.75	0.447		-195.75	0.041175	-0.31597
137	0.3924		-195.5	0.043872	-0.3104
137.25	0.5156		-195.25	0.046686	-0.3055
137.5	0.6427		-195	0.049376	-0.3011
137.75	0.9805		-194.75	0.052093	-0.29669
138	0.6777		-194.5	0.05493	-0.2919
138.25	0.6008		-194.25	0.057596	-0.28671
138.5	0.7764		-194	0.060574	-0.2807
138.75	0.4036		-193.75	0.063761	-0.27409
139	0.4681		-193.5	0.067253	-0.26692
139.25	0.7037		-193.25	0.070453	-0.25982
139.5	0.7085		-193	0.073565	-0.25305
139.75	1.407		-192.75	0.076985	-0.24628
140	0.6666		-192.5	0.079474	-0.24027
140.25	0.6041		-192.25	0.081899	-0.23422
140.5	0.4105		-192	0.08406	-0.22876
140.75	0.5301		-191.75	0.085658	-0.2238
141	0.6344		-191.5	0.086915	-0.21867
141.25	0.5728		-191.25	0.088133	-0.2131
141.5	0.5286		-191	0.08902	-0.20737
141.75	0.4557		-190.75	0.0895	-0.20135
142	0.3833		-190.5	0.08949	-0.19524
142.25	0.477		-190.25	0.089769	-0.18866
142.5	0.3769		-190	0.091058	-0.1818
142.75	0.5991		-189.75	0.092713	-0.1753
143	0.1636		-189.5	0.094983	-0.16879
143.25	0.1734		-189.25	0.097355	-0.16257
143.5	0.3662		-189	0.099477	-0.15617
143.75	-0.0583		-188.75	0.10068	-0.14998
144	0.5463		-188.5	0.10058	-0.14422
144.25	0.5471		-188.25	0.099888	-0.1381
144.5	-0.1472		-188	0.098858	-0.13187
144.75	0.0321		-187.75	0.097411	-0.12577
145	0.1278		-187.5	0.095467	-0.12004
145.25	0.2927		-187.25	0.093998	-0.1139
145.5	0.1962		-187	0.093609	-0.10682
145.75	-0.0497		-186.75	0.093498	-0.09923
146	-0.1448		-186.5	0.093464	-0.091219
146.25	-0.1653		-186.25	0.093532	-0.08337
146.5	0.0742		-186	0.094211	-0.075544
146.75	0.2808		-185.75	0.095589	-0.06818
147	0.3257		-185.5	0.098238	-0.060876
147.25	0.3875		-185.25	0.10227	-0.053447
147.5	0.519		-185	0.10689	-0.046162
147.75	0.4952		-184.75	0.11102	-0.03905
148	0.7131		-184.5	0.1148	-0.031222
148.25	0.6273		-184.25	0.11822	-0.023043
148.5	0.6125		-184	0.12141	-0.014717
148.75	0.9469		-183.75	0.12441	-0.0059601
149	0.7665		-183.5	0.12759	0.0025806
149.25	0.6418		-183.25	0.13159	0.011089
149.5	0.5932		-183	0.13593	0.019686
149.75	0.6328		-182.75	0.14009	0.028045
150	0.5216		-182.5	0.14403	0.035849
150.25	0.3371		-182.25	0.14764	0.0429
150.5	0.3242		-182	0.15055	0.049379
150.75	0.179		-181.75	0.15297	0.055858
151	0.4624		-181.5	0.1554	0.063082
151.25	0.8171		-181.25	0.15749	0.07098
151.5	0.9267		-181	0.1592	0.079215
151.75	0.8473		-180.75	0.16079	0.087928
152	0.9631		-180.5	0.16231	0.096559
152.25	0.8709		-180.25	0.16391	0.10457
152.5	0.811		-180	0.16567	0.11196
152.75	0.9175		-179.75	0.16717	0.11831
153	0.8753		-179.5	0.16907	0.12406
153.25	1.069		-179.25	0.17045	0.12898
153.5	1.3242		-179	0.17223	0.1342
153.75	0.9416		-178.75	0.17359	0.13898
154	0.9797		-178.5	0.17478	0.14341
154.25	0.6742		-178.25	0.17606	0.14763
154.5	0.6614		-178	0.17719	0.15106
154.75	0.6786		-177.75	0.17889	0.15417
155	0.7078		-177.5	0.18071	0.15648
155.25	1.0694		-177.25	0.18216	0.15789
155.5	1.091		-177	0.18361	0.159
155.75	0.9052		-176.75	0.18466	0.15978
156	0.6568		-176.5	0.18488	0.15988
156.25	0.6101		-176.25	0.18594	0.16026
156.5	0.5419		-176	0.18726	0.16066
156.75	0.8482		-175.75	0.18892	0.16118
157	0.6244		-175.5	0.1905	0.16135
157.25	0.8321		-175.25	0.19215	0.16135
157.5	0.9879		-175	0.19331	0.16089
157.75	1.8237		-174.75	0.19433	0.16048
158	0.9354		-174.5	0.19617	0.16092
158.25	0.7793		-174.25	0.19835	0.1615
158.5	0.7127		-174	0.20189	0.16256
158.75	0.7827		-173.75	0.20617	0.16413
159	0.7307		-173.5	0.2111	0.1661
159.25	0.5483		-173.25	0.21573	0.16798
159.5	0.7744		-173	0.2201	0.16997
159.75	0.7203		-172.75	0.22385	0.17198
160	0.608		-172.5	0.22751	0.17447
160.25	0.5859		-172.25	0.23053	0.17685
160.5	0.6824		-172	0.23333	0.17935
160.75	0.605		-171.75	0.23558	0.18165
161	0.641		-171.5	0.23743	0.18367
161.25	0.5604		-171.25	0.2394	0.18566
161.5	0.5884		-171	0.24103	0.18711
161.75	0.6782		-170.75	0.24281	0.18805
162	0.879		-170.5	0.24406	0.18777
162.25	0.9385		-170.25	0.24491	0.1863
162.5	0.9197		-170	0.2457	0.18388
162.75	0.7077		-169.75	0.2471	0.18076
163	0.835		-169.5	0.24868	0.1775
163.25	0.3919		-169.25	0.25026	0.17405
163.5	0.1271		-169	0.25204	0.1705
163.75	0.1979		-168.75	0.2533	0.16661
164	0.2054		-168.5	0.25414	0.16289
164.25	0.0244		-168.25	0.25518	0.15976
164.5	-0.2542		-168	0.25548	0.15625
164.75	-0.3045		-167.75	0.25548	0.15303
165	0.2788		-167.5	0.25545	0.15074
165.25	0.2784		-167.25	0.25566	0.14953
165.5	0.1989		-167	0.256	0.1491
165.75	-0.2174		-166.75	0.25686	0.1495
166	-0.6453		-166.5	0.25787	0.15011
166.25	-0.4755		-166.25	0.25924	0.15082
166.5	-0.1705		-166	0.26042	0.15118
166.75	-0.251		-165.75	0.2619	0.15145
167	-0.0413		-165.5	0.26309	0.15132
167.25	0.2044		-165.25	0.2646	0.15119
167.5	0.3459		-165	0.2665	0.15089
167.75	0.3667		-164.75	0.26853	0.15071
168	0.4145		-164.5	0.27124	0.15077
168.25	0.3554		-164.25	0.27449	0.15083
168.5	0.2457		-164	0.27841	0.15099
168.75	0.3752		-163.75	0.28308	0.15124
169	0.4275		-163.5	0.2883	0.1509
169.25	0.3713		-163.25	0.2926	0.14937
169.5	0.3897		-163	0.29736	0.1481
169.75	0.3775		-162.75	0.30131	0.14625
170	1.0467		-162.5	0.30481	0.14447
170.25	0.3905		-162.25	0.30818	0.14339
170.5	0.0752		-162	0.31134	0.14302
170.75	0.056		-161.75	0.31396	0.14317
171	0.0491		-161.5	0.31642	0.1442
171.25	0.203		-161.25	0.31883	0.14629
171.5	0.3258		-161	0.32048	0.14882
171.75	0.2603		-160.75	0.32185	0.1522
172	0.2706		-160.5	0.32242	0.15584
172.25	0.3419		-160.25	0.32275	0.16001
172.5	0.2818		-160	0.32305	0.16428
172.75	0.1536		-159.75	0.32402	0.16891
173	0.1016		-159.5	0.32517	0.1737
173.25	0.1679		-159.25	0.32682	0.17856
173.5	0.2486		-159	0.32875	0.18323
173.75	0.2135		-158.75	0.33087	0.18736
174	0.2517		-158.5	0.33277	0.19079
174.25	0.5303		-158.25	0.33511	0.19382
174.5	-0.1312		-158	0.33771	0.19643
174.75	0.1581		-157.75	0.34077	0.19909
175	0.0915		-157.5	0.34397	0.20163
175.25	0.0938		-157.25	0.34691	0.20399
175.5	0.1003		-157	0.35002	0.20661
175.75	0.0226		-156.75	0.35313	0.20915
176	0.2658		-156.5	0.3558	0.21151
176.25	0.397		-156.25	0.35775	0.21412
176.5	0.0702		-156	0.35928	0.21707
176.75	-0.0182		-155.75	0.36066	0.2205
177	0.2178		-155.5	0.36191	0.22474
177.25	0.1471		-155.25	0.36254	0.22939
177.5	-0.2253		-155	0.3634	0.2346
177.75	-0.0892		-154.75	0.36429	0.23983
178	-0.2641		-154.5	0.36588	0.24569
178.25	-0.1025		-154.25	0.36773	0.25203
178.5	0.2014		-154	0.36961	0.25889
178.75	0.2882		-153.75	0.37126	0.26582
179	0.3242		-153.5	0.37332	0.27326
179.25	0.3733		-153.25	0.37438	0.27999
179.5	0.3751		-153	0.37495	0.28603
179.75	0.5078		-152.75	0.37534	0.2914
180	0.3595		-152.5	0.37514	0.2958
180.25	0.0762		-152.25	0.3746	0.29985
180.5	0.1122		-152	0.37377	0.30344
180.75	0.0837		-151.75	0.37288	0.30714
181	-0.1729		-151.5	0.37154	0.31096
181.25	-0.5564		-151.25	0.37013	0.31507
181.5	-0.4996		-151	0.36806	0.31915
181.75	-0.5441		-150.75	0.36561	0.32309
182	-0.6254		-150.5	0.36309	0.32674
182.25	-0.7692		-150.25	0.36101	0.33019
182.5	-0.1966		-150	0.35928	0.33341
182.75	0.2419		-149.75	0.35776	0.33622
183	0.2164		-149.5	0.35668	0.33911
183.25	0.2126		-149.25	0.35593	0.34257
183.5	0.1635		-149	0.3554	0.34672
183.75	0.3143		-148.75	0.35474	0.35107
184	0.3778		-148.5	0.35395	0.3556
184.25	0.3856		-148.25	0.35296	0.36043
184.5	0.2613		-148	0.3517	0.3653
184.75	0.2982		-147.75	0.35015	0.36984
185	0.1404		-147.5	0.34832	0.37414
185.25	-0.2345		-147.25	0.34638	0.3785
185.5	-0.2794		-147	0.34418	0.38275
185.75	-0.643		-146.75	0.34146	0.38664
186	-0.7613		-146.5	0.33759	0.3899
186.25	-0.8608		-146.25	0.33347	0.39265
186.5	-1.0648		-146	0.32912	0.39528
186.75	-1.2946		-145.75	0.32459	0.39815
187	-1.4608		-145.5	0.3197	0.4013
187.25	-1.2422		-145.25	0.31526	0.40465
187.5	-1.166		-145	0.31116	0.40801
187.75	-1.1039		-144.75	0.30715	0.41118
188	-1.1174		-144.5	0.30363	0.41416
188.25	-1.0348		-144.25	0.30058	0.41687
188.5	-0.8978		-144	0.29825	0.41964
188.75	-0.9719		-143.75	0.29577	0.42204
189	-0.887		-143.5	0.2934	0.42446
189.25	-1.0639		-143.25	0.2903	0.42602
189.5	-1.0308		-143	0.28606	0.42665
189.75	-0.9676		-142.75	0.28107	0.42713
190	-1.0177		-142.5	0.27552	0.42761
190.25	-1.0653		-142.25	0.26977	0.42796
190.5	-0.9491		-142	0.2641	0.4283
190.75	-0.836		-141.75	0.25913	0.42851
191	-0.6348		-141.5	0.25429	0.42827
191.25	-0.6561		-141.25	0.24999	0.42804
191.5	-0.6633		-141	0.24581	0.42828
191.75	-0.685		-140.75	0.2415	0.42896
192	-0.6391		-140.5	0.237	0.42968
192.25	-0.5935		-140.25	0.23183	0.42975
192.5	-0.5488		-140	0.22623	0.42949
192.75	-0.4926		-139.75	0.22119	0.4292
193	-0.33		-139.5	0.21694	0.42909
193.25	-0.2521		-139.25	0.21324	0.42908
193.5	-0.4683		-139	0.21029	0.42897
193.75	-0.3328		-138.75	0.20747	0.42851
194	-0.4015		-138.5	0.2042	0.42704
194.25	-0.4213		-138.25	0.20025	0.42446
194.5	-0.463		-138	0.19577	0.42106
194.75	-0.4348		-137.75	0.19056	0.4168
195	-0.4505		-137.5	0.1851	0.41245
195.25	-0.4867		-137.25	0.17984	0.40812
195.5	-0.4833		-137	0.17458	0.40377
195.75	-0.4627		-136.75	0.16906	0.39989
196	-0.4425		-136.5	0.16387	0.39687
196.25	-0.4094		-136.25	0.15804	0.39403
196.5	-0.2977		-136	0.15253	0.39163
196.75	-0.2391		-135.75	0.14657	0.38899
197	-0.3551		-135.5	0.14049	0.38606
197.25	-0.1119		-135.25	0.13465	0.38349
197.5	-0.0936		-135	0.12947	0.38127
197.75	0.3463		-134.75	0.12432	0.379
198	0.1167		-134.5	0.11934	0.37679
198.25	-0.0773		-134.25	0.11394	0.37437
198.5	-0.1485		-134	0.10868	0.37185
198.75	-0.2249		-133.75	0.10363	0.3692
199	-0.593		-133.5	0.098366	0.36626
199.25	-0.4571		-133.25	0.092915	0.36316
199.5	-0.7451		-133	0.087144	0.35948
199.75	-1.0862		-132.75	0.082731	0.35608
200	-0.4146		-132.5	0.078847	0.3522
200.25	-0.4285		-132.25	0.075327	0.34731
200.5	-1.4217		-132	0.072079	0.34108
200.75	-1.5726		-131.75	0.069341	0.33394
201	-1.5055		-131.5	0.067289	0.32646
201.25	-1.0332		-131.25	0.064632	0.31766
201.5	-0.3916		-131	0.061568	0.30802
201.75	-0.2386		-130.75	0.05713	0.2971
202	-0.0328		-130.5	0.051589	0.28607
202.25	0.1465		-130.25	0.044706	0.2748
202.5	0.3347		-130	0.037276	0.26396
202.75	0.3162		-129.75	0.028821	0.25286
203	0.4261		-129.5	0.019545	0.24148
203.25	0.6946		-129.25	0.010262	0.22984
203.5	0.5375		-129	0.00069543	0.21766
203.75	0.5303		-128.75	-0.0093817	0.2047
204	0.6607		-128.5	-0.019501	0.19187
204.25	0.4999		-128.25	-0.029546	0.1794
204.5	0.6268		-128	-0.039785	0.16702
204.75	0.7148		-127.75	-0.049766	0.155
205	0.6386		-127.5	-0.058739	0.14377
205.25	0.6928		-127.25	-0.066405	0.13349
205.5	0.5447		-127	-0.073109	0.1238
205.75	0.5167		-126.75	-0.078785	0.11503
206	0.3789		-126.5	-0.084249	0.10645
206.25	0.3959		-126.25	-0.08966	0.097837
206.5	0.4904		-126	-0.094469	0.089459
206.75	0.483		-125.75	-0.099416	0.080491
207	0.4725		-125.5	-0.104	0.071097
207.25	0.3555		-125.25	-0.10823	0.060962
207.5	0.3874		-125	-0.11211	0.050687
207.75	0.3038		-124.75	-0.11595	0.040323
208	0.2977		-124.5	-0.1198	0.029891
208.25	0.4037		-124.25	-0.12382	0.019666
208.5	0.4124		-124	-0.12847	0.0094274
208.75	0.4182		-123.75	-0.13362	-0.00097204
209	0.3803		-123.5	-0.13845	-0.010847
209.25	0.6592		-123.25	-0.14301	-0.020717
209.5	0.8696		-123	-0.14763	-0.030598
209.75	0.5118		-122.75	-0.15229	-0.040794
210	0.7094		-122.5	-0.15706	-0.051412
210.25	0.4726		-122.25	-0.16163	-0.062174
210.5	0.44		-122	-0.16641	-0.073382
210.75	0.4793		-121.75	-0.17083	-0.084463
211	0.3562		-121.5	-0.17455	-0.09471
211.25	0.3469		-121.25	-0.17769	-0.10433
211.5	0.4978		-121	-0.18046	-0.11324
211.75	0.3896		-120.75	-0.18267	-0.12091
212	-0.0943		-120.5	-0.18509	-0.12779
212.25	0.2725		-120.25	-0.18776	-0.13388
212.5	0.7185		-120	-0.19112	-0.13988
212.75	0.7873		-119.75	-0.19477	-0.1454
213	0.5414		-119.5	-0.19862	-0.15026
213.25	0.7531		-119.25	-0.20275	-0.1548
213.5	1.2635		-119	-0.20685	-0.15879
213.75	0.6387		-118.75	-0.2112	-0.16253
214	0.1598		-118.5	-0.21619	-0.16655
214.25	0.0903		-118.25	-0.22111	-0.1706
214.5	0.0438		-118	-0.22585	-0.17454
214.75	0.4605		-117.75	-0.23061	-0.17863
215	0.5779		-117.5	-0.2356	-0.18319
215.25	0.4696		-117.25	-0.24042	-0.18796
215.5	0.5449		-117	-0.24514	-0.19278
215.75	0.4338		-116.75	-0.24977	-0.19784
216	0.496		-116.5	-0.25387	-0.203
216.25	0.4839		-116.25	-0.25706	-0.20804
216.5	0.4725		-116	-0.25955	-0.21295
216.75	0.4236		-115.75	-0.26114	-0.21718
217	0.3547		-115.5	-0.26218	-0.22061
217.25	0.1879		-115.25	-0.26326	-0.22353
217.5	-0.0769		-115	-0.26437	-0.22568
217.75	0.131		-114.75	-0.26604	-0.22686
218	0.3807		-114.5	-0.26791	-0.22678
218.25	0.3131		-114.25	-0.26974	-0.22561
218.5	0.4765		-114	-0.27088	-0.22296
218.75	0.5829		-113.75	-0.2718	-0.21981
219	0.6069		-113.5	-0.272	-0.21649
219.25	0.2584		-113.25	-0.27144	-0.21331
219.5	0.39		-113	-0.27049	-0.21044
219.75	0.5715		-112.75	-0.26935	-0.20788
220	0.6356		-112.5	-0.26805	-0.20583
220.25	0.6052		-112.25	-0.26657	-0.20418
220.5	0.587		-112	-0.26475	-0.2032
220.75	0.7664		-111.75	-0.26259	-0.20246
221	0.7752		-111.5	-0.26007	-0.20211
221.25	0.6814		-111.25	-0.25687	-0.20141
221.5	0.4564		-111	-0.25349	-0.20051
221.75	0.3221		-110.75	-0.24986	-0.19865
222	0.5441		-110.5	-0.24566	-0.19606
222.25	-0.2922		-110.25	-0.24101	-0.19318
222.5	-0.4118		-110	-0.23596	-0.1901
222.75	0.3971		-109.75	-0.23048	-0.18675
223	0.7825		-109.5	-0.22528	-0.18358
223.25	0.8202		-109.25	-0.22013	-0.18018
223.5	0.826		-109	-0.21546	-0.17664
223.75	0.8511		-108.75	-0.21122	-0.17296
224	0.8868		-108.5	-0.20694	-0.1688
224.25	0.9022		-108.25	-0.20333	-0.16487
224.5	0.8448		-108	-0.19998	-0.16071
224.75	0.8482		-107.75	-0.19669	-0.15596
225	0.8421		-107.5	-0.19331	-0.15068
225.25	0.866		-107.25	-0.18977	-0.14514
225.5	0.7408		-107	-0.18606	-0.13938
225.75	0.7065		-106.75	-0.18211	-0.13368
226	0.5341		-106.5	-0.17784	-0.1283
226.25	0.6764		-106.25	-0.17316	-0.12304
226.5	0.6707		-106	-0.16876	-0.11849
226.75	-0.3208		-105.75	-0.16377	-0.11414
227	0.0309		-105.5	-0.15876	-0.10993
227.25	-0.1321		-105.25	-0.15403	-0.10565
227.5	-0.207		-105	-0.14993	-0.10145
227.75	-0.083		-104.75	-0.14588	-0.09715
228	0.4666		-104.5	-0.14203	-0.093137
228.25	0.8351		-104.25	-0.13782	-0.089241
228.5	0.7017		-104	-0.13261	-0.085437
228.75	0.683		-103.75	-0.127	-0.081915
229	1.044		-103.5	-0.12086	-0.078825
229.25	1.0379		-103.25	-0.11459	-0.075948
229.5	1.0846		-103	-0.10882	-0.073441
229.75	0.9639		-102.75	-0.1041	-0.071585
230	0.8333		-102.5	-0.10024	-0.070271
230.25	0.6436		-102.25	-0.097097	-0.069548
230.5	0.9291		-102	-0.09405	-0.069505
230.75	1.1361		-101.75	-0.089913	-0.069537
231	0.8089		-101.5	-0.085646	-0.069975
231.25	0.7317		-101.25	-0.081021	-0.070599
231.5	0.9902		-101	-0.076329	-0.071313
231.75	0.9663		-100.75	-0.072116	-0.071798
232	0.8692		-100.5	-0.068297	-0.071469
232.25	0.7786		-100.25	-0.065103	-0.070722
232.5	0.9212		-100	-0.062604	-0.06987
232.75	1.0234		-99.75	-0.06098	-0.069242
233	0.8858		-99.5	-0.059849	-0.068594
233.25	0.9855		-99.25	-0.059083	-0.067979
233.5	1.1549		-99	-0.058858	-0.067628
233.75	1.2213		-98.75	-0.058187	-0.067591
234	1.156		-98.5	-0.057106	-0.067991
234.25	1.1129		-98.25	-0.055169	-0.068584
234.5	0.9972		-98	-0.052471	-0.069679
234.75	0.9083		-97.75	-0.048984	-0.070898
235	0.846		-97.5	-0.044696	-0.07167
235.25	0.8283		-97.25	-0.040262	-0.072359
235.5	0.77		-97	-0.03565	-0.073146
235.75	0.7844		-96.75	-0.030592	-0.074582
236	0.7129		-96.5	-0.024947	-0.076027
236.25	0.7439		-96.25	-0.019774	-0.078085
236.5	0.8397		-96	-0.014621	-0.080147
236.75	0.9951		-95.75	-0.010161	-0.082683
237	1.2383		-95.5	-0.0057844	-0.084675
237.25	1.3131		-95.25	-0.0019823	-0.086771
237.5	1.2105		-95	0.0017573	-0.089152
237.75	1.0916		-94.75	0.0059542	-0.091914
238	1.0857		-94.5	0.01016	-0.095264
238.25	1.0737		-94.25	0.014651	-0.098571
238.5	0.9348		-94	0.019598	-0.10186
238.75	1.065		-93.75	0.02485	-0.1044
239	0.8483		-93.5	0.029608	-0.10679
239.25	0.9298		-93.25	0.0345	-0.10837
239.5	0.7073		-93	0.039177	-0.10972
239.75	0.7687		-92.75	0.043499	-0.11091
240	0.7498		-92.5	0.047902	-0.11211
240.25	0.6744		-92.25	0.052079	-0.11338
240.5	0.5108		-92	0.055849	-0.11457
240.75	0.6872		-91.75	0.059634	-0.1153
241	0.6286		-91.5	0.06316	-0.11572
241.25	0.7729		-91.25	0.066304	-0.1157
241.5	0.7512		-91	0.068714	-0.11544
241.75	0.6686		-90.75	0.071816	-0.11419
242	0.7411		-90.5	0.074622	-0.11297
242.25	1.1065		-90.25	0.07731	-0.11185
242.5	1.5778		-90	0.079266	-0.11154
242.75	0.9858		-89.75	0.080801	-0.11188
243	1.0321		-89.5	0.081949	-0.11253
243.25	0.7353		-89.25	0.082853	-0.11349
243.5	0.673		-89	0.083671	-0.11472
243.75	0.7273		-88.75	0.08514	-0.1158
244	0.7302		-88.5	0.087097	-0.11689
244.25	0.7135		-88.25	0.08887	-0.11852
244.5	0.4705		-88	0.091576	-0.11967
244.75	0.65		-87.75	0.094331	-0.12094
245	0.6728		-87.5	0.09692	-0.12177
245.25	0.4381		-87.25	0.099401	-0.12159
245.5	0.6539		-87	0.10189	-0.12062
245.75	0.8188		-86.75	0.10414	-0.1192
246	0.7377		-86.5	0.10593	-0.1182
246.25	0.6386		-86.25	0.10828	-0.11713
246.5	0.5621		-86	0.11117	-0.1165
246.75	0.674		-85.75	0.11406	-0.1161
247	0.714		-85.5	0.11678	-0.116
247.25	0.741		-85.25	0.11981	-0.11578
247.5	0.7892		-85	0.12256	-0.11559
247.75	0.8312		-84.75	0.12481	-0.11546
248	0.7766		-84.5	0.12693	-0.1153
248.25	0.7052		-84.25	0.12909	-0.11478
248.5	0.7212		-84	0.13103	-0.11436
248.75	0.6377		-83.75	0.13281	-0.11381
249	0.7511		-83.5	0.13493	-0.11267
249.25	0.7312		-83.25	0.13713	-0.11145
249.5	0.7119		-83	0.13958	-0.10968
249.75	0.6681		-82.75	0.14182	-0.108
250	1.027		-82.5	0.14379	-0.10623
250.25	0.4891		-82.25	0.14503	-0.10496
250.5	1.0689		-82	0.14586	-0.10394
250.75	0.9825		-81.75	0.1468	-0.10301
251	0.8962		-81.5	0.14815	-0.10171
251.25	0.8544		-81.25	0.14968	-0.10069
251.5	0.8386		-81	0.15165	-0.09923
251.75	0.7882		-80.75	0.15381	-0.097374
252	0.8587		-80.5	0.15538	-0.095173
252.25	1.1402		-80.25	0.15625	-0.092831
252.5	0.8592		-80	0.15686	-0.089955
252.75	0.779		-79.75	0.15686	-0.086742
253	0.8502		-79.5	0.15613	-0.083359
253.25	0.9485		-79.25	0.15581	-0.079774
253.5	0.9488		-79	0.15532	-0.07614
253.75	0.8697		-78.75	0.15469	-0.07223
254	0.8048		-78.5	0.15427	-0.067918
254.25	0.9157		-78.25	0.15376	-0.063745
254.5	0.959		-78	0.15289	-0.059646
254.75	0.9638		-77.75	0.15219	-0.055309
255	0.8079		-77.5	0.15116	-0.051247
255.25	0.7369		-77.25	0.15049	-0.047048
255.5	0.8518		-77	0.15004	-0.043063
255.75	0.8588		-76.75	0.1499	-0.038887
256	0.6966		-76.5	0.14988	-0.034611
256.25	0.7598		-76.25	0.15038	-0.0299
256.5	0.9917		-76	0.15071	-0.025337
256.75	0.9178		-75.75	0.15125	-0.020509
257	1.1384		-75.5	0.15224	-0.015433
257.25	0.9178		-75.25	0.15398	-0.0099657
257.5	0.7728		-75	0.15538	-0.0046115
257.75	0.7937		-74.75	0.15705	0.00071527
258	0.7131		-74.5	0.15883	0.0061359
258.25	0.8051		-74.25	0.15966	0.01098
258.5	0.7551		-74	0.15989	0.015403
258.75	0.6524		-73.75	0.16026	0.019817
259	0.7574		-73.5	0.16031	0.024111
259.25	0.7762		-73.25	0.16003	0.028459
259.5	0.7267		-73	0.15954	0.032122
259.75	0.6696		-72.75	0.15891	0.035755
260	0.5913		-72.5	0.15801	0.039599
260.25	0.6015		-72.25	0.15697	0.043629
260.5	0.5938		-72	0.15597	0.047924
260.75	0.5192		-71.75	0.15506	0.052111
261	0.4319		-71.5	0.15409	0.055983
261.25	0.5598		-71.25	0.15319	0.05969
261.5	0.4658		-71	0.15226	0.063068
261.75	0.5915		-70.75	0.15116	0.066054
262	0.6951		-70.5	0.14989	0.069824
262.25	0.556		-70.25	0.14819	0.074227
262.5	0.6502		-70	0.14679	0.079391
262.75	0.6588		-69.75	0.14598	0.08519
263	0.5236		-69.5	0.1455	0.091306
263.25	0.4773		-69.25	0.1455	0.097184
263.5	0.4201		-69	0.14619	0.10312
263.75	0.436		-68.75	0.14727	0.10875
264	0.4975		-68.5	0.14893	0.11449
264.25	0.7143		-68.25	0.15128	0.12073
264.5	0.8292		-68	0.15307	0.12676
264.75	0.7082		-67.75	0.15532	0.13296
265	0.7332		-67.5	0.15737	0.13874
265.25	0.6743		-67.25	0.15897	0.14394
265.5	0.6341		-67	0.16017	0.14844
265.75	0.4877		-66.75	0.16131	0.15243
266	0.424		-66.5	0.16184	0.15622
266.25	0.4412		-66.25	0.16158	0.15979
266.5	0.4322		-66	0.16115	0.16375
266.75	0.5745		-65.75	0.16059	0.16845
267	0.5761		-65.5	0.16024	0.17391
267.25	0.6484		-65.25	0.16054	0.17974
267.5	0.5766		-65	0.1613	0.1857
267.75	0.5315		-64.75	0.16183	0.1916
268	0.5034		-64.5	0.16219	0.19722
268.25	0.5473		-64.25	0.16299	0.20316
268.5	0.545		-64	0.16371	0.20884
268.75	0.5513		-63.75	0.16465	0.21437
269	0.5897		-63.5	0.16563	0.21945
269.25	0.551		-63.25	0.16669	0.22444
269.5	0.6172		-63	0.1681	0.22956
269.75	0.7026		-62.75	0.1694	0.23458
270	0.7305		-62.5	0.17078	0.23972
270.25	0.6282		-62.25	0.17196	0.24404
270.5	0.7176		-62	0.17342	0.24776
270.75	0.7047		-61.75	0.17442	0.2507
271	0.6992		-61.5	0.17528	0.25321
271.25	0.6791		-61.25	0.17567	0.25485
271.5	0.674		-61	0.17545	0.2559
271.75	0.5873		-60.75	0.17469	0.25673
272	0.629		-60.5	0.17354	0.25759
272.25	0.6213		-60.25	0.17232	0.25842
272.5	0.6726		-60	0.17083	0.25921
272.75	0.6593		-59.75	0.16945	0.26033
273	0.712		-59.5	0.16828	0.26132
273.25	0.7259		-59.25	0.16738	0.26233
273.5	0.6972		-59	0.16685	0.26365
273.75	0.6888		-58.75	0.16656	0.26506
274	0.7229		-58.5	0.16615	0.26644
274.25	0.6892		-58.25	0.16553	0.26763
274.5	0.7368		-58	0.1642	0.2681
274.75	0.6899		-57.75	0.16252	0.26832
275	0.5945		-57.5	0.1606	0.26819
275.25	0.5901		-57.25	0.15871	0.26804
275.5	0.5935		-57	0.15657	0.26757
275.75	0.5815		-56.75	0.15493	0.26753
276	0.5482		-56.5	0.15361	0.26824
276.25	0.5794		-56.25	0.15261	0.26927
276.5	0.5339		-56	0.15184	0.27025
276.75	0.5367		-55.75	0.15091	0.27111
277	0.5914		-55.5	0.1498	0.27155
277.25	0.6131		-55.25	0.14873	0.27138
277.5	0.5974		-55	0.14722	0.27046
277.75	0.5766		-54.75	0.14551	0.26882
278	0.6024		-54.5	0.14438	0.26718
278.25	0.6108		-54.25	0.14352	0.26541
278.5	0.6448		-54	0.14262	0.26325
278.75	0.6205		-53.75	0.14112	0.26064
279	0.5395		-53.5	0.13969	0.25815
279.25	0.4841		-53.25	0.13778	0.25564
279.5	0.6046		-53	0.13609	0.25352
279.75	0.6681		-52.75	0.13405	0.25115
280	0.3362		-52.5	0.13208	0.24896
280.25	0.2915		-52.25	0.13012	0.2471
280.5	0.413		-52	0.12855	0.24583
280.75	0.3965		-51.75	0.12704	0.24447
281	0.4296		-51.5	0.12461	0.24253
281.25	0.4785		-51.25	0.12205	0.24091
281.5	0.3824		-51	0.11913	0.23937
281.75	0.1806		-50.75	0.11635	0.23802
282	0.0348		-50.5	0.11316	0.2365
282.25	-0.1328		-50.25	0.11053	0.23549
282.5	0.2306		-50	0.10855	0.23436
282.75	0.4018		-49.75	0.10728	0.23334
283	0.1132		-49.5	0.10628	0.23229
283.25	0.2053		-49.25	0.10552	0.23098
283.5	0.1411		-49	0.10483	0.22904
283.75	0.3121		-48.75	0.1045	0.22692
284	0.4358		-48.5	0.10447	0.22447
284.25	0.2764		-48.25	0.10462	0.22189
284.5	0.248		-48	0.10444	0.21952
284.75	0.337		-47.75	0.10397	0.21777
285	0.2352		-47.5	0.10334	0.21723
285.25	0.114		-47.25	0.10176	0.21707
285.5	0.1207		-47	0.099788	0.21774
285.75	0.1999		-46.75	0.097321	0.21858
286	0.1553		-46.5	0.095565	0.22019
286.25	0.1347		-46.25	0.093279	0.22159
286.5	0.0537		-46	0.090808	0.2226
286.75	0.0863		-45.75	0.088704	0.22407
287	0.0589		-45.5	0.086255	0.22577
287.25	0.167		-45.25	0.08329	0.22794
287.5	0.224		-45	0.080506	0.23085
287.75	0.3254		-44.75	0.076554	0.23364
288	0.0748		-44.5	0.072351	0.23628
288.25	0.0284		-44.25	0.068223	0.23864
288.5	0.3663		-44	0.064207	0.24066
288.75	0.1161		-43.75	0.060304	0.2425
289	0.1897		-43.5	0.056692	0.24423
289.25	0.0835		-43.25	0.0529	0.24568
289.5	0.1229		-43	0.049136	0.24718
289.75	0.1767		-42.75	0.045429	0.24873
290	0.1893		-42.5	0.041271	0.25019
290.25	0.1795		-42.25	0.037416	0.25174
290.5	0.2228		-42	0.033492	0.25293
290.75	0.2297		-41.75	0.030271	0.25407
291	0.2116		-41.5	0.027064	0.25504
291.25	0.1911		-41.25	0.024415	0.2561
291.5	0.1585		-41	0.02184	0.25716
291.75	0.2117		-40.75	0.019244	0.25815
292	0.1671		-40.5	0.016598	0.25925
292.25	0.1663		-40.25	0.01388	0.26019
292.5	0.2773		-40	0.010685	0.26055
292.75	0.2699		-39.75	0.0072412	0.26028
293	0.2282		-39.5	0.0037231	0.25943
293.25	-0.3096		-39.25	0.00070827	0.25821
293.5	-0.8599		-39	-0.0017897	0.25701
293.75	-0.7357		-38.75	-0.0039146	0.25596
294	-0.6464		-38.5	-0.0059529	0.2548
294.25	-0.4931		-38.25	-0.0082906	0.25357
294.5	-0.6311		-38	-0.011508	0.2519
294.75	-0.4174		-37.75	-0.015296	0.25015
295	-0.3522		-37.5	-0.018881	0.24838
295.25	-0.3515		-37.25	-0.023181	0.24618
295.5	-0.3147		-37	-0.027134	0.24412
295.75	-0.447		-36.75	-0.031037	0.24201
296	-0.7072		-36.5	-0.03486	0.23964
296.25	-0.6731		-36.25	-0.038313	0.23758
296.5	-0.61		-36	-0.041393	0.23578
296.75	-0.6899		-35.75	-0.044287	0.23404
297	-0.4757		-35.5	-0.047253	0.23212
297.25	-0.8078		-35.25	-0.050521	0.23001
297.5	-1.0624		-35	-0.05416	0.22734
297.75	-0.3083		-34.75	-0.058917	0.22381
298	0.2679		-34.5	-0.064256	0.21974
298.25	0.2205		-34.25	-0.069519	0.21575
298.5	-0.2171		-34	-0.074391	0.21178
298.75	-0.3362		-33.75	-0.079071	0.20776
299	-0.3021		-33.5	-0.083309	0.20335
299.25	-0.1878		-33.25	-0.087538	0.19852
299.5	-0.1734		-33	-0.091711	0.19363
299.75	-0.0795		-32.75	-0.096153	0.18863
300	-0.0727		-32.5	-0.10057	0.18383
300.25	-0.0625		-32.25	-0.10544	0.17919
300.5	-0.0593		-32	-0.11126	0.17424
300.75	-0.0614		-31.75	-0.1175	0.1693
301	-0.1127		-31.5	-0.12424	0.16394
301.25	-0.1115		-31.25	-0.13066	0.15838
301.5	-0.1433		-31	-0.13555	0.15354
301.75	-0.1977		-30.75	-0.13989	0.14922
302	-0.1563		-30.5	-0.14433	0.1449
302.25	-0.2102		-30.25	-0.14915	0.14097
302.5	-0.2449		-30	-0.15429	0.13773
302.75	-0.2754		-29.75	-0.16017	0.13475
303	-0.3182		-29.5	-0.16662	0.13165
303.25	-0.2637		-29.25	-0.17349	0.12833
303.5	-0.119		-29	-0.17972	0.12499
303.75	0.0286		-28.75	-0.18601	0.1215
304	0.0465		-28.5	-0.19219	0.1183
304.25	0.0855		-28.25	-0.19822	0.1152
304.5	0.0835		-28	-0.2042	0.11235
304.75	0.1069		-27.75	-0.21019	0.10967
305	0.075		-27.5	-0.21556	0.10713
305.25	0.0519		-27.25	-0.22141	0.10389
305.5	0.0892		-27	-0.22705	0.10032
305.75	-0.5303		-26.75	-0.23296	0.096126
306	0.0022		-26.5	-0.23886	0.091764
306.25	0.3957		-26.25	-0.24498	0.087259
306.5	-0.3781		-26	-0.25122	0.082614
306.75	-0.5955		-25.75	-0.25736	0.077907
307	-0.3284		-25.5	-0.26389	0.073337
307.25	-0.2868		-25.25	-0.27054	0.069159
307.5	-0.3297		-25	-0.27769	0.065096
307.75	-0.2095		-24.75	-0.2842	0.061264
308	-0.0902		-24.5	-0.29088	0.057234
308.25	-0.4599		-24.25	-0.29687	0.053232
308.5	-0.6768		-24	-0.30319	0.048587
308.75	-0.337		-23.75	-0.30865	0.04417
309	-0.5208		-23.5	-0.31377	0.03971
309.25	-1.0521		-23.25	-0.31849	0.035323
309.5	-0.243		-23	-0.32388	0.030965
309.75	-0.2915		-22.75	-0.32924	0.026937
310	-0.2436		-22.5	-0.33458	0.023228
310.25	-0.4506		-22.25	-0.33957	0.019846
310.5	-0.4012		-22	-0.34493	0.016101
310.75	-0.9951		-21.75	-0.34955	0.012059
311	-0.5254		-21.5	-0.35367	0.0076486
311.25	-0.9821		-21.25	-0.35795	0.0026766
311.5	-1.1889		-21	-0.36162	-0.0023359
311.75	-1.0771		-20.75	-0.3644	-0.007168
312	-0.5073		-20.5	-0.36692	-0.01169
312.25	-1.3317		-20.25	-0.36936	-0.016002
312.5	-1.3794		-20	-0.37178	-0.020236
312.75	-1.6526		-19.75	-0.37394	-0.024518
313	-1.5892		-19.5	-0.37623	-0.028738
313.25	-1.5122		-19.25	-0.37834	-0.033133
313.5	-1.7302		-19	-0.37947	-0.037318
313.75	-1.8017		-18.75	-0.38001	-0.042012
314	-1.7772		-18.5	-0.37945	-0.046766
314.25	-1.7834		-18.25	-0.37869	-0.05232
314.5	-1.5466		-18	-0.37737	-0.058188
314.75	-1.4261		-17.75	-0.37606	-0.064738
315	-1.3057		-17.5	-0.37476	-0.071267
315.25	-1.4449		-17.25	-0.37331	-0.077785
315.5	-1.1826		-17	-0.3715	-0.084318
315.75	-1.183		-16.75	-0.36955	-0.090838
316	-1.1617		-16.5	-0.36769	-0.097509
316.25	-1.099		-16.25	-0.36585	-0.10399
316.5	-0.926		-16	-0.36461	-0.11103
316.75	-0.6463		-15.75	-0.36364	-0.1182
317	-0.727		-15.5	-0.36283	-0.12547
317.25	-0.8097		-15.25	-0.36255	-0.13283
317.5	-0.7783		-15	-0.36229	-0.14043
317.75	-0.7052		-14.75	-0.36188	-0.1481
318	-0.7021		-14.5	-0.36079	-0.15611
318.25	-0.5825		-14.25	-0.35956	-0.16473
318.5	-0.4896		-14	-0.35774	-0.17362
318.75	-0.5844		-13.75	-0.35592	-0.18297
319	-0.6973		-13.5	-0.35371	-0.19227
319.25	-0.647		-13.25	-0.35176	-0.20163
319.5	-0.6848		-13	-0.35023	-0.21107
319.75	-0.6191		-12.75	-0.34854	-0.22016
320	-0.5438		-12.5	-0.34651	-0.22926
320.25	-0.3857		-12.25	-0.34373	-0.23845
320.5	-0.3352		-12	-0.34094	-0.24832
320.75	-0.3697		-11.75	-0.33776	-0.25855
321	-0.4059		-11.5	-0.33491	-0.26934
321.25	-0.4629		-11.25	-0.332	-0.27996
321.5	-0.4321		-11	-0.32863	-0.29028
321.75	-0.2645		-10.75	-0.32468	-0.29992
322	-0.3954		-10.5	-0.32119	-0.30928
322.25	-0.4134		-10.25	-0.31761	-0.31829
322.5	-0.5324		-10	-0.31445	-0.32761
322.75	-0.2265		-9.75	-0.31178	-0.33717
323	-0.2109		-9.5	-0.3094	-0.34692
323.25	0.085		-9.25	-0.3071	-0.35686
323.5	0.3035		-9	-0.30463	-0.36637
323.75	0.3919		-8.75	-0.30237	-0.37601
324	0.6526		-8.5	-0.30033	-0.38607
324.25	0.6246		-8.25	-0.29842	-0.39697
324.5	0.644		-8	-0.29641	-0.40814
324.75	0.992		-7.75	-0.29426	-0.41969
325	0.3944		-7.5	-0.2917	-0.4309
325.25	0.3604		-7.25	-0.28899	-0.44201
325.5	0.4994		-7	-0.28608	-0.4526
325.75	0.5071		-6.75	-0.28307	-0.46286
326	-0.6396		-6.5	-0.28029	-0.47281
326.25	0.2142		-6.25	-0.27722	-0.48258
326.5	0.4373		-6	-0.27422	-0.49264
326.75	0.3302		-5.75	-0.27066	-0.5027
327	0.2044		-5.5	-0.26679	-0.51281
327.25	0.5268		-5.25	-0.26293	-0.52237
327.5	0.7469		-5	-0.25858	-0.53197
327.75	0.6843		-4.75	-0.25412	-0.54158
328	0.5742		-4.5	-0.25004	-0.55148
328.25	0.6598		-4.25	-0.24588	-0.56148
328.5	0.8786		-4	-0.24196	-0.57198
328.75	1.12		-3.75	-0.23828	-0.58258
329	1.2017		-3.5	-0.23404	-0.59292
329.25	1.2358		-3.25	-0.22972	-0.60305
329.5	1.4055		-3	-0.22531	-0.61278
329.75	0.964		-2.75	-0.22095	-0.62191
330	0.9806		-2.5	-0.21671	-0.63026
330.25	1.767		-2.25	-0.21292	-0.63793
330.5	0.5299		-2	-0.20904	-0.645
330.75	0.5029		-1.75	-0.20495	-0.65124
331	0.4442		-1.5	-0.20033	-0.65693
331.25	0.3608		-1.25	-0.19621	-0.66258
331.5	0.4762		-1	-0.19229	-0.668
331.75	0.4814		-0.75	-0.18895	-0.67302
332	0.3376		-0.5	-0.18595	-0.67728
332.25	0.425		-0.25	-0.18284	-0.68069
332.5	1.6644		0	-0.17961	-0.68338
332.75	1.8388		0.25	-0.17482	-0.68462
333	1.6317		0.5	-0.16982	-0.68501
333.25	0.7336		0.75	-0.16495	-0.68495
333.5	0.8442		1	-0.16056	-0.68416
333.75	0.9001		1.25	-0.15614	-0.6823
334	1.0929		1.5	-0.15211	-0.67999
334.25	0.8331		1.75	-0.14808	-0.67712
334.5	0.8183		2	-0.14432	-0.67411
334.75	0.6854		2.25	-0.14078	-0.6706
335	0.5115		2.5	-0.13733	-0.66683
335.25	0.4929		2.75	-0.13407	-0.66264
335.5	0.7298		3	-0.13089	-0.65804
335.75	0.6718		3.25	-0.12686	-0.65247
336	0.3736		3.5	-0.12208	-0.64636
336.25	0.2906		3.75	-0.11695	-0.63986
336.5	0.4106		4	-0.11121	-0.63291
336.75	0.5783		4.25	-0.10571	-0.62555
337	0.8918		4.5	-0.10003	-0.61804
337.25	0.9094		4.75	-0.094553	-0.61061
337.5	0.6839		5	-0.089398	-0.60322
337.75	0.1165		5.25	-0.0848	-0.59606
338	-0.244		5.5	-0.080563	-0.5891
338.25	-0.0868		5.75	-0.077097	-0.58193
338.5	0.3043		6	-0.074025	-0.57465
338.75	0.5642		6.25	-0.070674	-0.56711
339	0.5458		6.5	-0.066583	-0.55922
339.25	0.4148		6.75	-0.061914	-0.55051
339.5	0.2366		7	-0.057157	-0.54081
339.75	0.149		7.25	-0.052274	-0.53015
340	-0.1073		7.5	-0.047806	-0.51851
340.25	0.0445		7.75	-0.044283	-0.50646
340.5	0.1302		8	-0.040905	-0.49429
340.75	0.2059		8.25	-0.037508	-0.48246
341	-0.1822		8.5	-0.034105	-0.47099
341.25	-0.0327		8.75	-0.030174	-0.46002
341.5	0.1364		9	-0.02578	-0.44961
341.75	0.0155		9.25	-0.021116	-0.43938
342	0.2968		9.5	-0.0163	-0.42924
342.25	0.2897		9.75	-0.010915	-0.41931
342.5	0.2864		10	-0.0056702	-0.40946
342.75	-0.2011		10.25	0.00010518	-0.39965
343	0.112		10.5	0.0060706	-0.38962
343.25	-1.5371		10.75	0.012394	-0.37894
343.5	-1.3419		11	0.018483	-0.36776
343.75	-1.2089		11.25	0.024651	-0.35643
344	-0.1732		11.5	0.03035	-0.34499
344.25	0.9557		11.75	0.036012	-0.33348
344.5	0.7843		12	0.041839	-0.32219
344.75	0.5783		12.25	0.047501	-0.31087
345	1.4133		12.5	0.05245	-0.29976
345.25	0.6175		12.75	0.056937	-0.28889
345.5	0.4814		13	0.061042	-0.2785
345.75	0.4869		13.25	0.064026	-0.26808
346	0.4645		13.5	0.066717	-0.25764
346.25	0.4997		13.75	0.069852	-0.24721
346.5	0.7931		14	0.07295	-0.23718
346.75	1.253		14.25	0.075766	-0.22762
347	0.9838		14.5	0.078737	-0.21848
347.25	0.6963		14.75	0.081538	-0.20997
347.5	0.6168		15	0.084057	-0.20213
347.75	0.5723		15.25	0.086832	-0.19494
348	0.5309		15.5	0.090148	-0.18855
348.25	0.5671		15.75	0.093528	-0.18276
348.5	0.5444		16	0.096927	-0.17715
348.75	0.5974		16.25	0.10022	-0.17181
349	0.6424		16.5	0.10343	-0.16635
349.25	0.4652		16.75	0.10618	-0.16052
349.5	0.4676		17	0.10905	-0.15434
349.75	0.5139		17.25	0.11165	-0.14755
350	0.3492		17.5	0.11439	-0.14063
350.25	0.4354		17.75	0.11709	-0.13355
350.5	0.5137		18	0.11982	-0.12664
350.75	0.4445		18.25	0.12268	-0.11988
351	0.4436		18.5	0.12601	-0.11329
351.25	0.3915		18.75	0.12946	-0.1067
351.5	0.5911		19	0.13266	-0.10008
351.75	0.72		19.25	0.13559	-0.093156
352	1.2207		19.5	0.13804	-0.086114
352.25	0.7103		19.75	0.14028	-0.079147
352.5	0.7474		20	0.14257	-0.072267
352.75	1.0325		20.25	0.14536	-0.065535
353	0.865		20.5	0.14876	-0.058887
353.25	1.0235		20.75	0.15283	-0.051975
353.5	0.8149		21	0.15725	-0.044774
353.75	0.6552		21.25	0.16144	-0.037345
354	0.5517		21.5	0.16515	-0.030145
354.25	0.6839		21.75	0.16825	-0.022662
354.5	0.8014		22	0.17114	-0.015226
354.75	0.7404		22.25	0.17383	-0.0080389
355	0.7145		22.5	0.17651	-0.00095906
355.25	0.6655		22.75	0.17939	0.0061569
355.5	0.6124		23	0.18274	0.01304
355.75	0.5818		23.25	0.18684	0.019938
356	0.6196		23.5	0.19119	0.026401
356.25	0.6467		23.75	0.19593	0.032602
356.5	0.5492		24	0.20102	0.038781
356.75	0.6		24.25	0.20575	0.044234
357	0.481		24.5	0.2097	0.04857
357.25	0.6688		24.75	0.21316	0.052634
357.5	0.658		25	0.21612	0.056575
357.75	0.5953		25.25	0.21871	0.060593
358	0.5304		25.5	0.22139	0.064995
358.25	0.5517		25.75	0.22375	0.069785
358.5	0.6069		26	0.22595	0.075073
358.75	0.6319		26.25	0.22806	0.080543
359	0.6474		26.5	0.23037	0.086018
359.25	0.5498		26.75	0.23294	0.091648
359.5	0.4963		27	0.23569	0.097613
359.75	0.4847		27.25	0.23898	0.1035
360	0.6396		27.5	0.24267	0.10931
360.25	0.5719		27.75	0.24672	0.11474
360.5	0.7726		28	0.25075	0.11971
360.75	1.1786		28.25	0.25502	0.12421
361	0.7463		28.5	0.25944	0.1282
361.25	0.5882		28.75	0.26408	0.13174
361.5	0.742		29	0.26851	0.13487
361.75	0.8454		29.25	0.2729	0.13772
362	0.7293		29.5	0.27729	0.14045
362.25	1.1457		29.75	0.28153	0.14291
362.5	1.3584		30	0.28579	0.14523
362.75	0.5242		30.25	0.29007	0.1475
363	0.5331		30.5	0.29432	0.1498
363.25	0.613		30.75	0.29829	0.15222
363.5	0.9447		31	0.30202	0.15503
363.75	1.5458		31.25	0.30545	0.15807
364	1.7288		31.5	0.30857	0.16115
364.25	1.27		31.75	0.31101	0.16426
364.5	1.0282		32	0.31328	0.16771
364.75	0.6536		32.25	0.31542	0.17128
365	0.8912		32.5	0.31726	0.17462
365.25	0.9458		32.75	0.31852	0.17749
365.5	0.7205		33	0.32008	0.18001
365.75	0.9129		33.25	0.3215	0.18214
366	1.2097		33.5	0.3228	0.184
366.25	1.1888		33.75	0.32398	0.18612
366.5	1.3113		34	0.3254	0.18854
366.75	1.1634		34.25	0.32673	0.1912
367	1.4862		34.5	0.32813	0.19447
367.25	0.5821		34.75	0.32961	0.19816
367.5	0.5252		35	0.33119	0.20179
367.75	0.5429		35.25	0.33287	0.20539
368	0.2939		35.5	0.3345	0.20889
368.25	0.4652		35.75	0.33656	0.21194
368.5	0.5311		36	0.33891	0.21446
368.75	0.3983		36.25	0.3414	0.21679
369	0.7222		36.5	0.34396	0.21908
369.25	0.723		36.75	0.34621	0.2214
369.5	0.6235		37	0.34765	0.22384
369.75	0.6468		37.25	0.34812	0.22622
370	0.6084		37.5	0.34754	0.22856
370.25	0.6041		37.75	0.34633	0.23094
370.5	0.7637		38	0.34479	0.23301
370.75	0.8961		38.25	0.34288	0.23492
371	1.4729		38.5	0.34066	0.2366
371.25	0.5893		38.75	0.33847	0.23819
371.5	0.6944		39	0.33605	0.2396
371.75	0.6828		39.25	0.33385	0.24038
372	0.6915		39.5	0.33192	0.24046
372.25	0.6227		39.75	0.33048	0.2401
372.5	0.5813		40	0.32954	0.23942
372.75	0.6181		40.25	0.32923	0.23873
373	0.478		40.5	0.32931	0.2386
373.25	0.5621		40.75	0.3294	0.23916
373.5	0.6504		41	0.32939	0.24036
373.75	-0.264		41.25	0.32947	0.24202
374	-0.4567		41.5	0.32916	0.24383
374.25	-0.1579		41.75	0.32845	0.24561
374.5	-0.0393		42	0.32821	0.24723
374.75	0.7172		42.25	0.32796	0.24861
375	1.4437		42.5	0.32736	0.24985
375.25	1.1553		42.75	0.32612	0.25112
375.5	1.5711		43	0.32449	0.25254
375.75	1.1394		43.25	0.32198	0.25379
376	1.1459		43.5	0.3193	0.25515
376.25	0.812		43.75	0.31625	0.25648
376.5	0.5401		44	0.31343	0.2581
376.75	0.5618		44.25	0.31034	0.25985
377	0.71		44.5	0.30717	0.26186
377.25	0.7631		44.75	0.30353	0.2641
377.5	0.6434		45	0.29971	0.26662
377.75	0.7451		45.25	0.29598	0.26926
378	0.7309		45.5	0.29232	0.27201
378.25	0.7862		45.75	0.28903	0.27483
378.5	0.8293		46	0.28629	0.2776
378.75	0.7048		46.25	0.28378	0.28031
379	0.6833		46.5	0.28103	0.28309
379.25	0.715		46.75	0.27819	0.28625
379.5	0.6788		47	0.27508	0.29002
379.75	0.691		47.25	0.27188	0.29429
380	0.644		47.5	0.26856	0.29888
380.25	0.8025		47.75	0.26506	0.30375
380.5	0.838		48	0.26206	0.30867
380.75	0.772		48.25	0.25912	0.31314
381	0.7377		48.5	0.25583	0.3176
381.25	0.7111		48.75	0.25261	0.3225
381.5	0.7053		49	0.24947	0.32762
381.75	0.8029		49.25	0.24604	0.33274
382	0.7179		49.5	0.24254	0.33811
382.25	0.6685		49.75	0.23884	0.34323
382.5	0.6461		50	0.2346	0.34796
382.75	0.5764		50.25	0.22975	0.35237
383	0.7021		50.5	0.22434	0.35666
383.25	0.7211		50.75	0.21842	0.36069
383.5	0.5868		51	0.21213	0.36451
383.75	0.8555		51.25	0.20608	0.36836
384	0.6803		51.5	0.20024	0.37182
384.25	0.5892		51.75	0.19418	0.37438
384.5	0.6571		52	0.18767	0.37622
384.75	0.5933		52.25	0.18107	0.37767
385	0.2608		52.5	0.17392	0.37872
385.25	-0.2061		52.75	0.16641	0.37942
385.5	-0.2114		53	0.1587	0.38017
385.75	-0.1064		53.25	0.15157	0.38098
386	-0.0515		53.5	0.14449	0.38195
386.25	0.2089		53.75	0.13748	0.38327
386.5	0.152		54	0.13047	0.38488
386.75	0.5619		54.25	0.1236	0.38632
387	0.6332		54.5	0.11611	0.38754
387.25	0.7593		54.75	0.10851	0.38842
387.5	1.154		55	0.10093	0.38903
387.75	0.8386		55.25	0.093175	0.38924
388	0.0479		55.5	0.085167	0.38889
388.25	-0.4144		55.75	0.076707	0.38811
388.5	-0.4899		56	0.067889	0.38751
388.75	-0.5236		56.25	0.058864	0.38679
389	-0.6406		56.5	0.050183	0.38605
389.25	-0.7249		56.75	0.04138	0.38523
389.5	-0.7412		57	0.032967	0.38372
389.75	-0.7895		57.25	0.025151	0.38192
390	-1.127		57.5	0.017981	0.38016
390.25	-1.4068		57.75	0.011011	0.3783
390.5	-1.4977		58	0.0046697	0.37625
390.75	-1.4928		58.25	-0.0012471	0.37377
391	-1.0016		58.5	-0.0073425	0.37086
391.25	-1.4908		58.75	-0.013696	0.3674
391.5	-0.7699		59	-0.020308	0.36361
391.75	-0.7803		59.25	-0.026964	0.35922
392	-0.548		59.5	-0.033203	0.35414
392.25	-0.7654		59.75	-0.038655	0.34823
392.5	-0.8491		60	-0.043498	0.34161
392.75	-1.2023		60.25	-0.048139	0.33502
393	-1.5308		60.5	-0.052371	0.32867
393.25	-1.6483		60.75	-0.057167	0.32286
393.5	-0.4647		61	-0.062433	0.31725
393.75	-1.3598		61.25	-0.067706	0.3114
394	-1.4067		61.5	-0.073063	0.30501
394.25	-1.4964		61.75	-0.078857	0.29836
394.5	-1.7229		62	-0.084368	0.29146
394.75	-1.6144		62.25	-0.089926	0.28437
395	-1.4426		62.5	-0.095955	0.27739
395.25	-1.3422		62.75	-0.1017	0.27015
395.5	-1.3677		63	-0.10735	0.2629
395.75	-1.4679		63.25	-0.11255	0.25563
396	-1.4743		63.5	-0.11695	0.24867
396.25	-1.6041		63.75	-0.1208	0.24192
396.5	-1.4784		64	-0.12448	0.23544
396.75	-1.4559		64.25	-0.12824	0.22888
397	-1.3421		64.5	-0.13218	0.22176
397.25	-0.998		64.75	-0.13643	0.21412
397.5	-0.3712		65	-0.14107	0.2062
397.75	-0.1307		65.25	-0.14626	0.19786
398	-0.0697		65.5	-0.15176	0.18967
398.25	-0.9293		65.75	-0.15781	0.18143
398.5	-0.5638		66	-0.16437	0.17322
398.75	-0.5288		66.25	-0.17098	0.16526
399	-0.9403		66.5	-0.17778	0.15743
399.25	-1.0545		66.75	-0.18438	0.14986
399.5	-0.8824		67	-0.19026	0.14259
399.75	-1.1746		67.25	-0.19536	0.13563
400	-1.5696		67.5	-0.19981	0.12886
400.25	-1.8796		67.75	-0.20293	0.12225
400.5	-2.0538		68	-0.20516	0.11559
400.75	-1.9829		68.25	-0.20694	0.10897
401	-1.5796		68.5	-0.20833	0.10203
401.25	-1.1713		68.75	-0.20955	0.094557
401.5	-0.7855		69	-0.21132	0.08697
401.75	-1.8119		69.25	-0.21266	0.079081
402	-1.7459		69.5	-0.21407	0.070809
402.25	-1.6419		69.75	-0.21563	0.062366
402.5	-2.0003		70	-0.21697	0.053905
402.75	-0.86		70.25	-0.21794	0.046054
403	-0.7305		70.5	-0.21943	0.038929
403.25	-1.6867		70.75	-0.22069	0.032411
403.5	-1.4397		71	-0.22134	0.026542
403.75	-1.7003		71.25	-0.22117	0.02097
404	-1.4689		71.5	-0.22037	0.015732
404.25	-1.8043		71.75	-0.21869	0.010791
404.5	-0.7544		72	-0.21658	0.0054384
404.75	-0.2645		72.25	-0.21407	-0.00013796
405	-0.5081		72.5	-0.21124	-0.005479
405.25	-0.8488		72.75	-0.20801	-0.011005
405.5	-1.708		73	-0.20445	-0.016912
405.75	-0.8658		73.25	-0.20068	-0.022671
406	-0.3244		73.5	-0.19648	-0.02858
406.25	-0.36		73.75	-0.19208	-0.034757
406.5	-0.3069		74	-0.18756	-0.040665
406.75	-0.025		74.25	-0.18341	-0.046407
407	-0.2711		74.5	-0.17913	-0.05214
407.25	-0.2035		74.75	-0.17542	-0.057787
407.5	-0.3108		75	-0.17265	-0.063337
407.75	-0.5263		75.25	-0.17053	-0.06935
408	-0.5491		75.5	-0.16867	-0.075723
408.25	0.0675		75.75	-0.16753	-0.082481
408.5	0.704		76	-0.16656	-0.089194
408.75	0.8116		76.25	-0.16588	-0.09547
409	0.9243		76.5	-0.16532	-0.10147
409.25	0.7681		76.75	-0.16461	-0.10711
409.5	0.8816		77	-0.16351	-0.11237
409.75	0.9159		77.25	-0.16243	-0.11745
410	1.2043		77.5	-0.16059	-0.12264
410.25	1.2071		77.75	-0.15823	-0.12793
410.5	1.0529		78	-0.15588	-0.13357
410.75	0.7223		78.25	-0.15326	-0.13938
411	0.8294		78.5	-0.14999	-0.14528
411.25	0.7301		78.75	-0.1468	-0.15067
411.5	0.723		79	-0.14418	-0.15561
411.75	0.6446		79.25	-0.14139	-0.16045
412	0.4936		79.5	-0.13869	-0.16503
412.25	0.5488		79.75	-0.13638	-0.16941
412.5	0.5903		80	-0.13405	-0.17382
412.75	0.5083		80.25	-0.13099	-0.17789
413	0.406		80.5	-0.12769	-0.18152
413.25	0.4548		80.75	-0.12431	-0.18491
413.5	0.4243		81	-0.12121	-0.18817
413.75	0.4265		81.25	-0.11812	-0.1917
414	0.6048		81.5	-0.11544	-0.19578
414.25	0.6927		81.75	-0.11326	-0.20035
414.5	0.7825		82	-0.11187	-0.20492
414.75	1.5395		82.25	-0.11092	-0.20948
415	1.7292		82.5	-0.11014	-0.2142
415.25	1.8149		82.75	-0.10948	-0.2185
415.5	1.2705		83	-0.10905	-0.22232
415.75	1.19		83.25	-0.10855	-0.22593
416	1.1048		83.5	-0.10828	-0.22964
416.25	1.9369		83.75	-0.10829	-0.2335
416.5	1.2949		84	-0.10877	-0.23755
416.75	1.7356		84.25	-0.10949	-0.2421
417	1.5241		84.5	-0.1101	-0.2469
417.25	2.19		84.75	-0.11063	-0.25175
417.5	1.9283		85	-0.11112	-0.25666
417.75	2.3201		85.25	-0.11169	-0.26133
418	2.1043		85.5	-0.11229	-0.26564
418.25	1.9843		85.75	-0.11376	-0.26967
418.5	1.7791		86	-0.11524	-0.27341
418.75	1.3841		86.25	-0.11653	-0.27725
419	2.0011		86.5	-0.11752	-0.28123
419.25	2.0697		86.75	-0.11852	-0.28505
419.5	1.7545		87	-0.11941	-0.28866
419.75	1.1507		87.25	-0.11994	-0.29259
420	1.3293		87.5	-0.12069	-0.29685
420.25	1.1323		87.75	-0.12145	-0.30157
420.5	1.0745		88	-0.12209	-0.30654
420.75	0.8379		88.25	-0.12264	-0.3114
421	0.8275		88.5	-0.12356	-0.31646
421.25	0.9966		88.75	-0.12457	-0.32135
421.5	0.893		89	-0.12559	-0.32558
421.75	1.4313		89.25	-0.12633	-0.32899
422	1.1403		89.5	-0.12657	-0.33144
422.25	0.6845		89.75	-0.12646	-0.33348
422.5	0.6557		90	-0.126	-0.33502
422.75	0.7254		90.25	-0.12527	-0.33621
423	0.561		90.5	-0.12453	-0.33716
423.25	0.6589		90.75	-0.12365	-0.33775
423.5	0.7662		91	-0.12337	-0.33755
423.75	0.8045		91.25	-0.12387	-0.33666
424	1.3153		91.5	-0.12522	-0.33486
424.25	1.1219		91.75	-0.1275	-0.33274
424.5	0.9125		92	-0.13069	-0.33028
424.75	0.8399		92.25	-0.13399	-0.32765
425	1.6982		92.5	-0.1372	-0.32473
425.25	1.3063		92.75	-0.14007	-0.32144
425.5	1.5087		93	-0.14258	-0.31832
425.75	1.0448		93.25	-0.14499	-0.31569
426	0.7689		93.5	-0.14783	-0.31302
426.25	0.8538		93.75	-0.15084	-0.31025
426.5	0.9202		94	-0.15386	-0.30767
426.75	0.785		94.25	-0.15709	-0.30494
427	0.9548		94.5	-0.16032	-0.30223
427.25	0.9845		94.75	-0.1636	-0.29979
427.5	0.6446		95	-0.16652	-0.29712
427.75	0.724		95.25	-0.17026	-0.29362
428	0.8177		95.5	-0.17395	-0.29011
428.25	0.9455		95.75	-0.17759	-0.28626
428.5	1.0865		96	-0.18051	-0.28249
428.75	0.9079		96.25	-0.18305	-0.27839
429	0.8189		96.5	-0.18462	-0.27497
429.25	0.869		96.75	-0.18585	-0.27194
429.5	1.1388		97	-0.18698	-0.26926
429.75	0.8478		97.25	-0.18815	-0.26657
430	0.8684		97.5	-0.18979	-0.26346
430.25	0.8481		97.75	-0.19176	-0.25972
430.5	1.0568		98	-0.19343	-0.2556
430.75	0.9041		98.25	-0.19496	-0.25181
431	0.5495		98.5	-0.19565	-0.24807
431.25	0.5249		98.75	-0.19523	-0.24447
431.5	0.4704		99	-0.19408	-0.24087
431.75	1.0896		99.25	-0.19231	-0.23796
432	1.3781		99.5	-0.19035	-0.23533
432.25	0.8518		99.75	-0.18837	-0.23297
432.5	0.5969		100	-0.186	-0.231
432.75	0.8662		100.25	-0.18307	-0.22953
433	1.0025		100.5	-0.17999	-0.22859
433.25	0.9164		100.75	-0.17643	-0.22761
433.5	0.968		101	-0.1727	-0.22674
433.75	1.7426		101.25	-0.16891	-0.22595
434	1.7515		101.5	-0.16523	-0.22431
434.25	1.2607		101.75	-0.16086	-0.22209
434.5	1.0199		102	-0.15596	-0.21952
434.75	1.0148		102.25	-0.1505	-0.21668
435	0.8065		102.5	-0.14519	-0.21409
435.25	0.8161		102.75	-0.14013	-0.21171
435.5	0.8849		103	-0.13604	-0.20894
435.75	0.8734		103.25	-0.13244	-0.20636
436	0.9325		103.5	-0.12952	-0.20398
436.25	0.8734		103.75	-0.12739	-0.20167
436.5	0.9229		104	-0.12517	-0.19948
436.75	0.8623		104.25	-0.12303	-0.19769
437	0.9084		104.5	-0.12108	-0.19655
437.25	0.6955		104.75	-0.11903	-0.19584
437.5	0.8812		105	-0.11661	-0.19536
437.75	0.9543		105.25	-0.11402	-0.19509
438	0.6812		105.5	-0.11119	-0.1946
438.25	0.6322		105.75	-0.10796	-0.19419
438.5	0.6167		106	-0.10471	-0.1938
438.75	0.5631		106.25	-0.10089	-0.19341
439	0.6083		106.5	-0.096833	-0.19347
439.25	0.6302		106.75	-0.092597	-0.19355
439.5	0.5995		107	-0.088257	-0.19347
439.75	0.5432		107.25	-0.083613	-0.19361
440	0.5356		107.5	-0.078691	-0.19303
440.25	0.1945		107.75	-0.073064	-0.19172
440.5	0.6551		108	-0.066445	-0.18992
440.75	0.5593		108.25	-0.059451	-0.18794
441	0.7113		108.5	-0.05221	-0.18592
441.25	0.7485		108.75	-0.045351	-0.18373
441.5	0.5748		109	-0.039361	-0.18141
441.75	0.7537		109.25	-0.033938	-0.17935
442	0.6254		109.5	-0.028767	-0.17806
442.25	0.545		109.75	-0.024063	-0.17749
442.5	0.6174		110	-0.019526	-0.17756
442.75	0.4795		110.25	-0.014812	-0.17782
443	0.4466		110.5	-0.010134	-0.17754
443.25	0.4858		110.75	-0.0057867	-0.17737
443.5	0.6132		111	-0.0013975	-0.1774
443.75	0.5296		111.25	0.0032506	-0.17737
444	0.5068		111.5	0.0082698	-0.17724
444.25	0.5808		111.75	0.013453	-0.17724
444.5	0.6335		112	0.019132	-0.17735
444.75	0.6116		112.25	0.024844	-0.17693
445	0.5194		112.5	0.030232	-0.17616
445.25	0.5361		112.75	0.034893	-0.17552
445.5	0.4184		113	0.038686	-0.17495
445.75	0.6454		113.25	0.041725	-0.1743
446	0.4031		113.5	0.044801	-0.17374
446.25	0.4216		113.75	0.048378	-0.17311
446.5	0.423		114	0.052644	-0.17247
446.75	0.6191		114.25	0.057576	-0.17157
447	0.6842		114.5	0.062935	-0.17063
447.25	0.6336		114.75	0.067728	-0.16952
447.5	0.7119		115	0.071596	-0.16835
447.75	0.6123		115.25	0.075206	-0.16714
448	0.7512		115.5	0.078488	-0.16627
448.25	0.7659		115.75	0.081774	-0.16579
448.5	0.7409		116	0.085861	-0.16532
448.75	1.0422		116.25	0.090774	-0.16448
449	1.1869		116.5	0.095798	-0.16352
449.25	0.1824		116.75	0.10085	-0.16284
449.5	-0.6726		117	0.10623	-0.16176
449.75	-0.0131		117.25	0.11163	-0.16045
450	0.1887		117.5	0.11714	-0.15831
450.25	-0.1745		117.75	0.12269	-0.15527
450.5	0.1317		118	0.12861	-0.15131
450.75	0.666		118.25	0.13431	-0.14701
451	0.7113		118.5	0.1397	-0.14243
451.25	0.6527		118.75	0.14416	-0.13744
451.5	0.6862		119	0.1479	-0.1323
451.75	0.5604		119.25	0.15103	-0.12739
452	0.6753		119.5	0.1537	-0.1224
452.25	0.534		119.75	0.15591	-0.11744
452.5	0.5708		120	0.1585	-0.11245
452.75	0.5305		120.25	0.16155	-0.10737
453	0.5499		120.5	0.16468	-0.10269
453.25	0.3931		120.75	0.16777	-0.098277
453.5	0.7846		121	0.17095	-0.09349
453.75	0.2722		121.25	0.17383	-0.088545
454	0.6551		121.5	0.17618	-0.083549
454.25	0.702		121.75	0.17851	-0.078138
454.5	0.931		122	0.18038	-0.073065
454.75	0.9086		122.25	0.18192	-0.068793
455	0.8728		122.5	0.183	-0.064966
455.25	0.6366		122.75	0.18315	-0.06069
455.5	0.5644		123	0.18254	-0.056447
455.75	0.7703		123.25	0.18157	-0.052191
456	0.9437		123.5	0.18006	-0.047692
456.25	0.8684		123.75	0.17777	-0.043232
456.5	0.9379		124	0.17561	-0.038901
456.75	0.8924		124.25	0.17322	-0.034457
457	0.6355		124.5	0.17044	-0.029971
457.25	0.2901		124.75	0.16718	-0.025271
457.5	0.1968		125	0.16405	-0.020257
457.75	0.2106		125.25	0.16069	-0.014971
458	0.3738		125.5	0.15687	-0.0090173
458.25	0.2968		125.75	0.15328	-0.0029282
458.5	0.3578		126	0.15009	0.0031756
458.75	0.2095		126.25	0.14711	0.0091824
459	0.2102		126.5	0.14436	0.015439
459.25	0.1884		126.75	0.14204	0.021971
459.5	0.2772		127	0.13983	0.029073
459.75	0.2988		127.25	0.13734	0.036472
460	0.3742		127.5	0.1346	0.043847
460.25	0.2398		127.75	0.13151	0.050892
460.5	0.439		128	0.12841	0.057926
460.75	0.3163		128.25	0.12552	0.064886
461	0.3123		128.5	0.12286	0.071744
461.25	0.2282		128.75	0.12073	0.078515
461.5	0.4385		129	0.11896	0.085056
461.75	0.4232		129.25	0.11696	0.091091
462	0.5817		129.5	0.11457	0.096879
462.25	0.3089		129.75	0.11213	0.1026
462.5	0.3083		130	0.10933	0.10836
462.75	0.2721		130.25	0.10691	0.11449
463	0.2754		130.5	0.10524	0.12109
463.25	0.2675		130.75	0.10346	0.12735
463.5	0.2489		131	0.10197	0.13308
463.75	0.2474		131.25	0.10084	0.13861
464	0.2791		131.5	0.099164	0.14369
464.25	0.1912		131.75	0.096602	0.14829
464.5	0.2748		132	0.094316	0.15236
464.75	0.2114		132.25	0.092016	0.15606
465	0.215		132.5	0.089485	0.159
465.25	0.1758		132.75	0.086861	0.16194
465.5	0.2489		133	0.083922	0.16456
465.75	0.4266		133.25	0.080361	0.16639
466	0.2236		133.5	0.076674	0.16768
466.25	0.3388		133.75	0.072734	0.16891
466.5	0.1328		134	0.068646	0.1703
466.75	0.1993		134.25	0.065497	0.17224
467	0.179		134.5	0.062989	0.17472
467.25	0.2335		134.75	0.060947	0.17767
467.5	0.1295		135	0.059519	0.1808
467.75	0.2074		135.25	0.058556	0.18397
468	0.188		135.5	0.057995	0.18736
468.25	0.4872		135.75	0.05807	0.19099
468.5	0.344		136	0.058094	0.19508
468.75	0.444		136.25	0.058044	0.19965
469	0.5558		136.5	0.058191	0.20417
469.25	0.5829		136.75	0.058264	0.20824
469.5	0.6518		137	0.058197	0.21243
469.75	0.5321		137.25	0.058562	0.21647
470	0.5544		137.5	0.059474	0.22028
470.25	0.7463		137.75	0.060047	0.22405
470.5	0.5637		138	0.060229	0.22735
470.75	0.444		138.25	0.060007	0.22997
471	0.3922		138.5	0.059366	0.23262
471.25	0.521		138.75	0.057918	0.2355
471.5	0.6908		139	0.056557	0.23836
471.75	0.524		139.25	0.055312	0.24135
472	0.6257		139.5	0.054078	0.24465
472.25	0.7504		139.75	0.052639	0.24763
472.5	0.7173		140	0.051433	0.25028
472.75	0.7916		140.25	0.049762	0.25299
473	0.8982		140.5	0.047796	0.25543
473.25	0.8633		140.75	0.046152	0.25723
473.5	0.8151		141	0.044443	0.25884
473.75	0.8113		141.25	0.04192	0.26062
474	0.8563		141.5	0.039117	0.26212
474.25	1.0382		141.75	0.036178	0.26362
474.5	1.2016		142	0.032792	0.26459
474.75	1.0363		142.25	0.029294	0.26498
475	1.0366		142.5	0.026179	0.26457
475.25	1.0642		142.75	0.023118	0.26349
475.5	1.0773		143	0.020407	0.26204
475.75	1.2699		143.25	0.017441	0.26069
476	1.2174		143.5	0.014423	0.25963
476.25	1.4407		143.75	0.011538	0.25862
476.5	1.4699		144	0.0094648	0.25767
476.75	1.0012		144.25	0.007833	0.25621
477	0.8889		144.5	0.0070435	0.25452
477.25	0.8878		144.75	0.006272	0.25256
477.5	0.9074		145	0.0052421	0.25059
477.75	0.9942		145.25	0.0041624	0.24882
478	0.8944		145.5	0.0026201	0.24676
478.25	0.4053		145.75	0.00018292	0.24498
478.5	0.2773		146	-0.0025956	0.24325
478.75	0.2953		146.25	-0.0059815	0.24141
479	0.3269		146.5	-0.010105	0.23963
479.25	0.0696		146.75	-0.014024	0.23794
479.5	0.1919		147	-0.01767	0.23589
479.75	0.2318		147.25	-0.021396	0.23338
480	0.5252		147.5	-0.025046	0.23041
480.25	0.3264		147.75	-0.02854	0.22705
480.5	0.3746		148	-0.031785	0.22353
480.75	0.4788		148.25	-0.035093	0.2202
481	0.2811		148.5	-0.038086	0.21696
481.25	0.3048		148.75	-0.039894	0.214
481.5	0.2391		149	-0.041052	0.21054
481.75	0.307		149.25	-0.042111	0.20627
482	-0.0287		149.5	-0.042904	0.20138
482.25	-0.0187		149.75	-0.043938	0.19587
482.5	-0.2169		150	-0.045368	0.18998
482.75	-0.1308		150.25	-0.047566	0.18381
483	-0.1495		150.5	-0.0503	0.17726
483.25	-0.1576		150.75	-0.053394	0.17044
483.5	0.0665		151	-0.056433	0.16331
483.75	-0.0897		151.25	-0.059922	0.15604
484	-0.1892		151.5	-0.063474	0.14888
484.25	0.0347		151.75	-0.067725	0.14154
484.5	0.5783		152	-0.07256	0.13396
484.75	0.8682		152.25	-0.077727	0.12605
485	0.7702		152.5	-0.08317	0.11796
485.25	0.457		152.75	-0.089348	0.11013
485.5	0.6197		153	-0.094912	0.10269
485.75	0.4882		153.25	-0.099953	0.09546
486	0.7328		153.5	-0.10446	0.089046
486.25	0.4656		153.75	-0.10835	0.082995
486.5	0.4177		154	-0.11112	0.077503
486.75	0.5519		154.25	-0.11353	0.072303
487	0.4806		154.5	-0.11556	0.067294
487.25	0.6332		154.75	-0.11823	0.062676
487.5	0.0381		155	-0.12142	0.05854
487.75	-0.0841		155.25	-0.12541	0.05501
488	0.0964		155.5	-0.12979	0.052144
488.25	-0.1178		155.75	-0.13483	0.04995
488.5	-0.0284		156	-0.13972	0.047623
488.75	0.0907		156.25	-0.14494	0.045014
489	0.3492		156.5	-0.15006	0.042351
489.25	0.4313		156.75	-0.15542	0.039581
489.5	0.6147		157	-0.16113	0.036948
489.75	0.3182		157.25	-0.16724	0.034361
490	-0.2459		157.5	-0.17302	0.031774
490.25	0.01		157.75	-0.17894	0.028951
490.5	-0.0963		158	-0.18494	0.025623
490.75	-1.018		158.25	-0.1905	0.021905
491	-1.3348		158.5	-0.1952	0.018233
491.25	-1.293		158.75	-0.19943	0.014591
491.5	-1.4408		159	-0.20276	0.011172
491.75	-1.58		159.25	-0.20526	0.0082136
492	-1.4355		159.5	-0.20707	0.0048153
492.25	-1.5431		159.75	-0.20888	0.0012279
492.5	-1.4092		160	-0.21077	-0.0020773
492.75	-1.4249		160.25	-0.21288	-0.0055759
493	-1.3787		160.5	-0.21576	-0.0096563
493.25	-1.4092		160.75	-0.21939	-0.014022
493.5	-1.7227		161	-0.22368	-0.018542
493.75	-1.0765		161.25	-0.22849	-0.02311
494	-0.9774		161.5	-0.23425	-0.02755
494.25	-1.0048		161.75	-0.24015	-0.031809
494.5	-0.9694		162	-0.24603	-0.035452
494.75			162.25	-0.25155	-0.038607
495	0.7809		162.5	-0.25685	-0.041333
495.25	-1.1093		162.75	-0.26139	-0.043716
495.5	-1.0278		163	-0.26481	-0.046152
495.75	-1.1878		163.25	-0.26696	-0.048216
496	-0.9837		163.5	-0.2683	-0.049862
496.25	-1.0496		163.75	-0.26867	-0.051932
496.5	-1.0722		164	-0.26845	-0.054231
496.75	-0.8904		164.25	-0.26851	-0.05683
497	-1.0583		164.5	-0.26888	-0.059582
497.25	-0.9824		164.75	-0.26901	-0.062386
497.5	-0.8666		165	-0.26891	-0.065124
497.75	-1.0408		165.25	-0.26847	-0.067931
498	-1.0033		165.5	-0.26756	-0.070752
498.25	-1.3357		165.75	-0.26633	-0.073215
498.5	-0.9376		166	-0.26466	-0.07524
498.75	-1.1299		166.25	-0.26318	-0.076679
499	-1.2095		166.5	-0.26134	-0.077867
499.25	-1.2089		166.75	-0.25926	-0.078709
499.5	-0.7845		167	-0.25714	-0.079524
[truncated: 664 more rows]
