# Supplementary material for: 700,000 years of tropical Andean glaciation
Source: Nature. 2022 Jul 13;607(7918):301–6. doi: 10.1038/s41586-022-04873-0 (PMC9279143; doi:10.1038/s41586-022-04873-0)
Supplement: Supplementary file 3 — Source Data Fig. 4 [file 41586_2022_4873_MOESM3_ESM.xlsx]

## Sheet: Manuscript Figure 4
Age (ka)	Junín GI	TGE	TOC (%)
0
0.25	-1.5061
0.5	-1.5962
0.75	-1.2307
1	-1.0051	0.790249	6.63358
1.25	-1.102
1.5	-1.3332
1.75	-1.2287
2	-1.9823	0.49109	6.30886
2.25	-2.1916
2.5	-1.5671
2.75	-1.7931
3	-0.2546	0.452447
3.25	-2.0356
3.5	-1.6578
3.75	-1.9184
4	-1.2444	-0.0579244	13.6856
4.25	-2.3534
4.5	-2.5779
4.75	-2.6366
5	-1.7626	-0.355801	2.96636
5.25	-1.8339
5.5	-2.8624
5.75	-2.0794
6	-2.1537	-0.449257	5.26435
6.25	-2.2099
6.5	-2.0792
6.75	-1.8802
7	-2.3597	-0.349616	10.3187
7.25	-2.0588
7.5	-2.0765
7.75	-2.6356
8	-2.1864	-0.560391	5.70118
8.25	-2.0645
8.5	-2.0053
8.75	-2.1003
9	-2.2201	-0.413914	6.02504
9.25	-2.1564
9.5	-2.1858
9.75	-2.2345
10	-2.3169	-0.718562	4.49206
10.25	-2.1282
10.5	-1.8136
10.75	-1.7092
11	-1.6311	-0.606702	4.04292
11.25	-2.2385
11.5	-1.8634
11.75	-1.9251
12	-1.8685	-1.48428	8.40958
12.25	-2.2116
12.5	-2.3191
12.75	-2.2494
13	-2.4604	-2.00883	7.46017
13.25	-2.0745
13.5	-2.195
13.75	-1.9454
14	-2.1412	-2.24585	8.09269
14.25	-1.9975
14.5	-1.8283
14.75	-1.9674
15	-1.227	-2.12532	16.4931
15.25	-0.9941
15.5	-1.2201
15.75	-0.9838
16	-0.4081	-1.92092	14.9568
16.25	-0.2386
16.5	-0.556
16.75	-0.3706
17	-0.1479	-1.85423	13.6539
17.25	-0.1342
17.5	-0.4604
17.75	-1.6795
18	-1.4049	-2.76217	2.23014
18.25	-1.0842
18.5	-0.0678
18.75	0.1201
19	0.0635	-1.66154	7.40506
19.25	0.0005
19.5	0.0419
19.75	0.1056
20	0.2774	-1.53046	6.18639
20.25	0.3375
20.5	0.3752
20.75	0.3402
21	0.2711	-1.27725	4.12442
21.25	0.0147
21.5	0.5385
21.75	0.5333
22	0.5796	-1.10202	4.12658
22.25	0.1923
22.5	0.2482
22.75	0.4631
23	0.4377	-1.01889	0.9659
23.25	0.5951
23.5	0.5475
23.75	0.8001
24	0.6876	-0.773412	0.779154
24.25	0.462
24.5	0.4816
24.75	0.5592
25	0.6098	-0.754445	0.65594
25.25	0.6048
25.5	0.9263
25.75	0.6724
26	0.6028	-0.308637	1.17433
26.25	0.7631
26.5	0.8261
26.75	1.228
27	0.8087	-0.37842	1.71303
27.25	0.8261
27.5	0.617
27.75	-0.0536
28	0.4381	-0.639218	5.53969
28.25	0.8168
28.5	1.1836
28.75	0.8668
29	0.6481	-0.339087	2.59341
29.25	0.7308
29.5	0.8572
29.75	0.731
30	0.5801	-0.357424	4.48289
30.25	0.3276
30.5	0.5109
30.75	0.5398
31	0.4303	-0.534669	2.94353
31.25	0.3664
31.5	0.273
31.75	0.2456
32	0.1293	-0.752259	3.58996
32.25	-0.0368
32.5	0.2055
32.75	0.1912
33	0.2042	-0.461529	2.42726
33.25	0.5136
33.5	0.9397
33.75	0.7573
34	0.3797	-0.30184	2.10243
34.25	0.6332
34.5	0.2509
34.75	0.0183
35	-0.4306	-0.83783	18.0096
35.25	-0.2499
35.5	0.1521
35.75	0.1056
36	-0.0944	-0.654742	2.15164
36.25	-0.3201
36.5	-0.1591
36.75	0.0629
37	0.2174	-0.528909	1.45069
37.25	0.1462
37.5	0.1538
37.75	0.3628
38	0.6395	-0.134	11.3626
38.25	0.3101
38.5	0.3896
38.75	0.6022
39	0.5137	-0.332568	2.69866
39.25	0.3842
39.5	0.4854
39.75	0.4129
40	0.5935	-0.370181	5.61496
40.25	0.4116
40.5	0.2836
40.75	0.3
41	0.2084	-0.442373	3.67404
41.25	0.2392
41.5	0.3627
41.75	0.1176
42	0.1852	-0.506806	2.80902
42.25	0.1659
42.5	0.1323
42.75	0.2098
43	0.2037	-0.285972	10.7264
43.25	0.6317
43.5	0.4586
43.75	0.1849
44	0.2289	-0.275748	3.12276
44.25	0.3756
44.5	0.6552
44.75	0.5406
45	0.5502	0.154431	1.93212
45.25	0.3286
45.5	0.3593
45.75	0.7907
46	0.6597	0.205809	1.23958
46.25	0.809
46.5	0.3963
46.75	0.446
47	0.3902	-0.227983	12.0314
47.25	0.0282
47.5	-0.1989
47.75	-0.3212
48	-0.1993	-0.763798	4.17286
48.25	-0.0985
48.5	-0.0432
48.75	0.2146
49	0.2881	-0.494854	2.21415
49.25	0.3643
49.5	-0.1804
49.75	-0.3988
50	-0.4781	-0.592043	2.99985
50.25	-0.4235
50.5	-0.2137
50.75	-0.035
51	-0.0551	-0.49939	4.47817
51.25	-0.1471
51.5	-0.1928
51.75	-0.18
52	-0.1278	-0.490111	9.19048
52.25	-0.0761
52.5	-0.1198
52.75	-0.6743
53	-0.7011	-1.0885	9.86209
53.25	-0.6582
53.5	-0.659
53.75	-0.6734
54	-0.5493	-0.882616	15.3262
54.25	-0.3953
54.5	-0.1874
54.75	0.1313
55	0.2775	-0.0593517	22.0722
55.25	0.3499
55.5	0.5345
55.75	0.9737
56	1.2869	0.285132	4.59562
56.25	0.7228
56.5	0.2832
56.75	0.3521
57	0.1163	-0.423627	2.77466
57.25	-0.0442
57.5	-0.1333
57.75	-0.072
58	0.3734	-0.465969	2.94547
58.25	0.4537
58.5	0.4742
58.75	0.4404
59	0.2972	-0.169481	3.30359
59.25	0.3148
59.5	0.3249
59.75	0.3196
60	0.2983	-0.603796	1.71329
60.25	0.2904
60.5	0.3071
60.75	0.3264
61	0.3293	-0.404243	2.58274
61.25	0.2726
61.5	0.3183
61.75	0.4271
62	0.5532	-0.40551	1.95915
62.25	0.592
62.5	0.6889
62.75	0.7042
63	0.6111	-0.246075	2.28543
63.25	0.3998
63.5	0.3247
63.75	0.2103
64	0.0912	-0.240656	3.77575
64.25	0.0092
64.5	0.0065
64.75	0.1244
65	0.2662	-0.436009	2.28492
65.25	0.3691
65.5	0.3815
65.75	0.3764
66	0.3605	-0.490181	2.3592
66.25	0.3428
66.5	0.3448
66.75	0.3465
67	0.2582	-0.320999	3.97171
67.25	0.1384
67.5	0.1115
67.75	0.2045
68	0.1997	-0.37604	5.45268
68.25	0.1517
68.5	0.1255
68.75	0.0968
69	0.1289	-0.451305	3.77408
69.25	0.2509
69.5	0.4076
69.75	0.1098
70	0.0611	-0.124548	2.2901
70.25	0.1084
70.5	0.1819
70.75	0.2133
71	0.139	0.010183	2.25027
71.25	0.0839
71.5	0.0333
71.75	-0.0741
72	0.1258	0.0197725	3.15366
72.25	0.15
72.5	0.1278
72.75	0.214
73	0.2586	0.136601	3.79984
73.25	0.3697
73.5	0.3836
73.75	0.2201
74	0.0127	0.418109	3.06227
74.25	-0.1075
74.5	-0.1138
74.75	-0.0619
75	-0.1753	0.384802	3.81122
75.25	-0.0977
75.5	-0.0657
75.75	-0.0808
76	-0.0722	0.282642	14.0687
76.25	-0.0085
76.5	0.1906
76.75	0.259
77	-0.0895	-0.153457	11.1884
77.25	-0.8676
77.5	-1.0441
77.75	-1.1163
78	-1.2968	-0.590014	3.40398
78.25	-0.7889
78.5	-0.4212
78.75	-0.2387
79	-0.2512	-0.0874998	5.99411
79.25	-0.4379
79.5	-0.3239
79.75	-0.2178
80	-0.187	0.0842504	14.585
80.25	-0.257
80.5	-0.9826
80.75	-1.2612
81	-1.3413	-0.354468	9.23107
81.25	-1.5637
81.5	-1.3027
81.75	-0.7815
82	-0.4309	0.0804772	7.34376
82.25	-0.4642
82.5	-0.336
82.75	-0.4211
83	-0.767	0.0563466	2.83987
83.25	-1.1934
83.5	-0.9593
83.75	-0.6547
84	-0.5593	0.0303701	38.9096
84.25	-0.6241
84.5	-0.6455
84.75	-0.6507
85	-0.6539	-0.151874	46.3743
85.25	-0.6496
85.5	-0.6312
85.75	-0.6164
86	-0.7037	-0.50842	39.5752
86.25	-0.8501
86.5	-0.9958
86.75	-0.8824
87	-0.7671	-0.78306	35.2683
87.25	-0.7029
87.5	-0.67
87.75	-0.5113
88	-0.2906	-0.28593	36.8162
88.25	-0.1964
88.5	-0.2607
88.75	-0.473
89	-0.4458	-0.057341	10.3535
89.25	-0.2983
89.5	-0.1147
89.75	0.01
90	-0.2478	0.105462	16.8689
90.25	-0.2009
90.5	-0.0928
90.75	-0.0869
91	-0.0841	0.208857	28.0362
91.25	-0.1093
91.5	-0.1187
91.75	-0.1043
92	-0.1033	0.326165	6.3265
92.25	-0.0917
92.5	-0.0772
92.75	-0.0798
93	-0.1396	0.339445	3.9802
93.25	-0.3612
93.5	-0.5045
93.75	-0.5679
94	-0.5769	0.141708	6.87401
94.25	-0.6417
94.5	-0.6652
94.75	-0.6602
95	-0.6391	0.290695	9.49334
95.25	-0.6291
95.5	-0.476
95.75	-0.2723
96	-0.1939	0.319665	7.33465
96.25	-0.8326
96.5	-0.9406
96.75	-0.9418
97	-0.9036	-0.115309	4.83594
97.25	-0.7755
97.5	-0.7509
97.75	-0.8186
98	-0.9071	-0.273973	3.89348
98.25	-0.9271
98.5	-0.943
98.75	-0.9981
99	-1.0227	-0.126387	1.50912
99.25	-0.9758
99.5	-0.9794
99.75	-1.0228
100	-0.9897	-0.292623	1.35793
100.25	-0.9543
100.5	-1.4703
100.75	-1.1503
101	-0.6986	-0.362946	3.74056
101.25	-0.4452
101.5	-0.7971
101.75	-0.9207
102	-1.0681	-0.27535	2.08684
102.25	-1.1756
102.5	-1.1308
102.75	-1.0682
103	-0.911	-0.301424	2.54287
103.25	-0.7901
103.5	-0.7925
103.75	-0.7336
104	-0.7198	-0.168911	9.22791
104.25	-0.7033
104.5	-0.6689
104.75	-0.6451
105	-0.6511	0.0195996	9.43608
105.25	-0.6695
105.5	-0.7059
105.75	-0.7847
106	-0.7785	-0.525344	8.23342
106.25	-0.9598
106.5	-1.2015
106.75	-1.2916
107	-1.3391	-0.979668	9.77268
107.25	-1.3463
107.5	-1.3416
107.75	-1.3425
108	-1.2734	-1.13437	2.64959
108.25	-1.2629
108.5	-1.2217
108.75	-1.109
109	-0.9256	-0.571621	2.24621
109.25	-0.3877
109.5	-0.0176
109.75	0.2305
110	0.7976	0.727135	0.972623
110.25	0.9051
110.5	0.7202
110.75	0.2181
111	-0.6519	0.182601	1.31247
111.25	-0.6924
111.5	-0.7685
111.75	-0.7959
112	-0.7177	-0.485857	3.29265
112.25	-0.8348
112.5	-0.8763
112.75	-0.9367
113	-1.0274	-0.477308	3.31596
113.25	-0.9737
113.5	-1.1425
113.75	-1.2859
114	-1.3397	-0.47557	1.0358
114.25	-1.3008
114.5	-1.3654
114.75	-1.427
115	-1.4994	-0.486998	0.58212
115.25	-1.6207
115.5	-1.6262
115.75	-1.6013
116	-1.5142	-0.208593	0.598064
116.25	-1.3542
116.5	-1.365
116.75	-1.3771
117	-1.3554	0.0206485	0.375234
117.25	-1.3059
117.5	-1.3549
117.75	-1.3555
118	-1.3102	0.243075	0.792611
118.25	-1.279
118.5	-1.4252
118.75	-1.4013
119	-1.3167	0.5897	1.36551
119.25	-1.2224
119.5	-1.1758
119.75	-1.2817
120	-1.2764	0.730111	1.45862
120.25	-1.2264
120.5	-1.1981
120.75	-1.1842
121	-1.2448	0.554802	4.01159
121.25	-1.5184
121.5	-1.9366
121.75	-1.7067
122	-1.3887	0.713986	21.0037
122.25	-1.2192
122.5	-1.1806
122.75	-1.0342
123	-1.0302	1.08182	40.2593
123.25	-1.0753
123.5	-1.3336
123.75	-2.0784
124	-1.9419	0.479856	37.3966
124.25	-1.5962
124.5	-1.2112
124.75	-0.9481
125	-1.1707	1.44651	45.2636
125.25	-0.0873
125.5	0.159
125.75	-1.1252
126	-1.242	1.34365	27.9612
126.25	-1.2838
126.5	-1.3349
126.75	-1.3902
127	-1.3608	0.224535	20.8823
127.25	-1.5609
127.5	-1.7797
127.75	-1.8839
128	-1.7045	-0.712246	14.8097
128.25	-1.4621
128.5	-1.6635
128.75	-1.8749
129	-1.8118	-1.18287	5.44197
129.25	-1.8441
129.5	-1.7855
129.75	-1.7437
130	-1.1604	-0.277315	5.10565
130.25	-0.867
130.5	-1.3043
130.75	-1.4352
131	-1.3576	-0.525137	9.36985
131.25	-1.2565
131.5	-1.2227
131.75	-1.216
132	-1.1576	-1.20711	1.01771
132.25	-1.0996
132.5	-1.0815
132.75	-0.7222
133	-0.5636	-1.35224	2.14949
133.25	-0.9324
133.5	-0.9396
133.75	-0.7035
134	-0.5485	-1.91722	1.71659
134.25	-0.7087
134.5	-1.0397
134.75	-1.2217
135	-1.1965	-2.53137	0.93473
135.25	-1.0015
135.5	-0.8027
135.75	-0.661
136	-0.5946	-2.00056	1.153
136.25	-0.548
136.5	-0.4432
136.75	-0.3787
137	-0.2873	-1.59693	1.54454
137.25	-0.0806
137.5	-0.059
137.75	-0.0929
138	-0.1186	-1.66215	1.84201
138.25	-0.1578
138.5	-0.1712
138.75	-0.0715
139	0.1057	-1.4031	1.09991
139.25	0.2289
139.5	0.3889
139.75	0.0974
140	-0.0771	-1.61586	1.12685
140.25	-0.0142
140.5	0.2134
140.75	0.0926
141	0.1072	-1.12804	0.765648
141.25	0.3617
141.5	0.4305
141.75	0.377
142	0.2904	-0.939998	0.960532
142.25	0.1691
142.5	0.2325
142.75	0.2033
143	0.1975	-1.12184	1.93166
143.25	0.2205
143.5	0.0546
143.75	0.0813
144	0.1118	-1.23425	1.95038
144.25	0.2575
144.5	0.2811
144.75	0.704
145	1.4336	-0.0967077	2.14814
145.25	2.0176
145.5	1.1539
145.75	1.5027
146	1.2799	-0.370941	3.38856
146.25	0.4562
146.5	0.1692
146.75	0.3852
147	0.391	-1.0658	2.59806
147.25	0.3403
147.5	0.3396
147.75	0.3299
148	0.1916	-1.04192	3.63263
148.25	-0.0455
148.5	-0.2642
148.75	-0.3508
149	-0.2893	-1.50238	1.50805
149.25	-0.3033
149.5	-0.0998
149.75	-0.0023
150	0.9269	-0.944713	1.53644
150.25	0.338
150.5	0.3028
150.75	0.5304
151	0.9642	-0.333844	2.18469
151.25	1.0863
151.5	0.6784
151.75	1.3433
152	0.7161	0.112559	3.47372
152.25	1.4991
152.5	1.3191
152.75	0.629
153	0.552	-0.219631	4.03759
153.25	0.4123
153.5	0.7976
153.75	0.7976
154	0.4512	-0.524862	4.09783
154.25	0.2874
154.5	0.2754
154.75	0.6286
155	0.5011	-0.269686	4.69939
155.25	0.4403
155.5	0.4084
155.75	0.533
156	0.6916	-0.656573	11.259
156.25	0.9345
156.5	0.6654
156.75	0.63
157	0.7117	-0.631761	1.51772
157.25	0.4153
157.5	0.5124
157.75	0.7047
158	0.85	-0.313678	0.359802
158.25	1.2517
158.5	0.6531
158.75	0.5607
159	0.4382	-0.480363	2.07821
159.25	0.555
159.5	0.6192
159.75	0.5616
160	0.5096	-0.603223	2.22955
160.25	0.4363
160.5	0.4091
160.75	0.4487
161	0.4412	-0.635732	1.77397
161.25	0.4699
161.5	0.1666
161.75	0.2334
162	0.231	-0.782509	1.30572
162.25	0.1386
162.5	0.5466
162.75	0.3109
163	-0.0849	-0.927966	1.58346
163.25	0.0661
163.5	0.1875
163.75	0.2571
164	0.1036	-1.026	1.26343
164.25	-0.0862
164.5	-0.1528
164.75	-0.0699
165	0.158	-0.971085	1.37759
165.25	0.2993
165.5	0.3516
165.75	0.4437
166	0.5087	-0.142061	1.44508
166.25	0.5915
166.5	0.6746
166.75	0.6205
167	0.7675	0.221476	1.09529
167.25	0.862
167.5	0.7069
167.75	0.6182
168	0.6127	-0.0674983	0.864068
168.25	0.5772
168.5	0.4281
168.75	0.3305
169	0.2485	-0.30388	1.15582
169.25	0.3288
169.5	0.6525
169.75	0.8767
170	0.883	0.148748	1.53851
170.25	0.9119
170.5	0.911
170.75	0.8366
171	0.8727	0.135457	1.30261
171.25	0.8927
171.5	0.9903
171.75	1.2224
172	1.0914	0.400308	1.5919
172.25	0.9651
172.5	0.7894
172.75	0.6661
173	0.6724	0.311423	1.57732
173.25	0.6974
173.5	0.9435
173.75	1.0837
174	0.9672	0.648689	1.20652
174.25	0.7379
174.5	0.625
174.75	0.5632
175	0.7549	0.3699	4.66242
175.25	0.6909
175.5	0.7719
175.75	0.9438
176	1.5933	0.60117	1.15302
176.25	1.1738
176.5	0.8201
176.75	0.7296
177	0.7654	0.11668	3.4569
177.25	0.7432
177.5	0.5906
177.75	0.7236
178	0.7321	0.0837384	1.93471
178.25	0.6317
178.5	0.5904
178.75	0.6635
179	0.6196	-0.0396317	1.68984
179.25	0.6344
179.5	0.5744
179.75	0.5837
180	0.6639	0.257419	6.43706
180.25	0.8484
180.5	0.9299
180.75	0.9223
181	0.7354	0.158122	1.02378
181.25	0.8192
181.5	0.4434
181.75	0.1559
182	0.1907	-0.450551	1.4695
182.25	0.2047
182.5	0.0401
182.75	-0.232
183	-0.3009	-0.415252	1.53324
183.25	0.2407
183.5	0.2784
183.75	0.2029
184	-0.1992	-0.649155	2.13771
184.25	-0.6297
184.5	-0.4804
184.75	-0.1772
185	-0.2498	-1.04323	14.03
185.25	-0.0429
185.5	0.2044
185.75	0.346
186	0.3674	-0.297263	27.5877
186.25	0.4132
186.5	0.3523
186.75	0.2504
187	0.3774	-0.128229	10.7517
187.25	0.4247
187.5	0.3723
187.75	0.3889
188	0.4259	-0.102305	1.34473
188.25	0.9945
188.5	0.3631
188.75	0.0734
189	0.0553	-0.308519	1.42863
189.25	0.0658
189.5	0.2172
189.75	0.3177
190	0.2616	0.0580126	1.1377
190.25	0.2804
190.5	0.3332
190.75	0.2623
191	0.1453	0.306025	4.05421
191.25	0.1126
191.5	0.1819
191.75	0.2422
192	0.2207	1.17001	1.38361
192.25	0.3062
192.5	0.3962
192.75	-0.0704
193	0.1436	0.683069	12.2215
193.25	0.092
193.5	0.0953
193.75	0.0817
194	0.0825	0.900814	2.20206
194.25	0.2991
194.5	0.3118
194.75	0.0465
195	0.0468	0.703384	3.64087
195.25	0.1978
195.5	0.0392
195.75	-0.1849
196	-0.1424	0.665757	2.80401
196.25	-0.2138
196.5	-0.0057
196.75	0.2297
197	0.3002	1.19082	4.1458
197.25	0.3409
197.5	0.374
197.75	0.4222
198	0.4541	1.08874	11.6014
198.25	0.2548
198.5	0.0897
198.75	0.1012
199	-0.0167	1.17277	4.46041
199.25	-0.3257
199.5	-0.5334
199.75	-0.5179
200	-0.5782	0.826986	1.22359
200.25	-0.6868
200.5	-0.5203
200.75	-0.0028
201	0.2305	1.4205	0.987327
201.25	0.2147
201.5	0.1898
201.75	0.2345
202	0.3447	1.47509	0.864711
202.25	0.3816
202.5	0.3244
202.75	0.2798
203	0.2182	1.32561	0.624148
203.25	-0.0525
203.5	-0.2579
203.75	-0.4717
204	-0.7064	0.210825	0.317375
204.25	-0.8154
204.5	-0.9731
204.75	-1.193
205	-1.3885	-0.449882	0.87504
205.25	-1.3357
205.5	-1.198
205.75	-1.1295
206	-1.1119	-0.214664	0.505286
206.25	-1.0677
206.5	-0.9514
206.75	-0.9434
207	-0.919	-0.114902	0.615628
207.25	-0.9985
207.5	-1.0428
207.75	-0.9901
208	-1.0003	-0.00722764	0.578553
208.25	-1.0491
208.5	-0.9879
208.75	-0.8729
209	-0.699	0.384562	1.27743
209.25	-0.6494
209.5	-0.6611
209.75	-0.6785
210	-0.6524	0.677097	0.852903
210.25	-0.6064
210.5	-0.5611
210.75	-0.5077
211	-0.3724	0.819595	1.34372
211.25	-0.2718
211.5	-0.415
211.75	-0.3652
212	-0.3855	0.81527	0.799867
212.25	-0.4169
212.5	-0.454
212.75	-0.4408
213	-0.4473	0.675303	0.913514
213.25	-0.4796
213.5	-0.484
213.75	-0.4664
214	-0.446	0.905165	1.15561
214.25	-0.4149
214.5	-0.3155
214.75	-0.248
215	-0.3383	1.14546	1.14971
215.25	-0.1454
215.5	-0.096
215.75	0.2921
216	0.1433	1.42525	0.929929
216.25	-0.0562
216.5	-0.1412
216.75	-0.2177
217	-0.561	1.08158	1.19236
217.25	-0.4679
217.5	-0.7242
217.75	-1.0639
218	-0.4536	0.177215	1.28424
218.25	-0.4278
218.5	-1.3785
218.75	-1.5671
219	-1.5074	-0.675069	1.35839
219.25	-1.0435
219.5	-0.4009
219.75	-0.2397
220	-0.0328	0.387283	1.37007
220.25	0.1431
220.5	0.3275
220.75	0.3172
221	0.4178	0.339537	1.25256
221.25	0.6693
221.5	0.5553
221.75	0.5313
222	0.641	0.132722	1.91107
222.25	0.5272
222.5	0.6028
222.75	0.6965
223	0.6558	0.0715109	7.27122
223.25	0.6794
223.5	0.5838
223.75	0.5247
224	0.4205	0.0155769	2.42445
224.25	0.3904
224.5	0.4582
224.75	0.4856
225	0.4764	0.214022	1.88521
225.25	0.4019
225.5	0.3741
225.75	0.3401
226	0.3004	0.109877	23.1982
226.25	0.3537
226.5	0.4082
226.75	0.4153
227	0.4003	0.468716	4.25251
227.25	0.5064
227.5	0.7504
227.75	0.7213
228	0.59	0.597232	2.00998
228.25	0.6202
228.5	0.4609
228.75	0.4533
229	0.4399	0.757859	1.85495
229.25	0.3534
229.5	0.3895
229.75	0.4693
230	0.2712	0.0331256	1.95332
230.25	-0.0115
230.5	0.3648
230.75	0.7314
231	0.7457	0.553317	2.30093
231.25	0.5732
231.5	0.8201
231.75	1.1933
232	0.5939	0.581038	25.6532
232.25	0.1546
232.5	0.0877
232.75	0.0592
233	0.4626	0.775289	2.73014
233.25	0.5778
233.5	0.4717
233.75	0.542
234	0.4402	1.21279	2.21142
234.25	0.4912
234.5	0.4851
234.75	0.4738
235	0.4301	1.39961	3.86771
235.25	0.3652
235.5	0.2164
235.75	-0.0266
236	0.0877	1.30378	1.97125
236.25	0.3239
236.5	0.3297
236.75	0.4331
237	0.5527	1.97978	1.84492
237.25	0.5996
237.5	0.3706
237.75	0.3452
238	0.5062	1.93117	1.91396
238.25	0.6114
238.5	0.6173
238.75	0.5946
239	0.6883	2.26914	2.49515
239.25	0.7712
239.5	0.7258
239.75	0.5671
240	0.3907	2.04147	2.08165
240.25	0.4265
240.5	0.1665
240.75	-0.3439
241	-0.0772	1.60085	42.6568
241.25	0.5493
241.5	0.7967
241.75	0.8222
242	0.8345	1.91309	2.22186
242.25	0.8625
242.5	0.8914
242.75	0.886
243	0.8457	1.71938	1.40216
243.25	0.8467
243.5	0.8475
243.75	0.8402
244	0.7344	1.00414	1.72915
244.25	0.6775
244.5	0.5553
244.75	0.6757
245	0.5602	0.316654	9.73758
245.25	-0.2882
245.5	0.0189
245.75	-0.1362
246	-0.2026	-0.41949	33.4672
246.25	-0.0736
246.5	0.4656
246.75	0.8275
247	0.707	0.448006	1.89092
247.25	0.6841
247.5	1.0161
247.75	1.0385
248	1.0792	0.548928	1.49726
248.25	0.9801
248.5	0.8533
248.75	0.6762
249	0.8746	0.478944	1.16787
249.25	1.0927
249.5	0.8836
249.75	0.7508
250	0.9214	0.187896	1.39121
250.25	0.9731
250.5	0.8987
250.75	0.8079
251	0.8725	0.0287923	1.10308
251.25	0.9866
251.5	0.938
251.75	0.9458
252	1.0842	0.089257	0.952478
252.25	1.1923
252.5	1.1857
252.75	1.1333
253	1.0542	0.2983	1.25834
253.25	0.9538
253.5	0.879
253.75	0.8381
254	0.8032	-0.040236	0.950671
254.25	0.7759
254.5	0.7562
254.75	0.7245
255	0.778	0.428766	1.09736
255.25	0.8921
255.5	1.0725
255.75	1.2607
256	1.2843	0.626453	1.08361
256.25	1.1794
256.5	1.0902
256.75	1.083
257	1.0452	0.232621	1.97715
257.25	0.959
257.5	1.0288
257.75	0.8604
258	0.901	0.134482	3.06559
258.25	0.7141
258.5	0.767
258.75	0.7443
259	0.6656	-0.0660905	1.11585
259.25	0.517
259.5	0.6863
259.75	0.6288
260	0.7698	0.0878691	1.12385
260.25	0.7521
260.5	0.6735
260.75	0.7354
261	1.071	0.268631	1.16919
261.25	1.5231
261.5	1.0657
261.75	1.025
262	0.7866	0.268525	1.29574
262.25	0.6849
262.5	0.7159
262.75	0.7296
263	0.7177	0.0462946	1.10036
263.25	0.5354
263.5	0.5987
263.75	0.6659
264	0.5141	0.09742	1.17437
264.25	0.58
264.5	0.7592
264.75	0.7686
265	0.6782	0.11469	1.76049
265.25	0.5941
265.5	0.6251
265.75	0.6958
266	0.7282	0.0247677	1.08118
266.25	0.7654
266.5	0.8097
266.75	0.8056
267	0.7445	0.0514994	1.65608
267.25	0.7121
267.5	0.6868
267.75	0.6823
268	0.7436	0.374283	1.4433
268.25	0.7244
268.5	0.6972
268.75	0.782
269	0.8664	0.066383	1.30153
269.25	0.6512
269.5	1.0464
269.75	0.9616
270	0.8869	0.194417	1.46736
270.25	0.8512
270.5	0.8292
270.75	0.7999
271	0.9002	0.195658	1.26873
271.25	1.1041
271.5	0.8504
271.75	0.7855
272	0.8572	0.307314	1.682
272.25	0.9485
272.5	0.9461
272.75	0.8687
273	0.805	0.329623	1.92787
273.25	0.9133
273.5	0.9572
273.75	0.9635
274	0.8203	0.424525	2.05817
274.25	0.7438
274.5	0.8384
274.75	0.8579
275	0.7217	0.383503	1.98351
275.25	0.7488
275.5	0.9471
275.75	0.9334
276	1.0876	0.679533	1.92437
276.25	0.9727
276.5	0.8117
276.75	0.7877
277	0.7377	0.207963	1.5875
277.25	0.7753
277.5	0.7723
277.75	0.6896
278	0.7174	0.450392	1.36877
278.25	0.7687
278.5	0.7474
278.75	0.6946
279	0.6271	0.536875	2.01301
279.25	0.5966
279.5	0.5976
279.75	0.5575
280	0.4784	0.606591	2.02265
280.25	0.4893
280.5	0.5194
280.75	0.5174
281	0.6321	0.507564	2.03851
281.25	0.6432
281.5	0.5894
281.75	0.6531
282	0.616	0.988246	1.93948
282.25	0.5098
282.5	0.4614
282.75	0.4242
283	0.4508	1.18727	1.43588
283.25	0.5457
283.5	0.7377
283.75	0.8068
284	0.7123	1.41204	1.42841
284.25	0.7246
284.5	0.6692
284.75	0.6182
285	0.4819	1.25398	1.56552
285.25	0.4253
285.5	0.4408
285.75	0.4369
286	0.5745	1.30412	1.46906
286.25	0.5761
286.5	0.6467
286.75	0.5796
287	0.5343	1.17985	1.2965
287.25	0.5056
287.5	0.543
287.75	0.5453
288	0.5504	0.892792	1.33152
288.25	0.5837
288.5	0.5577
288.75	0.6044
289	0.6845	0.895116	1.69195
289.25	0.724
289.5	0.6538
289.75	0.6936
290	0.7084	0.853175	1.93565
290.25	0.7009
290.5	0.6856
290.75	0.6757
291	0.6188	0.786641	5.34222
291.25	0.6131
291.5	0.6244
291.75	0.6511
292	0.6652	0.466973	3.16583
292.25	0.6879
292.5	0.7193
292.75	0.7114
293	0.6931	0.612386	3.50321
293.25	0.7047
293.5	0.7078
293.75	0.7096
294	0.7176	0.343424	4.44177
294.25	0.6526
294.5	0.5929
294.75	0.5913
295	0.5895	0.291395	4.56207
295.25	0.571
295.5	0.5574
295.75	0.5668
296	0.5346	0.444937	4.68236
296.25	0.5499
296.5	0.5962
296.75	0.6099
297	0.5936	0.329334	4.80265
297.25	0.5808
297.5	0.6037
297.75	0.6152
298	0.6422	0.614311	4.92294
298.25	0.6133
298.5	0.5356
298.75	0.4903
299	0.6067	0.40853	5.04323
299.25	0.6636
299.5	0.338
299.75	0.2926
300	0.4077	0.712683	5.16352
300.25	0.3976
300.5	0.4269
300.75	0.4736
301	0.3938	0.560611	5.28381
301.25	0.2084
301.5	0.0576
301.75	-0.1034
302	0.16	0.382992	5.4041
302.25	0.3653
302.5	0.1801
302.75	0.1821
303	0.1584	0.620097	5.52439
303.25	0.2627
303.5	0.3978
303.75	0.3285
304	0.2579	0.541058	5.64468
304.25	0.3046
304.5	0.2742
304.75	0.1627
305	0.1179	0.409557	5.76498
305.25	0.1651
305.5	0.1758
305.75	0.1446
306	0.0939	0.384217	5.88527
306.25	0.0695
306.5	0.0735
306.75	0.1072
307	0.1914	0.55176	6.00556
307.25	0.2654
307.5	0.2276
307.75	0.0576
308	0.1475	0.877082	6.12585
308.25	0.2828
308.5	0.1393
308.75	0.1583
309	0.0944	0.824695	6.24614
309.25	0.1368
309.5	0.1797
309.75	0.1871
310	0.1882	1.01344	6.36643
310.25	0.224
310.5	0.2267
310.75	0.2086
311	0.187	1.22742	6.48672
311.25	0.1642
311.5	0.2078
311.75	0.167
312	0.1719	1.05271	6.60701
312.25	0.2771
312.5	0.2694
312.75	0.2284
313	-0.2961	0.773743	6.7273
313.25	-0.8356
313.5	-0.7435
313.75	-0.6537
314	-0.5086	0.283589	6.84759
314.25	-0.6146
314.5	-0.447
314.75	-0.3625
315	-0.3516	0.81823	5.33969
315.25	-0.3218
315.5	-0.4186
315.75	-0.6466
316	-0.6817	0.443514	6.04358
316.25	-0.6271
316.5	-0.6668
316.75	-0.5418
317	-0.6991	-0.0705158	4.04443
317.25	-0.9743
317.5	-0.5836
317.75	0.0466
318	0.2396	0.76572	1.99191
318.25	-0.0325
318.5	-0.2837
318.75	-0.3178
319	-0.2425	1.0587	23.888
319.25	-0.1806
319.5	-0.128
319.75	-0.0763
320	-0.0681	1.03538	47.5629
320.25	-0.0611
320.5	-0.0601
320.75	-0.0814
321	-0.1123	1.28777	40.9529
321.25	-0.1227
321.5	-0.1614
321.75	-0.1847
322	-0.1722	1.1974	47.5864
322.25	-0.2198
322.5	-0.2527
322.75	-0.2856
323	-0.3062	1.29302	21.4979
323.25	-0.2347
323.5	-0.0922
323.75	0.0315
324	0.0521	2.1184	2.7793
324.25	0.0853
324.5	0.086
324.75	0.1042
325	0.0734	1.94378	2.8784
325.25	0.0537
325.5	0.0702
325.75	-0.5241
326	-0.0016	1.96003	3.99073
326.25	0.3855
326.5	-0.3433
326.75	-0.5817
327	-0.3505	1.6936	1.92183
327.25	-0.291
327.5	-0.3245
327.75	-0.2263
328	-0.1091	1.7028	1.97003
328.25	-0.3945
328.5	-0.6343
328.75	-0.41
329	-0.4778	1.55401	11.7406
329.25	-0.9178
329.5	-0.4627
329.75	-0.2775
330	-0.2584	1.52623	25.1687
330.25	-0.3826
330.5	-0.4183
330.75	-0.7778
331	-0.7062	1.15236	43.198
331.25	-0.7977
331.5	-1.1015
331.75	-1.1265
332	-0.7696	0.637784	36.0693
332.25	-0.9365
332.5	-1.3556
332.75	-1.5114
333	-1.6232	0.189659	17.8094
333.25	-1.5549
333.5	-1.6051
333.75	-1.7593
334	-1.7888	-0.285686	4.60737
334.25	-1.7825
334.5	-1.5252
334.75	-1.3655
335	-1.4212	-0.400395	6.69935
335.25	-1.1827
335.5	-1.1727
335.75	-1.111
336	-0.8884	-0.694873	5.10537
336.25	-0.6834
336.5	-0.792
336.75	-0.7701
337	-0.7039	-0.803848	35.2593
337.25	-0.6106
337.5	-0.4983
337.75	-0.6315
338	-0.6599	-0.626619	45.4365
338.25	-0.6803
338.5	-0.5893
338.75	-0.4297
339	-0.3368	-0.934062	41.7754
339.25	-0.3833
339.5	-0.4458
339.75	-0.4277
340	-0.3106	-1.31413	43.0371
340.25	-0.4076
340.5	-0.531
340.75	-0.2213
341	-0.0166	-1.42885	17.7067
341.25	0.2997
341.5	0.4724
341.75	0.6348
342	0.6433	-0.750865	3.42536
342.25	0.8203
342.5	0.3735
342.75	0.491
343	0.2023	-1.15519	3.2672
343.25	-0.1343
343.5	0.419
343.75	0.2995
344	0.3883	-0.783891	6.79266
344.25	0.7241
344.5	0.6598
344.75	0.6212
345	0.8512	-0.452081	2.1004
345.25	1.1364
345.5	1.2197
345.75	1.3806
346	0.967	0.156882	1.26973
346.25	1.378
346.5	0.7383
346.75	0.4937
347	0.4039	-0.306241	0.930729
347.25	0.4543
347.5	0.4618
347.75	0.378
348	1.402	0.452827	1.14211
348.25	1.8151
348.5	1.236
348.75	0.8184
349	0.918	-0.0764086	1.12726
349.25	0.984
349.5	0.8221
349.75	0.673
350	0.5041	-0.430821	1.32294
350.25	0.6643
350.5	0.657
350.75	0.3424
351	0.3748	-0.506102	1.88393
351.25	0.5871
351.5	0.898
351.75	0.756
352	0.1142	-0.359767	2.28991
352.25	-0.1918
352.5	0.1708
352.75	0.5602
353	0.5051	-0.23127	2.65824
353.25	0.3013
353.5	0.1522
353.75	-0.0634
354	0.0972	-0.439885	2.73315
354.25	0.2014
354.5	-0.1422
354.75	0.0677
355	0.0252	-0.760389	3.4377
355.25	0.2951
355.5	0.2878
355.75	-0.1515
356	-0.2581	-1.21663	4.06047
356.25	-1.4296
356.5	-1.2253
356.75	0.0557
357	0.865	-0.342958	5.36993
357.25	0.6081
357.5	1.2691
357.75	0.5485
358	0.486	-0.331936	2.41009
358.25	0.4701
358.5	0.6422
358.75	1.1665
359	0.9441	0.184534	1.36445
359.25	0.6594
359.5	0.5816
359.75	0.5351
360	0.557	-0.217357	1.56482
360.25	0.5851
360.5	0.6256
360.75	0.4662
361	0.5022	-0.242829	1.66988
361.25	0.3555
361.5	0.4667
361.75	0.4635
362	0.4409	-0.220572	1.4769
362.25	0.4668
362.5	0.6818
362.75	1.2055
363	0.7235	0.132129	1.99616
363.25	0.9418
363.5	0.8663
363.75	0.9537
364	0.7094	0.360957	1.36632
364.25	0.5531
364.5	0.7207
364.75	0.7624
365	0.7154	0.0941611	0.958976
365.25	0.65
365.5	0.5935
365.75	0.6174
366	0.6204	0.283273	0.923322
366.25	0.5795
366.5	0.4903
366.75	0.6661
367	0.622	0.176054	0.774972
367.25	0.5369
367.5	0.5642
367.75	0.6207
368	0.6455	0.104238	0.897347
368.25	0.5389
368.5	0.4901
368.75	0.6174
369	0.6086	0.298689	1.11779
369.25	0.9793
369.5	0.8175
369.75	0.613
370	0.7924	0.372012	0.868102
370.25	0.7509
370.5	1.1754
370.75	0.9697
371	0.5313	0.600297	1.22855
371.25	0.6522
371.5	1.2117
371.75	1.6868
372	1.2466	0.705878	1.56112
372.25	0.8699
372.5	0.8316
372.75	0.9289
373	0.7977	0.71394	1.53598
373.25	1.1287
373.5	1.1953
373.75	1.2552
374	1.3912	0.698746	1.3228
374.25	0.5803
374.5	0.5316
374.75	0.3726
375	0.4659	0.395107	2.20071
375.25	0.4864
375.5	0.6128
375.75	0.723
376	0.6308	0.584194	1.07877
376.25	0.6222
376.5	0.6042
376.75	0.8025
377	1.2532	0.824852	1.19673
377.25	0.6377
377.5	0.6912
377.75	0.688
378	0.6279	0.610466	1.41454
378.25	0.5905
378.5	0.5374
378.75	0.5539
379	0.4418	0.178214	3.60769
379.25	-0.3708
379.5	-0.1936
379.75	0.1169
380	1.1042	0.778054	1.29828
380.25	1.1961
380.5	1.4913
380.75	1.1427
381	0.8664	0.929171	2.34298
381.25	0.5437
381.5	0.6343
381.75	0.7533
382	0.6578	0.993111	1.63909
382.25	0.7384
382.5	0.7748
382.75	0.8144
383	0.6952	0.855393	1.96243
383.25	0.7078
383.5	0.68
383.75	0.671
384	0.7629	0.952496	1.32581
384.25	0.8329
384.5	0.7582
384.75	0.7183
385	0.7106	0.812256	1.89579
385.25	0.7705
385.5	0.6829
385.75	0.6438
386	0.6216	0.994219	3.87484
386.25	0.7151
386.5	0.59
386.75	0.7962
387	0.6198	1.07668	1.84222
387.25	0.6565
387.5	0.488
387.75	-0.0392
388	-0.2112	0.494372	5.84441
388.25	-0.0902
388.5	0.1102
388.75	0.155
389	0.5814	1.13276	3.95304
389.25	0.6639
389.5	0.732
389.75	0.8867
390	1.0997	1.16758	1.62874
390.25	1.0272
390.5	0.857
390.75	0.4582
391	0.0384	0.600786	1.9226
391.25	-0.211
391.5	-0.4219
391.75	-0.4627
392	-0.496	0.0135145	2.03417
392.25	-0.5141
392.5	-0.5538
392.75	-0.6169
393	-0.669	0.0386299	1.90553
393.25	-0.7145
393.5	-0.7317
393.75	-0.7405
394	-0.7651	-0.327219	1.77985
394.25	-0.8011
394.5	-0.9832
394.75	-1.1588
395	-1.3097	-0.311735	1.92209
395.25	-1.4243
395.5	-1.4733
395.75	-1.4964
396	-1.4937	-0.378941	7.11063
396.25	-1.3206
396.5	-1.0556
396.75	-1.2118
397	-1.4758	0.413753	6.0657
397.25	-1.1241
397.5	-0.7704
397.75	-0.776
398	-0.7508	0.519508	41.4634
398.25	-0.6254
398.5	-0.5928
398.75	-0.7102
399	-0.7893	0.631818	38.9271
399.25	-0.8345
399.5	-0.9778
399.75	-1.1683
400	-1.348	0.676781	46.1161
400.25	-1.5252
400.5	-1.5922
400.75	-1.5748
401	-0.9362	0.842719	48.2087
401.25	-0.591
401.5	-1.0739
401.75	-1.3701
402	-1.3955	0.886769	5.52765
402.25	-1.4336
402.5	-1.4819
402.75	-1.5821
403	-1.7043	0.681254	3.95699
403.25	-1.6733
403.5	-1.6147
403.75	-1.5222
404	-1.4349	0.614389	7.89982
404.25	-1.3808
404.5	-1.3462
404.75	-1.36
405	-1.3912	0.876393	4.60111
405.25	-1.4452
405.5	-1.4699
405.75	-1.4733
406	-1.5252	0.644691	2.93915
406.25	-1.5952
406.5	-1.5449
406.75	-1.4782
407	-1.466	0.668349	3.31172
407.25	-1.4457
407.5	-1.3843
407.75	-1.284
408	-1.0983	1.2351	3.54948
408.25	-0.8426
408.5	-0.5045
408.75	-0.2926
409	-0.1628	1.55448	2.76625
409.25	-0.1059
409.5	-0.0731
409.75	-0.4866
410	-0.9203	1.76804	3.17914
410.25	-0.7232
410.5	-0.5602
410.75	-0.5413
411	-0.604	1.11244	6.38142
411.25	-0.826
411.5	-0.9702
411.75	-1.0318
412	-0.9958	0.883831	6.00957
412.25	-0.903
412.5	-1.005
412.75	-1.1627
413	-1.3716	0.307839	5.63772
413.25	-1.5815
413.5	-1.7488
413.75	-1.9001
414	-1.994	-0.130433	5.26587
414.25	-2.0398
414.5	-2.0016
414.75	-1.8718
415	-1.6542	0.0998106	4.89402
415.25	-1.4348
415.5	-1.2145
415.75	-1.004
416	-0.7958	0.0187876	4.52217
416.25	-1.3117
416.5	-1.8084
416.75	-1.7728
417	-1.7322	-0.289767	4.15032
417.25	-1.6762
417.5	-1.7173
417.75	-1.9106
418	-1.6703	-0.471817	3.77847
418.25	-1.0551
418.5	-0.8123
418.75	-0.7424
419	-1.1584	-0.525717	3.43763
419.25	-1.6743
419.5	-1.5566
419.75	-1.4569
420	-1.5975	-0.65802	6.59424
420.25	-1.6667
420.5	-1.5419
420.75	-1.5441
421	-1.7251	-0.54957	17.0351
421.25	-1.486
421.5	-0.9195
421.75	-0.5671
422	-0.3028	-0.33568	6.64167
422.25	-0.3769
422.5	-0.5084
422.75	-0.6922
423	-0.9175	-0.502756	5.16548
423.25	-1.381
423.5	-1.5741
423.75	-1.1197
424	-0.7369	-0.242348	24.6507
424.25	-0.4448
424.5	-0.3357
424.75	-0.3549
425	-0.339	-0.596852	21.6265
425.25	-0.3103
425.5	-0.1729
425.75	-0.0286
426	-0.1614	-0.927389	34.8441
426.25	-0.2647
426.5	-0.2283
426.75	-0.222
427	-0.2799	-0.609554	41.8215
427.25	-0.3651
427.5	-0.4814
427.75	-0.5339
428	-0.5462	-1.32123	41.9574
428.25	-0.2963
428.5	0.0364
428.75	0.3788
429	0.7071	-1.18599	43.7437
429.25	0.7651
429.5	0.8238
429.75	0.8846
430	0.8952	-0.910546	9.70311
430.25	0.8109
430.5	0.7982
430.75	0.8595
431	0.8934	-0.929265	24.7034
431.25	0.9119
431.5	1.0381
431.75	1.1937
432	1.1525	-0.873213	8.76548
432.25	0.7862
432.5	0.8036
432.75	0.7251
433	0.6197	-1.32899	1.07683
433.25	0.5277
433.5	0.5845
433.75	0.4548
434	0.4536	-1.50761	1.32942
434.25	0.4253
434.5	0.5837
434.75	0.7227
435	1.3784	-0.562536	1.61215
435.25	1.7498
435.5	1.4377
435.75	1.1776
436	1.6027	-0.515729	1.60563
436.25	1.3174
436.5	1.629
436.75	2.1611
437	2.0887	0.487454	1.3612
437.25	2.134
437.5	1.9196
437.75	1.4758
438	2.0162	0.444006	2.06505
438.25	1.8575
438.5	1.1733
438.75	1.2153
439	1.067	-0.460574	1.47784
439.25	0.8329
439.5	0.9859
439.75	1.1029
440	1.1861	-0.289476	1.0954
440.25	0.676
440.5	0.7079
440.75	0.5806
441	0.7291	-0.891265	1.07392
441.25	0.8589
441.5	1.2071
441.75	0.9116
442	1.2389	-0.481461	0.532737
442.25	1.3386
442.5	1.3369
442.75	0.8177
443	0.8721	-0.715606	0.717494
443.25	0.8217
443.5	0.9602
443.75	0.7689
444	0.7321	-0.565749	0.72311
444.25	0.8867
444.5	1.0855
444.75	0.8682
445	0.8639	-0.663846	0.789678
445.25	1.0367
445.5	0.8644
445.75	0.9016
446	0.9485	-0.594116	1.05435
446.25	0.5455
446.5	0.4914
446.75	1.1091
447	1.1042	0.197378	1.0583
447.25	0.6038
447.5	0.9243
447.75	0.9268
448	1.2247	0.0105218	1.97761
448.25	1.7496
448.5	1.2036
448.75	1.0164
449	0.8079	-0.292084	1.77425
449.25	0.8571
449.5	0.8763
449.75	0.9029
450	0.9206	-0.339994	2.5192
450.25	0.8811
450.5	0.7255
450.75	0.904
451	0.7455	-0.115541	1.2155
451.25	0.6288
451.5	0.5808
451.75	0.611
452	0.6125	-0.610691	1.88137
452.25	0.5429
452.5	0.3715
452.75	0.6248
453	0.6181	-0.226016	1.71124
453.25	0.7425
453.5	0.6271
453.75	0.6581
454	0.5593	-0.323535	3.77322
454.25	0.5277
454.5	0.4506
454.75	0.5566
455	0.5294	0.0383304	4.67203
455.25	0.541
455.5	0.629
455.75	0.5777
456	0.5331	-0.413029	5.86143
456.25	0.4803
456.5	0.4696
456.75	0.4219
457	0.5468	-0.441078	5.08914
457.25	0.6799
457.5	0.6756
457.75	0.6133
458	0.7577	-0.0619257	2.03471
458.25	0.7435
458.5	1.0925
458.75	0.3828
459	-0.5055	-0.874869	6.22255
459.25	0.1294
459.5	-0.1259
459.75	0.4585
460	0.7075	-0.254079	13.9401
460.25	0.67
460.5	0.5642
460.75	0.6156
461	0.5662	-0.321594	3.55268
461.25	0.5369
461.5	0.4275
461.75	0.6648
462	0.5351	-0.301888	1.38333
462.25	0.7339
462.5	0.9177
462.75	0.8622
463	0.6007	-0.183117	1.51629
463.25	0.7601
463.5	0.9133
463.75	0.9279
464	0.8131	0.11343	2.60894
464.25	0.3725
464.5	0.1998
464.75	0.3195
465	0.3041	-0.561085	2.1436
465.25	0.2728
465.5	0.2097
465.75	0.2309
466	0.2973	-0.33789	1.64856
466.25	0.3226
466.5	0.4064
466.75	0.3151
467	0.2499	-0.225475	2.44136
467.25	0.4355
467.5	0.5258
467.75	0.3089
468	0.2883	-0.125833	1.49712
468.25	0.2753
468.5	0.259
468.75	0.2475
469	0.2471	-0.475614	2.13693
469.25	0.2595
469.5	0.2123
469.75	0.1867
470	0.28	-0.0700524	1.26409
470.25	0.2991
470.5	0.3222
470.75	0.1683
471	0.1793	0.0158118	1.83688
471.25	0.1878
471.5	0.199
471.75	0.2912
472	0.373	0.0789232	1.81139
472.25	0.472
472.5	0.5749
472.75	0.6332
473	0.5457	0.214002	1.62739
473.25	0.7351
473.5	0.5022
473.75	0.3939
474	0.5922	0.0676868	2.05295
474.25	0.5453
474.5	0.6663
474.75	0.7246
475	0.8162	0.431587	1.67638
475.25	0.8744
475.5	0.8146
475.75	0.8378
476	1.045	0.723071	1.02381
476.25	1.1198
476.5	1.0366
476.75	1.0694
477	1.2416	0.999239	1.10939
477.25	1.2856
477.5	1.4629
477.75	0.9775
478	0.8882	0.87311	4.07793
478.25	0.9175
478.5	0.9373
478.75	0.4025
479	0.2858	0.482722	21.259
479.25	0.3246
479.5	0.1162
479.75	0.2251
480	0.4683	0.467648	26.5631
480.25	0.362
480.5	0.4409
480.75	0.2964
481	0.2457	0.228089	26.0599
481.25	0.1224
481.5	-0.0193
481.75	-0.1777
482	-0.1478	0.239611	20.5017
482.25	-0.0767
482.5	-0.0606
482.75	-0.1295
483	0.4258	0.809451	21.0674
483.25	0.8513
483.5	0.5744
483.75	0.6095
484	0.618	1.38255	20.4355
484.25	0.4701
484.5	0.4762
484.75	0.4885
485	0.4299	1.08369	19.631
485.25	-0.0589
485.5	0.0435
485.75	-0.0552
486	0.1302	1.06623	28.4961
486.25	0.3989
486.5	0.5974
486.75	0.0299
487	0.0007	0.790675	16.5137
487.25	-0.4802
487.5	-1.2934
487.75	-1.3406
488	-1.5486	-0.35582	7.46284
488.25	-1.46
488.5	-1.452
488.75	-1.4165
489	-1.422	-0.190764	4.61591
489.25	-1.3945
489.5	-1.3865
489.75	-1.4047
490	-1.5494	0.0116881	6.61295
490.25	-1.6946
490.5	-1.3092
490.75	-1.0531
491	-0.994	0.360387	8.78476
491.25	-0.9891
491.5	-1.0039
491.75	-0.9828
492		0.629791	10.9566
492.25
492.5
492.75	0.7672
493	-0.3601	0.37089	9.63163
493.25	-1.093
493.5	-1.0444
493.75	-1.0906
494	-1.1861	-0.319998	12.3281
494.25	-1.0683
494.5	-0.9957
494.75	-1.035
495	-1.058	-0.279373	13.3429
495.25	-1.0715
495.5	-0.969
495.75	-0.9179
496	-1.0181	-0.235097	15.2069
496.25	-1.0313
496.5	-0.986
496.75	-0.9188
497	-0.8919	0.0733107	15.5829
497.25	-0.9958
497.5	-1.0281
497.75	-1.0057
498	-1.1799	-0.295493	13.7356
498.25	-1.2849
498.5	-1.0475
498.75	-0.9992
499	-1.1139	-0.240431	14.8705
499.25	-1.1707
499.5	-1.2095
[truncated: 674 more rows]
