# Supplementary material for: 700,000 years of tropical Andean glaciation
Source: Nature. 2022 Jul 13;607(7918):301–6. doi: 10.1038/s41586-022-04873-0 (PMC9279143; doi:10.1038/s41586-022-04873-0)
Supplement: Supplementary file 4 — Source Data Extended Data Fig. 1 [file 41586_2022_4873_MOESM4_ESM.xlsx]

## Sheet: ExtData Figure 1
Depth (mcd)	% Siliciclastic		Depth (mcd)	MS (SI)		Depth (mcd)	Ti/Ca		Depth (mcd)	CaCO3 %		Depth (mcd)	b*		Depth (mcd)	TOC %
0.175	36.155		0.215	1.6		0.215	0.00107012		0.175	48.3102		6.67	18.45		0.175	6.8353
0.19	32.4946		0.22	1.7		0.22	0.000957011		0.19	54.8136		6.68	16.64		0.19	5.58439
0.205	29.0833		0.225	1.6		0.225	0.00135056		0.205	58.8713		6.69	14.45		0.205	5.29999
0.23	30.584		0.23	1.5		0.23	0.00112787		0.23	55.9599		6.7	7.995		0.23	5.92069
0.255	32.2352		0.236	1.7		0.236	0.00101933		0.255	54.3029		6.71	7.11		0.255	5.92323
0.28	44.7985		0.242	1.7		0.242	0.00121273		0.28	38.6897		6.72	7.13		0.28	7.2652
0.305	57.2475		0.247	1.7		0.247	0.00142564		0.305	14.2892		6.73	6.24		0.305	12.5239
0.33	38.0045		0.251667	1.3		0.251667	0.00109077		0.33	45.0847		6.74	5.84		0.33	7.44073
0.355	32.3414		0.255833	1.2		0.255833	0.00204332		0.355	53.7329		6.75	5.44		0.355	6.12734
0.38	25.6154		0.26	1.6		0.26	0.00177355		0.38	63.4064		6.76	5.48		0.38	4.83043
0.405	27.3949		0.265	1.4		0.265	0.00201985		0.405	64.8284		6.77	5.65		0.405	3.42178
0.43	41.8324		0.27	1.2		0.27	0.00170273		0.43	45.4798		6.78	5.55		0.43	5.5826
0.455	41.2525		0.275	0.9		0.275	0.00198367		0.455	45.3498		6.79	5.51		0.455	5.89499
0.48	40.689		0.28	0.9		0.28	0.00228972		0.48	44.4601		6.8	4.2		0.48	6.53436
0.505	37.0516		0.285	0.8		0.285	0.00294447		0.505	49.9244		6.81	5.82		0.505	5.73057
0.53	38.506		0.29	0.6		0.29	0.00495621		0.53	47.2622		6.82	6.19		0.53	6.26198
0.555	36.4493		0.295	1		0.295	0.00453307		0.555	50.6795		6.83	6.01		0.555	5.66334
0.58	32.2199		0.3	0.7		0.3	0.00249418		0.58	54.9749		6.84	6.27		0.58	5.63431
0.605	24.0756		0.305	1.1		0.305	0.00132407		0.605	66.5223		6.85	5.58		0.605	4.1369
0.63	39.2234		0.31	1.1		0.31	0.00183857		0.63	44.1785		6.86	3.66		0.63	7.30318
0.655	33.6182		0.316	0.8		0.316	0.00255912		0.655	52.1237		6.87	4.82		0.655	6.27358
0.685	14.6001		0.322	1.2		0.322	0.00233293		0.685	78.6232		6.88	4.75		0.685	2.98175
0.7	13.3846		0.327	1.2		0.327	0.00231828		0.7	80.3198		6.89	4.59		0.7	2.77008
0.715	37.5628		0.331667	1.1		0.331667	0.00168349		0.715	45.1321		6.9	4.51		0.715	7.61424
0.74	29.1084		0.335833	1		0.335833	0.00163596		0.74	55.5119		6.91	3.99		0.74	6.76708
0.765	30.892		0.34	1		0.34	0.0021371		0.765	54.0715		6.92	4.69		0.765	6.61606
0.79	33.3135		0.345	1.2		0.345	0.00104425		0.79	50.6034		6.93	5.12		0.79	7.07655
0.815	34.911		0.35	1.1		0.35	0.00189013		0.815	46.5195		6.94	5.31		0.815	8.17059
0.84	36.5		0.35625	0.8		0.35625	0.00168536		0.84	43.1793		6.95	5.45		0.84	8.94113
0.865	40.021		0.362	1.1		0.362	0.0022624		0.865	40.4307		6.96	5.04		0.865	8.60124
0.89	31.8491		0.366	1.3		0.366	0.00162909		0.89	52.6856		6.97	5.77		0.89	6.80474
0.915	30.3365		0.37	1.2		0.37	0.00142799		0.915	55.2737		6.98	5.67		0.915	6.3315
0.94	36.7073		0.375	0.9		0.375	0.0013047		0.94	42.5556		6.99	5.74		0.94	9.12436
0.965	27.6827		0.38	1.2		0.38	0.00148286		0.965	56.851		7	5.24		0.965	6.80519
0.99	23.4468		0.385	1.1		0.385	0.00127279		0.99	60.6764		7.01	5.28		0.99	6.98576
1.015	25.5984		0.39	1.2		0.39	0.000802485		1.015	59.4092		7.02	3.91		1.015	6.59666
1.04	23.4733		0.395	1		0.395	0.000995		1.04	63.304		7.03	5.15		1.04	5.81796
1.065	28.4873		0.4	1		0.4	0.00156588		1.065	57.2963		7.04	4.7		1.065	6.25522
1.09	27.3035		0.405	1.2		0.405	0.00130944		1.09	61.1747		7.05	4.45		1.09	5.06961
1.165	30.9236		0.41	1		0.41	0.00116631		1.165	52.0264		7.06	4.4		1.165	7.50198
1.19	26.5416		0.415	0.8		0.415	0.00205828		1.19	59.8252		7.07	4.77		1.19	5.99861
1.205	41.8062		0.42	1.4		0.42	0.00167582		1.205	43.5734		7.08	4.845		1.205	6.43297
1.22	49.2127		0.425	1.9		0.425	0.00146372		1.22	27.9074		7.09	4.96		1.22	10.0672
1.235	34.2365		0.43	1		0.43	0.00214532		1.235	51.8672		7.1	4.93		1.235	6.11439
1.26	31.2535		0.435	1.1		0.435	0.00115765		1.26	56.3207		7.11	4.53		1.26	5.46734
1.285	24.5141		0.44	0.9		0.44	0.00192186		1.285	65.4594		7.12	4.75		1.285	4.41166
1.31	25.802		0.445	1.3		0.445	0.00177026		1.31	63.5243		7.13	5.03		1.31	4.6964
1.335	21.9519		0.45	1.4		0.45	0.00251652		1.335	66.6663		7.14	5.87		1.335	5.00799
1.36	22.4581		0.455	1.6		0.455	0.00136405		1.36	65.8686		7.15	4.75		1.36	5.13625
1.385	17.4435		0.46	1.3		0.46	0.00151564		1.385	74.1183		7.16	5.16		1.385	3.7128
1.41	22.1518		0.465	1.3		0.465	0.00190171		1.41	68.3361		7.17	4.35		1.41	4.18528
1.435	22.0169		0.47	1.4		0.47	0.00217876		1.435	66.5568		7.18	4.39		1.435	5.02758
1.46	34.6461		0.475	1.1		0.475	0.00168797		1.46	48.3964		7.19	4.32		1.46	7.4613
1.485	22.9312		0.48	0.9		0.48	0.00218791		1.485	65.5376		7.2	4.91		1.485	5.0737
1.51	40.3927		0.485	1.3		0.485	0.00104134		1.51	37.5895		7.21	5.34		1.51	9.68783
1.535	30.8081		0.49	1.3		0.49	0.00200832		1.535	53.4017		7.22	5.4		1.535	6.94771
1.56	45.5631		0.495	1.4		0.495	0.00225187		1.56	29.7582		7.23	4.85		1.56	10.8586
1.585	54.3838		0.5	1.2		0.5	0.0028374		1.585	12.9447		7.24	5.255		1.585	14.3755
1.61	54.5675		0.505	1.2		0.505	0.00108024		1.61	13.2681		7.25	5.35		1.61	14.1523
1.635	48.8575		0.51	1.1		0.51	0.0015895		1.635	19.3184		7.26	4.86		1.635	14.0026
1.66	52.4975		0.515	0.9		0.515	0.00130491		1.66	16.4856		7.27	4.5		1.66	13.6475
1.685			0.52	1.2		0.52	0.00149787		1.685	21.2021		7.28	4.5		1.685
1.725	45.4237		0.525	1.1		0.525	0.00172891		1.725	26.3142		7.29	4.67		1.725	12.4353
1.74	44.3856		0.53	0.8		0.53	0.00209109		1.74	29.8851		7.3	5.43		1.74	11.3209
1.755	42.2618		0.535	0.7		0.535	0.00153651		1.755	31.7086		7.31	5.92		1.755	11.453
1.78	44.4403		0.54	0.9		0.54	0.00144787		1.78	29.6115		7.32	4.58		1.78	11.4172
1.805	43.852		0.545	0.8		0.545	0.00221014		1.805	27.6396		7.33	4.8		1.805	12.5437
1.83	40.3852		0.55	1.1		0.55	0.00195972		1.83	35.2909		7.34	4.14		1.83	10.7025
1.855	44.1627		0.555	1.2		0.555	0.00168841		1.855	27.1277		7.35	4.63		1.855	12.6323
1.88	48.4222		0.56	0.8		0.56	0.00238302		1.88	22.3725		7.36	4.31		1.88	12.8503
1.905	52.7781		0.565	0.7		0.565	0.0015009		1.905	13.8384		7.37	4.36		1.905	14.6887
1.93	59.6782		0.57	0.8		0.57	0.00133486		1.93	7.39202		7.38	4.57		1.93	14.4891
1.955	49.7059		0.575	0.8		0.575	0.00130471		1.955	21.1503		7.39	5.02		1.955	12.8233
1.98	44.2021		0.58	0.8		0.58	0.00098402		1.98	29.8161		7.4	4.75		1.98	11.432
2.005	41.568		0.585	1.2		0.585	0.000794829		2.005	33.0727		7.41	5.28		2.005	11.1581
2.03	45.7271		0.59	0.9		0.59	0.000847595		2.03	26.7664		7.42	5.42		2.03	12.1028
2.055	44.467		0.594167	1.4		0.594167	0.000770903		2.055	27.8221		7.43	5.35		2.055	12.1928
2.08	45.3073		0.598333	1.2		0.598333	0.00103154		2.08	26.8793		7.44	4.94		2.08	12.2379
2.105	52.0262		0.604	1.3		0.604	0.00134349		2.105	15.8548		7.45	5.2		2.105	14.1324
2.145	35.773		0.61	1.4		0.61	0.00216534		2.145	47.2908		7.46	6.48		2.145	7.4519
2.17	24.4522		0.615	1.4		0.615	0.00209904		2.17	66.7815		7.47	4.94		2.17	3.85717
2.195	25.9797		0.62	1.1		0.62	0.0012133		2.195	64.5791		7.48	4.7		2.195	4.15414
2.22	26.2307		0.625	1		0.625	0.0021307		2.22	63.8248		7.49	4.5		2.22	4.37559
2.255	22.9		0.63	0.9		0.63	0.00170876		2.255	69.0899		7.5	4.42		2.255	3.52447
2.28	20.794		0.635	0.9		0.635	0.00204489		2.28	72.4985		7.51	4.32		2.28	2.95127
2.305	25.8275		0.64	1.1		0.64	0.00123034		2.305	64.4732		7.52	4.82		2.305	4.26768
2.33	25.8468		0.645	0.8		0.645	0.00345062		2.33	66.0731		7.53	5.98		2.33	3.55523
2.355	23.723		0.65	0.9		0.65	0.00384929		2.355	67.9206		7.54	8.31		2.355	3.67681
2.38	36.0687		0.655	0.7		0.655	0.00164292		2.38	52.6263		7.55	12.55		2.38	4.9742
2.415	34.5454		0.66	0.6		0.66	0.0010727		2.415	49.4794		7.56	8.5		2.415	7.02908
2.43	46.6506		1.2	2		0.66	0.000791275		2.43	32.748		7.57	7.14		2.43	9.06464
2.445	26.0956		1.205	1.8		0.665	0.000927666		2.445	65.367		7.58	7.74		2.445	3.75646
2.47	34.5511		1.21	1.7		0.67	0.000945044		2.47	54.9212		7.59	6.29		2.47	4.63216
2.495	37.675		1.215	1.6		0.675	0.000837608		2.495	50.7079		7.6	5.3		2.495	5.11152
2.52	31.5264		1.22	1.6		0.68	0.00065493		2.52	59.2689		7.609	6.33		2.52	4.05006
2.545	35.3734		1.2245	1.6		0.685	0.00084795		2.545	53.8786		7.619	7.32		2.545	4.72916
2.57	21.6116		1.229	1.4		0.69	0.000780538		2.57	71.1827		7.629	7.36		2.57	3.17053
2.595	39.3038		1.23444	1.1		0.695	0.0014592		2.595	49.2212		7.639	7.41		2.595	5.04899
2.62	45.5509		1.24	1		0.7	0.0009058		2.62	40.1655		7.649	7.27		2.62	6.28477
2.645	36.3077		1.245	0.9		0.705	0.00194265		2.645	52.4733		7.659	9.83		2.645	4.93636
2.67	28.9988		1.25	0.8		0.71	0.00342508		2.67	62.333		7.669	9.65		2.67	3.81402
2.695	39.0761		1.255	0.7		0.715	0.00299186		2.695	47.2535		7.679	7.89		2.695	6.01499
2.72	31.5238		1.26	0.7		0.72	0.00228923		2.72	60.2122		7.689	5.36		2.72	3.63619
2.745	38.8209		1.265	0.6		0.725	0.00250266		2.745	44.4772		7.699	5.09		2.745	7.34882
2.77	38.9659		1.27	0.3		0.73	0.00152633		2.77	49.4226		7.709	5.11		2.77	5.10907
2.795	23.8457		1.275	0.2		0.735139	0.00149068		2.795	65.0454		7.719	5.86		2.795	4.88789
2.82	33.9791		1.28	0.5		0.74027	0.00175568		2.82	55.992		7.729	5.6		2.82	4.41272
2.845	31.6702		1.285	0.4		0.74527	0.00286249		2.845	58.6542		7.739	5.57		2.845	4.25727
2.87	30.1931		1.29	0.2		0.750278	0.00193387		2.87	60.0889		7.749	6.18		2.87	4.27591
2.895	50.4884		1.295	0.3		0.755278	0.00189801		2.895	36.3592		7.759	5.21		2.895	5.78707
2.92	34.2418		1.3	0.6		0.760286	0.00188123		2.92	56.151		7.769	6.06		2.92	4.22717
2.945	35.2222		1.305	0.2		0.765286	0.00176815		2.945	56.1674		7.779	6.27		2.945	3.78857
2.97	26.1415		1.31	0.5		0.770294	0.00127234		2.97	60.996		7.789	5.86		2.97	5.65952
2.995	56.5173		1.315	0.6		0.775294	0.00354898		2.995	20.0877		7.799	7.82		2.995	10.2938
3.02	56.566		1.32	0.6		0.780294	0.00443596		3.02	16.7014		7.809	9.9		3.02	11.7624
3.045	36.583		1.325	0.5		0.785294	0.00294732		3.045	52.3642		7.819	8.46		3.045	4.86324
3.07	26.5855		1.33	0.4		0.790312	0.00278989		3.07	66.0658		7.829	6.76		3.07	3.23343
3.095	30.5541		1.335	0.5		0.795312	0.0030603		3.095	63.1279		7.839	5.79		3.095	2.77989
3.12	27.559		1.34	0.6		0.800323	0.00313711		3.12	64.1096		7.849	5.74		3.12	3.66582
3.145	21.5493		1.345	0.6		0.805323	0.00268112		3.145	71.7169		7.859	6.25		3.145	2.9629
3.17	24.4334		1.35	0.5		0.810323	0.0029823		3.17	69.5038		7.869	4.19		3.17	2.66764
3.195	40.1571		1.355	0.6		0.815323	0.0035764		3.195	43.2013		7.879	4.02		3.195	7.3223
3.22	33.6974		1.36	0.6		0.820323	0.00412922		3.22	56.4909		7.889	4.44		3.22	4.31716
3.245	30.3048		1.365	0.8		0.825323	0.00321665		3.245	61.5429		7.899	4.52		3.245	3.58699
3.27	29.1005		1.37	1		0.830313	0.00367658		3.27	61.5201		7.909	4.1		3.27	4.12693
3.295	31.3255		1.375	0.9		0.835313	0.00329873		3.295	59.8874		7.919	5.08		3.295	3.86632
3.32	57.8455		1.38	0.6		0.840303	0.00323108		3.32	27.6329		7.929	5.65		3.32	6.3895
3.345	43.5231		1.385	0.7		0.845303	0.00391401		3.345	46.3282		7.939	6.32		3.345	4.46543
3.365	42.1978		1.39	0.4		0.850294	0.00404478		3.365	48.0337		7.949	6.98		3.365	4.29812
3.39	46.7238		1.395	0.7		0.855294	0.00412509		3.39	40.0223		7.959	6.28		3.39	5.8317
3.415	41.9135		1.4	0.5		0.860294	0.00252947		3.415	41.6891		7.969	6.73		3.415	7.21484
3.44	32.0911		1.40458	0.6		0.865294	0.00253962		3.44	59.999		7.979	9.22		3.44	3.48036
3.465	43.3104		1.40917	0.4		0.870278	0.00163272		3.465	44.8716		7.989	6.73		3.465	5.19994
3.49	55.7887		1.41455	0.4		0.875278	0.00197494		3.49	30.5446		7.999	6.8		3.49	6.01335
3.515	43.6523		1.42	0.6		0.880278	0.00425006		3.515	45.808		8.009	5.02		3.515	4.63747
3.54	42.4007		1.425	0.9		0.885278	0.00205947		3.54	46.6279		8.019	4.17		3.54	4.82744
3.57	29.3467		1.43	0.6		0.89027	0.00143516		3.57	62.7023		8.029	4.64		3.57	3.49841
3.595	47.7754		1.435	0.5		0.89527	0.000858484		3.595	40.0218		8.039	5.55		3.595	5.36924
3.62	45.7019		1.44	0.5		0.90027	0.00148187		3.62	42.5502		8.049	4.88		3.62	5.16906
3.645	51.9406		1.445	0.3		0.90527	0.00235542		3.645	34.0223		8.059	4.23		3.645	6.17634
3.67	49.0375		1.45	0.5		0.91027	0.00146958		3.67	39.6697		8.069	4.33		3.67	4.96884
3.695	46.321		1.455	0.5		0.91527	0.0021269		3.695	40.4772		8.079	8.55		3.695	5.8088
3.72	47.967		1.46	0.7		0.92027	0.00238083		3.72	38.7953		8.089	5.4		3.72	5.82457
3.745	46.3046		1.465	0.8		0.92527	0.00139129		3.745	41.3035		8.099	6.66		3.745	5.45245
3.77	47.3044		1.47	0.5		0.93027	0.00168498		3.77	40.11		8.109	6.26		3.77	5.53767
3.795	35.2641		1.475	0.3		0.93527	0.001439		3.795	53.4586		8.119	4.76		3.795	4.96201
3.82	27.1164		1.48	0.6		0.940263	0.00157235		3.82	63.1752		8.129	4.68		3.82	4.2717
3.845	28.3835		1.485	0.8		0.945132	0.00178136		3.845	61.1613		8.139	5.74		3.845	4.60032
3.87	42.4191		1.49	0.8		0.95	0.00156011		3.87	42.3249		8.149	5.21		3.87	6.71263
3.895	27.8733		1.495	0.5		0.955	0.00245855		3.895	63.7712		8.159	3.86		3.895	3.67642
3.9	30.3426		1.5	0.7		0.96	0.00173135		3.9	59.3301		8.169	4.42		3.9	4.54401
3.925	24.8965		1.505	0.8		0.965	0.00151401		3.925	67.4172		8.179	4.1		3.925	3.38195
3.95	29.498		1.51	0.5		0.97	0.00135385		3.95	59.4533		8.189	6.68		3.95	4.86147
3.975	27.6627		1.515	0.4		0.975	0.00151018		3.975	62.7411		8.199	4.52		3.975	4.22231
4	17.7511		1.52	0.6		0.98	0.00140747		4	73.2542		8.209	4.84		4	3.95764
4.025	36.2091		1.525	0.5		0.985	0.00128368		4.025	48.4852		8.219	4.38		4.025	6.7345
4.05	22.6884		1.53	0.3		0.99	0.00114865		4.05	65.3167		8.229	4.13		4.05	5.27778
4.075	41.4477		1.535	0.4		0.995	0.00116831		4.075	44.2554		8.239	4.46		4.075	6.29064
4.1	33.0112		1.54	0.4		1	0.000866808		4.1	45.1651		8.249	4.28		4.1	9.60243
4.125	35.49		1.54476	0.5		1.005	0.001		4.125	43.7256		8.259	4.17		4.125	9.14514
4.15	32.1766		1.54952	0.3		1.01	0.00133228		4.15	47.0461		8.339	7.86		4.15	9.14201
4.175	28.3213		1.55476	0.3		1.01458	0.00150814		4.175	55.665		8.349	6.35		4.175	7.04603
4.2	30.1729		1.56	0.4		1.01917	0.00182728		4.2	52.6801		8.359	7.39		4.2	7.54465
4.225	31.2392		1.565	0.3		1.02455	0.00182727		4.225	54.4938		8.369	7.31		4.225	6.27748
4.25	24.8859		1.57	0.5		1.03	0.00195924		4.25	65.3288		8.379	8.64		4.25	4.30553
4.275	21.9803		1.575	0.4		1.035	0.00217845		4.275	68.0782		8.389	7.6		4.275	4.37426
4.3	33.8414		1.58	0.8		1.04	0.00187079		4.3	47.1071		8.399	7.1		4.3	8.38264
4.325	20.1971		1.585	0.5		1.045	0.00161006		4.325	68.6609		8.409	6.68		4.325	4.90248
4.35	38.1495		1.59	0.8		1.05	0.00147285		4.35	36.9313		8.419	5.86		4.35	10.9644
4.375	33.9614		1.595	0.6		1.05458	0.00116421		4.375	46.2934		8.429	5.84		4.375	8.68788
4.4	43.2352		1.6	0.5		1.05917	0.00101745		4.4	29.2377		8.439	8.84		4.4	12.1119
4.425	38.0821		1.605	0.4		1.06455	0.00125896		4.425	36.2141		8.449	8.28		4.425	11.3096
4.45	41.5968		1.61	0.5		1.07	0.00144236		4.45	31.1055		8.459	11.07		4.45	12.011
4.475	48.9355		1.615	0.4		1.075	0.00175267		4.475	19.7857		8.469	10.49		4.475	13.7627
4.5	41.2376		1.62	0.8		1.08	0.00220743		4.5	32.2008		8.479	9.26		4.5	11.6871
4.525	43.8069		1.62489	0.9		1.085	0.00206597		4.525	30.4541		8.489	7.31		4.525	11.3252
4.55	38.1086		1.62977	0.9		1.09	0.00121935		4.55	40.1376		8.499	12.4		4.55	9.57168
4.575	40.3328		1.63488	0.8		1.095	0.0020569		4.575	34.2341		8.509	7.27		4.575	11.1906
4.59	49.5257		1.64	0.6		1.1	0.00189147		4.59	25.7933		8.519	8.1		4.59	10.8597
4.615	46.0323		1.645	0.6		1.105	0.00155568		4.615	26.9847		8.529	8.81		4.615	11.8725
4.64	35.8093		1.65	0.6		1.11	0.00153645		4.64	44.0625		8.539	6.35		4.64	8.85642
4.665	31.3668		1.655	0.3		1.11458	0.00170015		4.665	51.3317		8.549	8.82		4.665	7.61264
4.69	31.6358		1.66	0.7		1.11917	0.00172287		4.69	50.7642		8.559	6.87		4.69	7.74397
4.715	29.108		1.665	0.4		1.1245	0.00163447		4.715	58.2016		8.569	7.6		4.715	5.58376
4.74	25.1298		1.67	0.5		1.13	0.00130472		4.74	63.3338		8.579	6.84		4.74	5.07603
4.765	38.361		1.675	0.7		1.135	0.00130724		4.765	39.6841		8.589	6.28		4.765	9.66016
4.79	42.4621		1.68	1		1.14	0.00130948		4.79	31.7639		8.599	7.45		4.79	11.3406
4.815	46.2886		1.68488	0.7		1.145	0.00192769		4.815	25.2188		8.609	9.02		4.815	12.5368
4.835	60.321		1.68977	0.4		1.15	0.00149684		4.835	2.17796		8.619	7.08		4.835	16.5005
4.87	58.9432		1.69488	0.6		1.155	0.00115956		4.87	3.59957		8.629	6.58		4.87	16.4812
4.895	56.4595		1.7	0.5		1.16	0.00159219		4.895	7.79946		8.639	6.37		4.895	15.7261
4.92	62.6182		1.71	13		1.16455	0.0016114		4.92	1.02681		8.649	5.99		4.92	15.9962
4.945	58.2532		1.715	12.2		1.16909	0.00129501		4.945	4.37838		8.659	6.53		4.945	16.4421
4.97	62.7607		1.72	12.1		1.1745	0.00138758		4.97	-0.821801		8.669	15.16		4.97	16.7469
4.995	58.9634		1.72487	11.6		1.18	0.00153949		4.995	1.60626		8.679	6.1		4.995	17.3494
5.02	62.1588		1.72974	11		1.1845	0.00147607		5.02	-0.847487		8.689	7.3		5.02	17.023
5.045	64.8554		1.73486	10.6		1.189	0.00173347		5.045	1.47627		8.699	6.13		5.045	14.814
5.07	63.1364		1.74	10.5		1.19444	0.0022161		5.07	-0.052468		8.709	6.43		5.07	16.2431
5.095	63.9545		1.745	10.5		1.2	0.00206		5.095	0.989504		8.719	6.21		5.095	15.4246
5.12	67.5257		1.75	10.5		1.2	0.00358248		5.12	-0.845826		8.729	6.04		5.12	14.6608
5.145	38.5677		1.755	10.2		1.205	0.00233205		5.145	38.5212		8.739	6.4		5.145	10.0809
5.17	68.2814		1.76	0.5		1.21	0.00201983		5.17	-0.658271		8.749	4.79		5.17	14.2458
5.195	63.2206		1.765	0.5		1.215	0.00239141		5.195	2.57404		8.759	7.29		5.195	15.0503
5.22	63.1231		1.77	0.4		1.22	0.00212909		5.22	3.58029		8.769	5.33		5.22	14.6505
5.245	64.2124		1.775	0.5		1.2245	0.00166706		5.245	3.15037		8.779	5		5.245	14.3604
5.27	63.8094		1.78	0.5		1.229	0.0012705		5.27	2.48985		8.789	4.76		5.27	14.8283
5.295	63.8288		1.785	0.5		1.23444	0.00146993		5.295	4.9616		8.799	6.05		5.295	13.7322
5.32	66.7054		1.79	0.4		1.24	0.00145649		5.32	2.51045		8.809	11.93		5.32	13.545
5.345	66.1063		1.795	0.4		1.245	0.000918582		5.345	3.52146		8.819	9.36		5.345	13.3638
5.37	65.8313		1.8	0.6		1.25	0.0010067		5.37	-0.371597		8.829	6.68		5.37	15.1977
5.395	66.8967		1.805	0.5		1.255	0.00174293		5.395	0.290735		8.839	6.31		5.395	14.4375
5.42	67.5083		1.81	0.4		1.26	0.00143621		5.42	0.726918		8.849	6.65		5.42	13.9765
5.445	63.9851		1.815	0.7		1.265	0.00104519		5.445	3.44809		8.859	6.63		5.445	14.3294
5.47	65.2556		1.82	0.5		1.27	0.000978989		5.47	2.88595		8.869	7.28		5.47	14.0177
5.495	69.6909		1.825	0.9		1.275	0.000783982		5.495	5.10253		8.879	5.02		5.495	11.0909
5.52	81.019		1.83	1.2		1.28	0.00118534		5.52	5.32244		8.889	4.41		5.52	6.00978
5.545	80.0877		1.835	1.1		1.285	0.000844893		5.545	6.80398		8.899	5.31		5.545	5.76765
5.57	84.9214		1.84	1.2		1.29	0.00114865		5.57	5.83344		8.909	7.59		5.57	4.06786
5.595	73.9096		1.845	0.7		1.295	0.000851961		5.595	8.35335		8.919	6.67		5.595	7.8043
5.62	78.1124		1.85	0.8		1.3	0.00120396		5.62	9.89436		8.929	7.37		5.62	5.27701
5.67	75.225		1.855	0.6		1.305	0.0015479		5.67	3.8329		8.939	4.43		5.67	9.21453
5.695	73.8417		1.86	0.3		1.31	0.000878732		5.695	5.77768		8.949	5.83		5.695	8.96747
5.72	66.6356		1.8649	0.4		1.315	0.00142164		5.72	20.7007		8.959	5.84		5.72	5.57203
5.745	21.6497		1.86981	0.4		1.32	0.00139591		5.745	73.9246		8.969	4.15		5.745	1.94732
5.77	29.6369		1.87496	0.7		1.325	0.00110109		5.77	65.2614		8.979	5.65		5.77	2.24473
5.795	24.0382		1.88	0.4		1.33	0.00130885		5.795	71.9624		8.989	6.59		5.795	1.7597
5.82	26.7592		1.885	0.7		1.335	0.0012028		5.82	68.262		8.999	4.8		5.82	2.19067
5.845	19.3551		1.89	0.8		1.34	0.000786238		5.845	76.1104		9.009	5.36		5.845	1.99519
5.87	23.9163		1.89494	0.9		1.345	0.00112382		5.87	70.9245		9.019	5.35		5.87	2.27008
5.895	44.9541		1.89988	0.9		1.35	0.000685726		5.895	50.93		9.029	4.99		5.895	1.811
5.92	76.1318		1.90472	1.4		1.355	0.000646452		5.92	4.2977		9.039	5.04		5.92	8.61103
5.945	74.2333		1.90981	1.1		1.36	0.000941676		5.945	5.7025		9.049	5.7		5.945	8.82827
5.97	76.9395		1.91409	0.8		1.365	0.00132045		5.97	4.1444		9.059	4.59		5.97	8.32309
5.995	80.7068		1.91909	0.6		1.37	0.000960126		5.995	4.61041		9.069	3.92		5.995	6.46045
6.02	76.79		1.92409	0.5		1.375	0.000787012		6.02	5.79131		9.079	3.82		6.02	7.6642
6.045	79.655		1.92909	0.7		1.38	0.000802705		6.045	4.83158		9.089	3.73		6.045	6.82589
6.07	76.9586		1.934	0.4		1.385	0.0014823		6.07	12.7969		9.099	3.68		6.07	4.50761
6.095	87.6619		1.939	0.3		1.39	0.00110534		6.095	4.09337		9.109	3.66		6.095	3.6277
6.11	86.7666		1.94409	0.5		1.395	0.000908902		6.11	4.4052		9.119	3.73		6.11	3.88441
6.135	85.9606		1.94909	0.5		1.4	0.000800543		6.135	8.86661		9.129	3.84		6.135	2.27603
6.16	63.4405		1.954	0.2		1.40458	0.000621283		6.16	32.7187		9.139	3.81		6.16	1.68997
6.185	77.7541		1.959	0.4		1.40917	0.000821779		6.185	17.9569		9.149	3.91		6.185	1.88717
6.21	47.4576		1.964	0.6		1.41455	0.000730298		6.21	49.2571		9.159	4.18		6.21	1.44555
6.235	78.6183		1.969	0.6		1.42	0.000802996		6.235	17.7592		9.169	4.29		6.235	1.59387
6.26	87.68		1.974	0.4		1.425	0.000694948		6.26	8.63847		9.179	4.48		6.26	1.61989
6.285	93.1382		1.979	0.4		1.43	0.0011358		6.285	2.03431		9.189	4.71		6.285	2.12409
6.31	81.5716		1.98444	0.5		1.435	0.00207875		6.31	14.9995		9.199	4.31		6.31	1.5087
6.335	86.5117		1.99	0.3		1.44	0.00076675		6.335	9.94596		9.209	4.06		6.335	1.55864
6.36	80.54		1.995	0.4		1.445	0.00070547		6.36	15.2381		9.219	3.72		6.36	1.85761
6.385	88.0639		2	0.5		1.45	0.00179643		6.385	3.34845		9.229	3.96		6.385	3.77856
6.41	83.1711		2.005	0.2		1.455	0.00199129		6.41	3.39501		9.239	4.44		6.41	5.91091
6.435	87.2884		2.01	0.4		1.46	0.00161287		6.435	2.49087		9.249	3.76		6.435	4.49712
6.46	89.6019		2.0145	0.5		1.465	0.00116808		6.46	2.83675		9.259	4.11		6.46	3.32698
6.485	88.6511		2.019	0.2		1.47	0.000768853		6.485	1.64618		9.269	4.47		6.485	4.2692
6.51	87.3838		2.02444	0.6		1.475	0.000711125		6.51	2.93648		9.279	4.43		6.51	4.25906
6.535	88.7315		2.03	0.4		1.48	0.000857562		6.535	2.92044		9.289	4.23		6.535	3.67313
6.56	84.4018		2.035	0.2		1.485	0.00172146		6.56	3.32667		9.299	4.47		6.56	5.39947
6.585	86.2006		2.04	0.4		1.49	0.00198084		6.585	7.34831		9.309	4.37		6.585	2.83848
6.615	81.0108		2.04455	0.2		1.495	0.00258873		6.615	4.82884		9.319	4.33		6.615	6.23057
6.64	80.644		2.04909	0.3		1.5	0.00182561		6.64	3.61297		9.329	4.46		6.64	6.92695
6.665	75.5541		2.0545	0.3		1.505	0.00185422		6.665	18.0708		9.339	4.11		6.665	2.80505
6.695	79.3302		2.06	0.5		1.51	0.00245352		6.695	18.63		9.349	4.42		6.695	0.8975
6.715	78.4586		2.065	0.5		1.515	0.00292645		6.715	19.12		9.359	4.83		6.715	1.0654
6.735	78.99		2.07	0.3		1.52	0.00277831		6.735	18.74		9.369	4.76		6.735	0.9988
6.775	77.8589		2.07455	0.4		1.525	0.00270013		6.775	20.66		9.379	4.51		6.775	0.6517
6.815	76.862		2.07909	0.4		1.53	0.00341037		6.815	21.02		9.389	3.92		6.815	0.9319
6.855	78.8843		2.0845	0.3		1.535	0.00332646		6.855	19.24		9.399	3.33		6.855	0.8253
6.895	79.3893		2.09	0.3		1.54	0.00278399		6.895	19.09		9.409	3.91		6.895	0.6691
6.935	80.0632		2.095	0.2		1.54476	0.00220337		6.935	17.54		9.419	4.83		6.935	1.0546
6.975	80.1193		2.1	0.4		1.54952	0.00276913		6.975	18.09		9.429	7.42		6.975	0.7879
7.015	78.1391		2.105	0.3		1.55476	0.00324767		7.015	19.61		9.439	6.67		7.015	0.9904
7.055	79.6455		2.11	0.5		1.56	0.00338524		7.055	18.18		9.449	7.65		7.055	0.9568
7.095	82.4257		2.115	0.6		1.565	0.00757345		7.095	14.7		9.459	6.63		7.095	1.2647
7.135	82.3795		2.12	0.5		1.57	0.0142328		7.135	16.07		9.469	5.85		7.135	0.6822
7.175	84.0368		2.125	0.7		1.575	0.0149288		7.175	14.73		9.479	5.29		7.175	0.5426
7.215	83.1127		2.13	0.8		1.58	0.0085711		7.215	15.11		9.489	4.69		7.215	0.782
7.255	84.0948		2.135	0.6		1.585	0.011223		7.255	14.652		9.499	4.33		7.255	0.5514
7.295	83.3584		2.14	0.4		1.59	0.00845597		7.295	14.76		9.509	4.59		7.295	0.8279
7.335	83.033		2.145	0.4		1.595	0.0126438		7.335	15.2		9.519	4.82		7.335	0.7775
7.375	80.0118		2.15	0.5		1.6	0.00783208		7.375	18.45		9.519	4.82		7.375	0.6768
7.415	82.7443		2.155	0.4		1.605	0.00729046		7.415	15.18		9.529	4.08		7.415	0.9133
7.455	82.3411		2.16	0.3		1.61	0.00835032		7.455	15.76		9.539	3.29		7.455	0.8355
7.495	82.332		2.16484	0.3		1.615	0.00791878		7.495	16.41		9.549	3.7		7.495	0.5535
7.535	60.1386		2.16968	0.1		1.62	0.00607277		7.535	37.7		9.559	3.8		7.535	0.951
7.575	80.2914		2.17483	0.4		1.62489	0.00617624		7.575	17.52		9.569	5.45		7.575	0.963
7.639	79.8459		2.18	0.5		1.62977	0.0065703		7.639	18.49		9.579	4.17		7.639	0.7322
7.679	77.8034		2.185	0.7		1.63488	0.00458759		7.679	19.81		9.589	3.93		7.679	1.0501
7.719	82.087		2.19	0.4		1.64	0.00436139		7.719	14.76		9.599	3.68		7.719	1.3873
7.759	76.8448		2.19484	0.4		1.645	0.006642		7.759	21.55		9.609	3.53		7.759	0.7063
7.799	87.3518		2.19968	0.6		1.65	0.00489412		7.799	8.6		9.619	3.56		7.799	1.7812
7.839	77.3327		2.20467	0.5		1.655	0.00633829		7.839	21.16		9.629	3.63		7.839	0.6632
7.879	79.2777		2.20967	0.2		1.66	0.00697346		7.879	18.95		9.639	4.16		7.879	0.7798
7.919	79.2414		2.21483	0.4		1.665	0.00696479		7.919	19.69		9.649	4.25		7.919	0.4702
7.959	79.7507		2.22	0.3		1.67	0.00619904		7.959	18.19		9.659	4.04		7.959	0.9061
7.999	78.583		2.22484	0.4		1.675	0.0056327		7.999	19.25		9.669	3.81		7.999	0.9535
8.039	80.0075		2.22968	0.4		1.68	0.00360886		8.039	17.27		9.679	3.67		8.039	1.1979
8.079	80.3145		2.23467	0.6		1.68488	0.00415552		8.079	18.11		9.689	3.98		8.079	0.6932
8.119	81.1491		2.23967	0.6		1.68977	0.00399391		8.119	17.03		9.699	4.13		8.119	0.8012
8.159	82.0984		2.24483	0.6		1.69488	0.00257582		8.159	16.58		9.709	7.05		8.159	0.5815
8.199	80.4509		2.25	0.4		1.7	0.00443837		8.199	17.28		9.719	4.89		8.199	0.9984
8.239	80.1457		2.255	0.5		1.7	0.00317896		8.239	18.48		9.729	3.1		8.239	0.6047
8.279	78.5132		2.26	0.7		1.705	0.00270337		8.279	19.94		9.739	4.43		8.279	0.6806
8.334	80.2555		2.26484	0.6		1.71	0.00274084		8.334	18.64		9.749	4.84		8.334	0.486
8.374	80.2175		2.26968	0.6		1.715	0.00426339		8.374	18.18		9.759	4.19		8.374	0.7051
8.414	79.9198		2.27467	0.3		1.72	0.00349841		8.414	17.96		9.769	6.58		8.414	0.9329
8.454	79.8734		2.27967	0.3		1.72487	0.00419683		8.454	17.84		9.779	4.57		8.454	1.0061
8.494	80.987		2.28467	0.5		1.72974	0.00397165		8.494	17.64		9.789	4.97		8.494	0.6041
8.534	82.0675		2.28967	0.6		1.73486	0.00415085		8.534	15.87		9.799	4.18		8.534	0.9075
8.574	83.7636		2.29483	0.6		1.74	0.0039012		8.574	14.43		9.809	4.27		8.574	0.7948
8.614	83.2268		2.3	0.4		1.745	0.00339125		8.614	15.41		9.819	4.9		8.614	0.5998
8.654	83.5745		2.305	0.4		1.75	0.00242069		8.654	15.2		9.829	5.45		8.654	0.5392
8.694	84.0118		2.31	0.2		1.755	0.0029596		8.694	14.82		9.839	6.53		8.694	0.514
8.734	85.3114		2.315	0.4		1.76	0.0037088		8.734	13.31		9.849	6.36		8.734	0.6066
8.774	85.5134		2.32	0.3		1.765	0.0036817		8.774	13.13		9.859	4.2		8.774	0.5969
8.814	85.907		2.325	0.2		1.77	0.00331423		8.814	12.14		9.869	4.6		8.814	0.8593
8.854	84.8141		2.33	0.5		1.775	0.00311057		8.854	13.26		9.879	4.36		8.854	0.8474
8.894	85.7673		2.33483	0.2		1.78	0.0026727		8.894	12.78		9.889	4.21		8.894	0.6392
8.934	84.54		2.33967	0.1		1.785	0.00340879		8.934	13.49		9.899	4.3		8.934	0.8668
8.974	84.742		2.34467	0.2		1.79	0.00324924		8.974	13.06		9.909	4.58		8.974	0.9671
9.014	82.3602		2.34967	0.4		1.795	0.00340633		9.014	15.67		9.919	4.78		9.014	0.8667
9.054	83.2111		2.35466	0.5		1.8	0.00463856		9.054	16.04		9.929	4.43		9.054	0.3295
9.094	84.3943		2.35966	0.3		1.805	0.00406159		9.094	14.58		9.939	3.02		9.094	0.4513
9.134	82.768		2.36466	0.7		1.81	0.00304561		9.134	16.56		9.949	4.31		9.134	0.2957
9.174	82.8691		2.36966	0.4		1.815	0.00297534		9.174	16.15		9.959	4.85		9.174	0.4316
9.214	82.1961		2.37466	0.5		1.82	0.00278995		9.214	17.07		9.969	4.73		9.214	0.3229
9.254	82.8241		2.37966	0.6		1.825	0.00410794		9.254	16.11		9.979	3.68		9.254	0.469
9.554	84.9345		2.38482	0.7		1.83	0.00342562		9.554	13.08		9.989	5.2		9.554	0.8736
9.594	84.9702		2.39	0.4		1.835	0.00228934		9.594	13.74		9.999	5.27		9.594	0.5675
9.634	83.8795		2.39483	0.6		1.84	0.0034438		9.634	15.11		10.009	5		9.634	0.4446
9.674	84.5966		2.39966	0.6		1.845	0.00298529		9.674	13.63		10.019	7.76		9.674	0.7803
9.714	84.0084		2.40463	2.3		1.85	0.00367883		9.714	12.63		10.029	7.71		9.714	1.4791
9.754	81.0791		2.40963	2.2		1.855	0.00370917		9.754	17.31		10.039	7.57		9.754	0.7088
9.794	81.9848		2.41463	2.1		1.86	0.00340869		9.794	16.59		10.049	5		9.794	0.6271
9.834	81.57		2.41963	1.8		1.8649	0.00432671		9.834	17.06		10.059	5.82		9.834	0.6028
9.874	84.8691		2.42463	1.5		1.86981	0.00385387		9.874	13.3		10.069	5.25		9.874	0.8056
9.914	81.5698		2.42963	1.2		1.87496	0.00385048		9.914	17.05		10.079	5.32		9.914	0.6073
9.954	80.1155		2.43463	0.8		1.88	0.00476639		9.954	18.48		10.089	5.71		9.954	0.618
9.974	79.9352		2.43963	0.6		1.885	0.00352985		9.974	18.37		10.099	5.1		9.974	0.7457
10.014	79.8207		2.44462	0.5		1.89	0.00645558		10.014	18.38		10.109	5.57		10.014	0.7917
10.054	74.3739		2.44962	0.8		1.89494	0.00541369		10.054	23.06		10.119	4.69		10.054	1.1291
10.094	74.2998		2.45442	0.7		1.89988	0.00821893		10.094	22.97		10.129	4.45		10.094	1.2013
10.134	72.4516		2.45923	0.6		1.90472	0.00723896		10.134	25.6		10.139	4.72		10.134	0.8573
10.174	71.7209		2.4644	0.6		1.90981	0.00670672		10.174	25.49		10.149	3.67		10.174	1.2272
10.214	73.6461		2.4696	0.5		1.91409	0.00695216		10.214	23.45		10.159	5.32		10.214	1.2777
10.254	70.5143		2.4746	0.5		1.91909	0.00509919		10.254	26.63		10.169	5.39		10.254	1.2565
10.294	70.2114		2.4796	0.5		1.92409	0.0068967		10.294	26.88		10.179	5.67		10.294	1.2798
10.334	71.6536		2.48462	0.1		1.92909	0.00549564		10.334	24.38		10.189	5.75		10.334	1.7452
10.374	75.5661		2.48962	0.2		1.934	0.00489603		10.374	21.37		10.199	5.62		10.374	1.3481
10.414	76.922		2.4946	0.3		1.939	0.00674381		10.414	19.94		10.209	5.76		10.414	1.3807
10.454	76.673		2.4996	0.6		1.94409	0.00717946		10.454	20.88		10.219	5.69		10.454	1.0767
10.494	76.5407		2.5046	0.5		1.94909	0.00487223		10.494	22.07		10.229	6.22		10.494	0.6113
10.534	77.247		2.5096	0.4		1.954	0.00413696		10.534	20.86		10.239	5.68		10.534	0.8329
10.574	74.9348		2.51462	0.5		1.959	0.00567717		10.574	21		10.249	5.66		10.574	1.7887
10.614	75.8323		2.51962	0.3		1.964	0.00290937		10.614	22.01		10.259	6.99		10.614	0.9494
10.634	77.2134		2.52462	0.5		1.969	0.003494		10.634	19.59		10.269	5.61		10.634	1.4065
10.654	75.8802		2.52962	0.3		1.974	0.00339305		10.654	22.14		10.279	5.52		10.654	0.8711
10.694	75.8489		2.53462	0.3		1.979	0.00320571		10.694	22.73		10.289	7		10.694	0.6253
10.709	74.6759		2.53962	0.3		1.98444	0.00301093		10.709	24.28		10.299	6.38		10.709	0.4594
10.749	76.8073		2.54463	0.3		1.99	0.00251106		10.749	21.99		10.309	5.5		10.749	0.5292
10.789	80.0366		2.54963	0.3		1.995	0.00317359		10.789	17.14		10.319	4.58		10.789	1.2423
10.829	79.2814		2.55463	0.6		2	0.0030982		10.829	16.53		10.329	4.32		10.829	1.843
10.869	77.7732		2.55963	0.5		2.005	0.00256143		10.869	18.81		10.339	5.895		10.869	1.5034
10.909	80.0627		2.56463	0.6		2.01	0.00263447		10.909	15.61		10.349	4.22		10.909	1.904
10.949	75.417		2.56963	0.4		2.0145	0.00326883		10.949	19.64		10.359	5		10.949	2.1749
10.989	81.3857		2.57464	0.8		2.019	0.00393188		10.989	13.34		10.369	4.84		10.989	2.3207
11.029	66.0789		2.57964	0.7		2.02444	0.00335074		11.029	26.38		10.379	5.13		11.029	3.3181
11.069	66.6327		2.58464	0.6		2.03	0.00335495		11.069	26.92		10.389	2.94		11.069	2.8368
11.109	80.9295		2.58964	0.4		2.035	0.00284414		11.109	14		10.399	4.26		11.109	2.231
11.149	64.1636		2.59466	0.6		2.04	0.00318631		11.149	15.69		10.409	3.53		11.149	8.8644
11.169	33.8336		2.59966	0.5		2.04455	0.00388747		11.169	0.39		10.419	3.03		11.169	28.9416
11.189	50.9086		2.60466	0.7		2.04909	0.00383394		11.189	18.87		10.429	2.86		11.189	13.2974
11.229	57.0132		2.60966	0.8		2.0545	0.00364117		11.229	30		10.439	2.59		11.229	5.7142
11.279	76.3895		2.61466	0.9		2.06	0.00315046		11.279	19.12		10.449	2.14		11.279	1.9758
11.319	81.3134		2.61966	1		2.065	0.00265801		11.319	13.34		10.459	3.03		11.319	2.3525
11.359	80.4593		2.62483	1		2.07	0.00480619		11.359	14.93		10.469	2.96		11.359	2.0287
11.399	82.8493		2.63	0.8		2.07455	0.00382463		11.399	12.18		10.479	3.64		11.399	2.1871
11.439	70.0518		2.63483	0.8		2.07909	0.00444757		11.439	16.67		10.489	2.44		11.439	5.8424
11.479	84.0898		2.63967	0.6		2.0845	0.00500066		11.479	11.09		10.499	4.53		11.479	2.1209
11.519	73.54		2.64467	1.1		2.09	0.0064053		11.519	20.41		10.509	5.55		11.519	2.662
11.559	67.4848		2.64967	0.6		2.095	0.0056043		11.559	27.31		10.519	5.84		11.559	2.2903
11.599	82.3659		2.65467	0.4		2.1	0.00511313		11.599	12.75		10.529	5.26		11.599	2.149
11.639	72.7198		2.65967	0.4		2.105	0.00236501		11.639	16.74		10.539	9.11		11.639	4.6377
11.679	67.4693		2.66467	0.5		2.11	0.00180593		11.679	22.29		10.549	10.43		11.679	4.5059
11.719	73.3118		2.66967	0.7		2.115	0.00111001		11.719	20.42		10.559	10.31		11.719	2.758
11.759	71.088		2.67467	0.8		2.12	0.00151498		11.759	15.91		10.569	10.48		11.759	5.7209
11.799	76.9511		2.67967	0.6		2.12	0.00166467		11.799	13.73		10.579	11.56		11.799	4.1003
11.839	54.8975		2.68483	0.5		2.125	0.00147213		11.839	33.5		10.589	9.77		11.839	5.1051
11.879	76.0107		2.69	0.5		2.13	0.000890512		11.879	16.8		10.599	12.63		11.879	3.1633
11.919	80.4698		2.695	0.6		2.135	0.000703292		11.919	13.33		10.609	8.89		11.919	2.7281
11.959	76.15		2.7	0.5		2.14	0.000784871		11.959	17.15		10.619	9.75		11.959	2.948
11.999	63.578		2.705	0.9		2.145	0.000681668		11.999	29.82		10.629	5.89		11.999	2.9049
12.039	70.103		2.71	0.7		2.15	0.000966016		12.039	22.54		10.639	9.56		12.039	3.2371
12.079	67.683		2.71484	0.8		2.155	0.00201647		12.079	27.11		10.649	11.11		12.079	2.2911
12.119	64.1398		2.71968	0.8		2.16	0.0014419		12.119	28.86		10.659	6.46		12.119	3.0801
12.159	57.905		2.72483	0.7		2.16484	0.00151665		12.159	32.26		10.669	8.18		12.159	4.3274
12.199	61.1359		2.73	0.7		2.16968	0.00063937		12.199	31.85		10.679	7.15		12.199	3.0862
12.239	63.2773		2.735	0.5		2.17483	0.000531695		12.239	30.05		10.689	8.99		12.239	2.936
12.279	59.9093		2.74	0.7		2.18	0.000491965		12.279	35.68		10.699	7.46		12.279	1.9407
12.319	64.765		2.745	0.9		2.185	0.000475002		12.319	30.53		10.714	9.15		12.319	2.0702
12.359	62.3136		2.75	0.6		2.19	0.000616547		12.359	31.49		10.724	5.32		12.359	2.7264
12.529	65.558		2.755	0.4		2.19484	0.000877357		12.529	30.19		10.734	3.83		12.529	1.8709
12.569	69.367		2.76	0.6		2.19968	0.000570424		12.569	25.72		10.744	3.84		12.569	2.1617
12.609	70.0259		2.765	0.5		2.20467	0.000681568		12.609	25.37		10.754	4.68		12.609	2.0258
12.649	67.1405		2.77	0.6		2.20967	0.0006332		12.649	28.49		10.764	5.15		12.649	1.9226
12.689	62.9995		2.775	0.8		2.21483	0.000430751		12.689	34.51		10.774	5.01		12.689	1.0958
12.729	66.9741		2.78	0.7		2.22	0.000785445		12.729	28.64		10.784	5.41		12.729	1.9298
12.769	64.6677		2.785	0.6		2.22	0.000738866		12.769	30.55		10.794	4.93		12.769	2.1042
12.809	52.2284		2.79	0.4		2.22484	0.000461189		12.809	10.88		10.804	5.45		12.809	16.2323
12.849	25.5664		2.795	0.5		2.22968	0.000700928		12.849	3.16		10.814	5.85		12.849	31.3604
12.889	21.0934		2.8	0.8		2.23467	0.000463982		12.889	10.25		10.824	6.61		12.889	30.2089
12.929	45.0359		2.805	0.5		2.23967	0.000562923		12.929	45.66		10.834	5.195		12.929	4.0938
12.969	47.592		2.81	0.6		2.24483	0.000611353		12.969	48.16		10.844	5.73		12.969	1.8691
13.009	62.9305		2.81517	0.4		2.25	0.000779594		13.009	28.18		10.854	4.85		13.009	3.9114
13.049	50.5882		2.82034	0.7		2.255	0.000591824		13.049	45.22		10.864	4.81		13.049	1.8444
13.089	48.5193		2.82534	0.6		2.26	0.000543365		13.089	46.83		10.874	4.14		13.089	2.0463
13.129	47.557		2.83037	0.6		2.26484	0.000743991		13.129	46.72		10.884	4.25		13.129	2.5181
13.169	43.2161		2.83519	0.7		2.26968	0.000608888		13.169	52.14		10.894	7.15		13.169	2.0433
13.209	37.4802		2.84	0.4		2.27467	0.000796791		13.209	57.68		10.904	6.75		13.209	2.1295
13.249	40.1775		2.845	0.7		2.27967	0.000596007		13.249	50.68		10.914	4.4		13.249	4.0227
13.289	37.2811		2.85	0.6		2.28467	0.00110688		13.289	54.04		10.924	5.73		13.289	3.8187
13.329	38.265		2.855	0.7		2.28967	0.000760934		13.329	49.02		10.934	6.97		13.329	5.5946
13.369	51.2989		2.86	0.8		2.29483	0.000610771		13.369	38.57		10.944	5.96		13.369	4.4577
13.409	51.8648		2.865	0.6		2.3	0.000669186		13.409	39.84		10.954	6.08		13.409	3.6499
13.449	49.0573		2.87	0.6		2.305	0.000536838		13.449	41.17		10.964	5.67		13.449	4.3
13.489	54.3886		2.875	0.9		2.31	0.000570778		13.489	29.29		10.974	5.69		13.489	7.1814
13.529	56.1389		2.88	1		2.315	0.000642429		13.529	33.39		10.984	6.44		13.529	4.6073
13.569	48.7009		2.885	1		2.32	0.00114917		13.569	45.36		10.994	5.86		13.569	2.6132
13.609	44.9902		2.89	1		2.325	0.000627937		13.609	52.8		11.004	5.97		13.609	0.9723
13.649	53.4864		2.8952	1.1		2.33	0.00070339		13.649	39.95		11.014	6.92		13.649	2.888
13.689	48.5623		2.90038	0.7		2.33483	0.000652506		13.689	46.96		11.024	6.85		13.689	1.9702
13.729	48.1332		2.90538	0.9		2.33967	0.000909693		13.729	46.18		11.034	6.5		13.729	2.5022
13.819	54.6264		2.91038	1.1		2.34467	0.00118381		13.819	42.43		11.044	5.97		13.819	1.2952
13.859	56.5189		2.91519	0.9		2.34967	0.000765364		13.859	35.39		11.054	7.88		13.859	3.5601
13.899	54.6864		2.92	0.6		2.35466	0.000604745		13.899	42.95		11.064	10.17		13.899	1.04
13.939	66.0261		2.925	0.6		2.35966	0.0012919		13.939	3.91		11.074	8.13		13.939	13.2281
13.979	82.6755		2.93	0.6		2.36466	0.000783452		13.979	12.15		11.084	7		13.979	2.2768
14.019	67.7495		2.935	0.5		2.36966	0.00084706		14.019	25.81		11.094	4.98		14.019	2.8338
14.059	63.1089		2.94	0.4		2.37466	0.000956166		14.059	31.1		11.104	5.57		14.059	2.5481
14.099	65.2086		2.9452	0.5		2.37966	0.00149185		14.099	29.63		11.114	5.33		14.099	2.271
14.139	64.983		2.95038	0.5		2.38482	0.000645306		14.139	27.37		11.124	5.5		14.139	3.3647
14.179	62.8886		2.95519	0.6		2.39	0.00083997		14.179	27.1		11.134	4.33		14.179	4.405
14.219	71.178		2.96	0.5		2.39483	0.00102177		14.219	24.57		11.144	5.36		14.219	1.8709
14.259	76.4068		2.9652	0.8		2.39966	0.0011641		14.259	19.65		11.154	7.41		14.259	1.735
14.299	66.2805		2.9704	0.6		2.39966	0.00086705		14.299	28.29		11.164	10.46		14.299	2.389
14.353	69.5311		2.9754	0.5		2.40463	0.00055495		14.353	26.32		11.174	9.57		14.353	1.8255
14.393	72.4609		2.9804	0.5		2.40963	0.00074259		14.393	22.28		11.184	13.2		14.393	2.314
14.433	59.2445		2.9852	0.7		2.41463	0.00146812		14.433	32.74		11.194	9.05		14.433	3.5268
14.473	65.6616		2.99	0.4		2.41963	0.000555497		14.473	24.93		11.204	14.64		14.473	4.1397
14.513	62.8848		2.99521	0.5		2.42463	0.000488705		14.513	25.55		11.214	11.13		14.513	5.0887
14.553	66.5173		3.00042	0.6		2.42963	0.000488165		14.553	18.3		11.224	11.56		14.553	6.6804
14.593	68.2755		3.00521	0.7		2.43463	0.000540092		14.593	22		11.314	5.12		14.593	4.2788
14.633	75.0239		3.01	0.6		2.43963	0.000381759		14.633	19.44		11.324	4.76		14.633	2.4359
14.673	76.95		3.01522	0.7		2.44462	0.00044097		14.673	14.55		11.334	5.42		14.673	3.74
14.713	70.2577		3.02043	0.8		2.44962	0.000469016		14.713	21.62		11.344	5.62		14.713	3.5738
14.753	78.8132		3.02522	0.7		2.45442	0.00085055		14.753	15.33		11.354	5.61		14.753	2.577
14.793	70.0132		3.03	0.6		2.45923	0.00066897		14.793	23.5		11.364	6.44		14.793	2.8542
14.833	67.663		3.03523	0.8		2.4644	0.00110711		14.833	25.4		11.374	4.6		14.833	3.0523
14.873	67.7052		3.04045	0.8		2.4696	0.000959738		14.873	26.14		11.384	5.71		14.873	2.7081
14.913	63.8273		3.04545	0.6		2.4746	0.00081854		14.913	30.17		11.394	4.795		14.913	2.6412
14.953	58.6423		3.05045	0.5		2.4796	0.00111831		14.953	33.74		11.404	4.93		14.953	3.3518
14.993	59.3993		3.05523	0.4		2.48462	0.000895094		14.993	26.1		11.414	5.59		14.993	6.3803
15.033	49.9436		3.06	0.5		2.48962	0.00112821		15.033	23.83		11.424	6.15		15.033	11.5396
15.073	38.8555		3.06524	0.3		2.4946	0.000950615		15.073	13.89		11.434	6.23		15.073	20.792
15.113	36.4145		3.07045	0.5		2.4996	0.000804959		15.113	18.32		11.444	6.51		15.113	19.9168
15.153	73.3736		3.07523	0.3		2.5046	0.000692898		15.153	8.39		11.454	8.35		15.153	8.024
15.193	65.1198		3.08	0.5		2.5096	0.000772094		15.193	14.7		11.464	10.45		15.193	8.8793
15.233	69.5511		3.085	0.4		2.51462	0.00085532		15.233	23.03		11.474	7.22		15.233	3.2643
15.273	67.818		3.09	0.5		2.51962	0.00125195		15.273	25.37		11.484	5.755		15.273	2.9973
15.313	66.8341		3.09523	0.4		2.52462	0.000890246		15.313	27.29		11.494	5.55		15.313	2.5854
15.353	59.7898		3.10043	0.4		2.52962	0.000872509		15.353	33.49		11.504	5.87		15.353	2.9569
15.393	55.113		3.10522	0.5		2.53462	0.0009278		15.393	38.45		11.514	7.31		15.393	2.8323
15.433	51.3909		3.11	0.7		2.53962	0.00166987		15.433	41.24		11.524	8.81		15.433	3.2424
15.473	48.8211		3.11522	0.6		2.54463	0.00141324		15.473	44.45		11.534	8.01		15.473	2.9607
15.513	52.5718		3.12042	0.5		2.54963	0.000756707		15.513	41.33		11.544	14.96		15.513	2.6832
15.725	76.6534		3.12542	0.6		2.55463	0.000533361		15.725	18.35		11.554	8.04		15.725	2.1985
15.765	69.9489		3.1304	0.6		2.55963	0.00048347		15.765	25.87		11.564	9.85		15.765	1.8397
15.805	72.8091		3.1352	0.8		2.56463	0.000516912		15.805	22.16		11.574	8.94		15.805	2.2136
15.845	73.7711		3.14	0.5		2.56963	0.000965652		15.845	21.61		11.584	8.03		15.845	2.0323
15.885	74.7164		3.14521	0.7		2.57464	0.00113591		15.885	17.82		11.594	6.77		15.885	3.284
15.925	56.4798		3.1504	0.6		2.57964	0.000955353		15.925	28.11		11.604	6.96		15.925	6.7805
15.965	59.1298		3.1554	0.4		2.58464	0.000877764		15.965	30.91		11.614	7.08		15.965	4.3825
16.005	65.7832		3.16038	0.5		2.58964	0.000821506		16.005	30.33		11.624	6.78		16.005	1.7102
16.045	68.0634		3.16519	0.4		2.59466	0.000961377		16.045	27.39		11.634	6.55		16.045	2.0005
16.085	64.5539		3.17	0.8		2.59966	0.00171218		16.085	31.65		11.644	6.88		16.085	1.6703
16.125	65.6155		3.1752	0.7		2.60466	0.00145478		16.125	30.25		11.654	8.28		16.125	1.8192
16.165	59.0841		3.18038	0.4		2.60966	0.00150015		16.165	38.12		11.664	8.12		16.165	1.2302
16.205	58.3023		3.18519	0.3		2.61466	0.00117494		16.205	36.93		11.674	13		16.205	2.0978
16.245	52.807		3.19	0.4		2.61966	0.00124825		16.245	42.86		11.684	13.61		16.245	1.9065
16.285	52.7105		3.195	0.5		2.62483	0.000645939		16.285	43.38		11.694	10.88		16.285	1.7202
16.325	50.4205		3.2	0.5		2.63	0.000702866		16.325	45.94		11.704	11.21		16.325	1.6014
16.365	54.1225		3.205	1.2		2.63483	0.000757829		16.365	42.16		11.714	10.97		16.365	1.6357
16.405	53.4118		3.21	1		2.63967	0.00115251		16.405	44.34		11.724	8.58		16.405	0.9892
16.445	66.2552		3.2152	1.3		2.64467	0.000960184		16.445	30.61		11.734	9.12		16.445	1.3793
16.485	59.5605		3.22038	1.5		2.64967	0.000738112		16.485	37.79		11.744	8.9		16.485	1.1658
16.525	63.0505		3.22519	0.7		2.65467	0.00063175		16.525	34.01		11.754	9.08		16.525	1.2934
16.565	56.4457		3.23	0.7		2.65967	0.000886876		16.565	38.56		11.764	11.02		16.565	2.1975
16.605	56.2861		3.235	0.6		2.66467	0.000895854		16.605	29.31		11.774	10.82		16.605	6.3377
16.645	50.068		3.24	0.6		2.66967	0.00104209		16.645	14.68		11.784	8.57		16.645	15.5109
16.685	64.1141		3.245	0.7		2.67467	0.000598065		16.685	23.34		11.794	9.99		16.685	5.5202
16.725	64.5841		3.25	0.5		2.67967	0.000792746		16.725	31.57		11.804	9.28		16.725	1.6922
16.765	41.3984		3.255	0.6		2.68483	0.000958104		16.765	50.8		11.814	9.45		16.765	3.4327
16.825	39.5775		3.26	0.6		2.69	0.000857639		16.825	56.59		11.824	9.19		16.825	1.6863
16.865	38.0782		3.265	0.2		2.695	0.00077503		16.865	57.03		11.834	8.85		16.865	2.1524
16.905	37.5132		3.27	0.4		2.7	0.00101968		16.905	54.65		11.844	11.89		16.905	3.4482
16.945	37.8009		3.275	0.4		2.705	0.000844495		16.945	53.94		11.854	10.27		16.945	3.634
16.985	39.9757		3.28	0.4		2.71	0.001119		16.985	51.5		11.864	10.75		16.985	3.7507
17.025	38.7955		3.285	0.6		2.71484	0.000914295		17.025	51.17		11.874	9.85		17.025	4.4152
17.065	44.2177		3.29	0.4		2.71968	0.0013847		17.065	46.53		11.884	8.57		17.065	4.071
17.105	41.9518		3.295	0.4		2.72483	0.00102252		17.105	44.64		11.894	8.04		17.105	5.8996
17.145	55.4068		3.3	0.4		2.73	0.00159334		17.145	31.64		11.904	8.78		17.145	5.6994
17.185	25.7457		3.305	0.4		2.735	0.000869287		17.185	0.14		11.914	8.63		17.185	32.6103
17.225	13.528		3.31	0.3		2.74	0.000515723		17.225	0		11.924	7.67		17.225	38.0477
17.265	44.8632		3.315	0.4		2.745	0.000726679		17.265	23.06		11.934	7.02		17.265	14.1138
17.305	42.4957		3.32	0.7		2.75	0.000592916		17.305	38.2		11.944	8.66		17.305	8.4939
17.345	57.5943		3.32516	0.5		2.755	0.000601404		17.345	35.67		11.954	7.96		17.345	2.9637
17.385	56.2077		3.33032	0.5		2.76	0.0006807		17.385	37.66		11.964	9.5		17.385	2.6982
17.425	49.2791		3.33532	0.6		2.765	0.000741734		17.425	45.51		11.974	9.36		17.425	2.2928
17.465	51.4861		3.34033	0.3		2.77	0.000648052		17.465	44.39		11.984	8.69		17.465	1.8145
17.564	44.6895		3.34517	0.3		2.775	0.000494744		17.564	51.04		11.994	10.41		17.564	1.879
17.604	35.122		3.35	0.4		2.78	0.000845014		17.604	58.92		12.004	11.31		17.604	2.6215
17.644	34.9036		3.355	0.5		2.785	0.00127559		17.644	55.97		12.014	10.64		17.644	4.0156
17.684	42.7995		3.36	0.5		2.79	0.000760291		17.684	47		12.024	10.35		17.684	4.4882
17.724	56.2557		3.365	0.7		2.795	0.000930796		17.724	33.65		12.034	10.31		17.724	4.4415
17.764	53.3802		3.37	0.3		2.8	0.00128987		17.764	25.81		12.044	10.02		17.764	9.1563
17.804	31.8098		3.375	0.3		2.805	0.00188118		17.804	46.89		12.054	9.2		17.804	9.3721
17.844	49.747		3.38	0.6		2.81	0.00103601		17.844	26.62		12.064	9.28		17.844	10.3985
17.884	47.9161		3.385	0.4		2.81517	0.000981224		17.884	40.42		12.074	9.42		17.884	5.1321
17.924	33.215		3.39	0.4		2.82034	0.000820625		17.924	32.85		12.084	9.55		17.924	14.9314
17.964	37.4336		3.395	0.3		2.82534	0.000773933		17.964	8.84		12.094	10.31		17.964	23.6396
18.004	31.7661		3.4	0.5		2.83037	0.00074327		18.004	18.11		12.104	10.02		18.004	22.0545
18.044	37.9857		3.405	0.6		2.83519	0.000684983		18.044	17.33		12.114	9.71		18.044	19.6611
18.064	45.68		3.41	0.6		2.84	0.000624276		18.064	41.22		12.124	9.1		18.064	5.764
18.104	56.9923		3.415	0.5		2.845	0.00084575		18.104	36.05		12.134	9.07		18.104	3.0614
18.144	67.3786		3.42	0.3		2.85	0.000747156		18.144	26.45		12.144	8.95		18.144	2.7154
18.184	64.4202		3.425	0.8		2.855	0.000658049		18.184	29.05		12.154	9.75		18.184	2.8731
18.224	63.4557		3.43	0.4		2.86	0.000712534		18.224	29.44		12.164	10.01		18.224	3.1259
18.264	58.99		3.43485	0.9		2.865	0.00110569		18.264	35.19		12.174	9.77		18.264	2.5608
18.304	59.7434		3.4397	0.7		2.87	0.00127313		18.304	31.88		12.184	14.24		18.304	3.6857
18.344	37.1382		3.44485	0.7		2.875	0.000874528		18.344	57.79		12.194	13.22		18.344	2.2316
18.384	50.7491		3.45	0.8		2.88	0.000859196		18.384	45.34		12.204	11.44		18.384	1.7208
18.424	66.3118		3.455	0.7		2.885	0.000617007		18.424	29.86		12.214	10.54		18.424	1.6844
18.464	69.5798		3.46	1		2.89	0.000759858		18.464	23.96		12.224	9.62		18.464	2.8425
18.504	60.782		3.46484	0.7		2.8952	0.000564283		18.504	36.7		12.234	9.77		18.504	1.1079
18.544	65.2611		3.46969	0.3		2.90038	0.000571217		18.544	30.43		12.244	9.4		18.544	1.8959
18.584	66.8693		3.47466	0.4		2.90538	0.000803093		18.584	27.28		12.254	8.27		18.584	2.5743
18.624	72.8084		3.47966	0.5		2.91038	0.000388286		18.624	22.08		12.264	8.67		18.624	2.2491
18.664	68.0402		3.48466	0.8		2.91519	0.000956068		18.664	24.6		12.274	9.23		18.664	3.2383
18.704	64.5641		3.48966	0.7		2.92	0.000853913		18.704	26.83		12.284	9.42		18.704	3.7866
18.744	63.1125		3.49484	0.8		2.925	0.000611466		18.744	30.2		12.294	8.89		18.744	2.9425
18.784	64.7605		3.5	0.5		2.93	0.000499094		18.784	30.17		12.304	9.98		18.784	2.2306
18.824	74.9632		3.505	0.6		2.935	0.000490632		18.824	19.77		12.314	10.26		18.824	2.3174
18.864	71.6236		3.51	0.7		2.94	0.000692559		18.864	23		12.324	9.18		18.864	2.3656
18.904	74.9311		3.515	0.9		2.9452	0.000942654		18.904	19.75		12.334	8.87		18.904	2.3403
18.944	68.7975		3.52	0.7		2.95038	0.00169311		18.944	21.31		12.344	9.15		18.944	4.3527
18.984	67.1725		3.52514	0.7		2.95519	0.00139157		18.984	20.18		12.354	9.14		18.984	5.5649
19.024	58.0407		3.53022	0.6		2.96	0.00158848		19.024	29.65		12.364	9.3		19.024	5.4161
19.064	51.9714		3.53511	0.5		2.9652	0.00404956		19.064	34.12		12.374	8.4		19.064	6.1198
19.104	55.343		3.54	0.4		2.9704	0.00650245		19.104	38.39		12.384	9.23		19.104	2.7575
19.144	65.2073		3.5449	0.7		2.9754	0.0049241		19.144	29.24		12.394	7.15		19.144	2.4432
19.184	68.72		3.5498	0.4		2.9804	0.00511086		19.184	26.27		12.404	9.1		19.184	2.2044
19.224	67.1843		3.5549	0.6		2.9852	0.0167198		19.224	28.19		12.414	8.88		19.224	2.0353
19.264	67.9786		3.56	0.6		2.99	0.00693277		19.264	26.56		12.424	8.64		19.264	2.403
19.304	67.747		3.5649	0.5		2.99521	0.00204832		19.304	26.04		12.434	10.44		19.304	2.7337
19.344	69.4498		3.5698	0.9		3.00042	0.00101251		19.344	22.53		12.444	11.36		19.344	3.5289
19.384	58.4634		3.5749	0.7		3.00521	0.000934932		19.384	33.55		12.454	12.18		19.384	3.5141
19.424	60.6964		3.58	0.7		3.01	0.000716869		19.424	29.94		12.464	12.51		19.424	4.12
19.464	63.7773		3.5849	0.4		3.01522	0.00108621		19.464	28.92		12.474	11.03		19.464	3.2132
19.504	62.6336		3.5898	0.5		3.02043	0.00082878		19.504	30.89		12.484	11.75		19.504	2.8496
19.544	55.083		3.5948	0.4		3.02522	0.000652296		19.544	36.91		12.494	11.02		19.544	3.5231
19.584	51.5768		3.5998	1		3.03	0.000781354		19.584	38.59		12.504	9.98		19.584	4.3266
19.624	56.3948		3.6049	0.7		3.03523	0.000591545		19.624	1.44		12.514	9.89		19.624	18.5527
19.664	60.3725		3.61	0		3.04045	0.000541908		19.664	31.2		12.514	9.89		19.664	3.7081
19.704	58.5523		3.615	0.6		3.04545	0.000584359		19.704	10.77		12.524	7.33		19.704	13.4982
19.744	57.6909		3.62	0.5		3.05045	0.00061081		19.744	33.01		12.534	7.67		19.744	4.0916
19.784	59.2745		3.625	0.7		3.05523	0.00080438		19.784	32.66		12.544	6.62		19.784	3.5488
19.824	66.1757		3.63	0.5		3.06	0.000373158		19.824	27.5		12.554	7.2		19.824	2.7827
19.864	67.9261		3.635	0.6		3.06524	0.000408354		19.864	20.84		12.564	7.07		19.864	4.9429
19.904	68.8789		3.64	0.7		3.07045	0.000563994		19.904	1.86		12.574	7.07		19.904	12.8749
19.944	51.9075		3.64489	0.5		3.07523	0.0015546		19.944	14.03		12.584	7.45		19.944	14.9875
19.984	49.2507		3.64978	0.8		3.08	0.00179799		19.984	28.72		12.594	7.32		19.984	9.6929
20.024	59.2302		3.65477	0.5		3.085	0.00149822		20.024	20.87		12.604	7.38		20.024	8.7559
20.064	24.5664		3.65977	0.6		3.09	0.000870493		20.064	0.16		12.614	7.24		20.064	33.1204
20.104	41.0511		3.66477	0.3		3.09523	0.000733991		20.104	44.51		12.624	6.43		20.104	6.3531
20.144	43.3589		3.66977	0.5		3.10043	0.000938569		20.144	49.41		12.634	6.66		20.144	3.1817
20.184	40.0859		3.67476	0.6		3.10522	0.000582327		20.184	53.54		12.644	7.41		20.184	2.8046
20.224	40.6761		3.67976	0.4		3.11	0.000528729		20.224	12.79		12.654	6.65		20.224	20.4749
20.264	3.16341		3.68477	0.3		3.11522	0.000455838		20.264	1.01		12.664	5.85		20.264	42.1637
20.304	1.075		3.68977	0.5		3.12042	0.000510806		20.304	1.09		12.674	6.63		20.304	43.0474
20.344	0		3.69478	0.4		3.12542	0.00147524		20.344	0		12.684	6.64		20.344	47.2404
20.384	0		3.69978	0.4		3.1304	0.000881768		20.384	0.19		12.694	6.34		20.384	45.6719
20.424	14.7125		3.70479	0.9		3.1352	0.000673555		20.424	0.29		12.704	6.16		20.424	37.3989
20.464	28.1068		3.70979	0.8		3.14	0.0010817		20.464	0.92		12.714	5.82		20.464	31.2282
20.504	15.5223		3.71479	0.3		3.14521	0.000891589		20.504	0.01		12.724	6.27		20.504	37.1658
20.544	27.4123		3.71979	0.7		3.1504	0.00118588		20.544	0.13		12.734	6.95		20.544	31.8814
20.584	9.56636		3.7248	0.6		3.1554	0.00403362		20.584	0		12.744	6.78		20.584	39.7908
20.624	16.8816		3.7298	0.3		3.16038	0.00938042		20.624	26.03		12.754	6.25		20.624	25.1189
20.644	18.1557		3.7348	0.6		3.16519	0.00908296		20.644	58.04		12.764	6.38		20.644	10.4739
20.664	13.7657		3.7398	0.4		3.17	0.00232125		20.664	64.46		12.774	6.41		20.664	9.5807
20.684	11.928		3.7448	0.6		3.1752	0.000814182		20.684	54.07		12.784	7.13		20.684	14.9609
20.704	6.44636		3.7498	0.4		3.18038	0.000569547		20.704	74.37		12.794	7.85		20.704	8.4408
20.724	8.01841		3.7548	0.5		3.18519	0.00109766		20.724	55		12.804	9.38		20.724	16.2719
20.744	0.162727		3.7598	0.5		3.19	0.000949208		20.744	0.55		12.814	13.59		20.744	43.6864
20.764	0		3.7648	0.7		3.195	0.000859829		20.764	0.14		12.824	19.05		20.764	43.9641
20.784	21.2341		3.7698	1		3.2	0.000675208		20.784	0.57		12.834	13.56		20.784	34.4062
20.804	28.525		3.7748	0.7		3.205	0.000641867		20.804	9.21		12.844	17.83		20.804	27.3966
20.824	19.4952		3.7798	0.6		3.21	0.000801621		20.824	67		12.854	13.99		20.824	5.9421
20.844	12.935		3.7848	0.4		3.2152	0.000561927		20.844	75.58		12.864	21.67		20.844	5.0534
20.864	39.6607		3.7898	0.7		3.22038	0.000565257		20.864	38.68		12.874	20.76		20.864	9.5301
20.884	36.4807		3.7948	0.5		3.22519	0.00069132		20.884	51.01		12.884	14.09		20.884	5.5041
20.904	33.0282		3.7998	0.5		3.23	0.000806781		20.904	57.93		12.894	19.06		20.904	3.9784
20.924	29.463		3.80483	0.5		3.235	0.00122199		20.924	60.7		12.904	8.94		20.924	4.3283
20.944	29.7952		3.80983	0.6		3.24	0.000811936		20.944	60.13		12.914	19.71		20.944	4.4329
20.964	30.1823		3.81486	0.4		3.245	0.00081422		20.964	61.25		12.924	19.41		20.964	3.7698
20.984	30.7582		3.81986	0.6		3.25	0.000814129		20.984	57.56		12.934	9.4		20.984	5.14
21.004	28.1073		3.82486	0.6		3.255	0.000693197		21.004	50.95		12.944	12.67		21.004	9.2148
21.024	28.5977		3.82986	0.4		3.26	0.000892281		21.024	53.68		12.954	10.18		21.024	7.7978
21.044	29.8432		3.83485	0.6		3.265	0.000931031		21.044	56.12		12.964	6.57		21.044	6.1762
21.064	30.915		3.83985	0.4		3.27	0.000790275		21.064	52.28		12.974	8.5		21.064	7.3942
21.084	34.8818		3.84483	0.6		3.275	0.000625656		21.084	41.54		12.984	4.68		21.084	10.3744
21.104	34.0827		3.84983	0.4		3.28	0.00111786		21.104	45.68		12.994	5.07		21.104	8.9044
21.124	48.5216		3.85482	0.6		3.285	0.0035528		21.124	28.31		13.004	4.5		21.124	10.1941
21.144	53.768		3.85982	0.5		3.29	0.00633744		21.144	39.35		13.014	5.26		21.144	3.0281
21.164	43.5936		3.86482	0.4		3.295	0.00190248		21.164	49.96		13.024	4.3		21.164	2.8364
21.184	38.7395		3.86982	0.5		3.3	0.00121455		21.184	54.93		13.034	4.4		21.184	2.7854
21.204	47.0111		3.87483	0.8		3.305	0.00101013		21.204	16.57		13.044	4.08		21.204	16.0243
21.224	65.9409		3.87983	0.8		3.31	0.000976666		21.224	4.6		13.054	5.41		21.224	12.962
21.244	51.1198		3.88484	0.4		3.315	0.00117729		21.244	35.1		13.064	4.05		21.244	6.0633
21.264	54.3045		3.88984	0.5		3.32	0.000824131		21.264	35.2		13.074	4.1		21.264	4.618
21.284	51.5666		3.89485	0.3		3.32516	0.000456293		21.284	35.79		13.084	4.08		21.284	5.5631
21.304	52.6607		3.89985	0.6		3.33032	0.000530859		21.304	35.48		13.094	4.22		21.304	5.2181
21.324	52.462		3.90486	1.2		3.33532	0.000887042		21.324	39.01		13.104	4.3		21.324	3.7523
21.344	50.8909		3.90986	1.1		3.34033	0.000594584		21.344	39.96		13.114	5.33		21.344	4.0256
21.364	48.3948		3.91486	1.2		3.34517	0.000413306		21.364	45.01		13.124	4.58		21.364	2.9019
21.384	48.3848		3.91986	1.3		3.35	0.000579318		21.384	45.81		13.134	4.56		21.384	2.5543
21.404	45.5809		3.92478	1		3.35	0.00064536		21.404	50.23		13.144	4.59		21.404	1.8432
21.424	40.833		3.9297	1.3		3.355	0.000852713		21.424	55.73		13.154	4.54		21.424	1.5123
21.444	30.5627		3.93475	1.2		3.36	0.00100041		21.444	67.59		13.164	4.3		21.444	0.8128
21.484	24.2936		3.93984	0.9		3.365	0.0011379		21.484	72.7		13.174	4.12		21.484	1.3228
21.524	24.6845		3.94484	1.2		3.37	0.00157825		21.524	72.13		13.184	4.29		21.524	1.4016
21.564	26.9482		3.94984	1.1		3.375	0.00223943		21.564	68.08		13.194	4.34		21.564	2.1876
21.604	38.2409		3.95485	1.4		3.38	0.00111334		21.604	47.72		13.204	3.83		21.604	6.1772
21.624	25.7425		3.95985	1.3		3.385	0.00132913		21.624	70.51		13.214	5.42		21.624	1.6489
21.644	24.5923		3.96486	1.4		3.39	0.000759052		21.644	71.29		13.224	5.13		21.644	1.8118
21.664	28.253		3.96986	1.3		3.395	0.000927374		21.664	66.69		13.234	4.95		21.664	2.2251
21.684	24.9318		3.97486	1.1		3.4	0.000933909		21.684	70.35		13.244	6.47		21.684	2.076
21.704	21.0602		3.97986	0.9		3.405	0.000813507		21.704	74.47		13.254	7.56		21.704	1.9667
21.724	19.4455		3.98493	1		3.41	0.000510154		21.724	75.61		13.264	7.37		21.724	2.1756
21.744	20.4445		3.99	1.1		3.415	0.000458066		21.744	73.1		13.274	9.54		21.744	2.8404
21.764	14.5811		3.995	1.1		3.42	0.000492915		21.764	75.26		13.284	5.84		21.764	4.4699
21.784	18.5716		4	0.8		3.425	0.000911847		21.784	58.85		13.294	5.83		21.784	9.9345
21.804	21.2716		4.005	0.9		3.43	0.000828624		21.804	59.58		13.304	6.86		21.804	8.4253
21.824	16.6005		4.01	0.8		3.43485	0.000616001		21.824	60.1		13.314	9.46		21.824	10.2518
21.844	25.9877		4.015	0.9		3.4397	0.000961927		21.844	27.23		13.324	10.1		21.844	20.5842
21.864	12.1707		4.02	0.6		3.44485	0.00152629		21.864	77.07		13.334	9.35		21.864	4.7341
21.884	10.0352		4.025	0.8		3.45	0.00224065		21.884	74.35		13.344	8.63		21.884	6.8705
21.904	25.8311		4.03	0.7		3.455	0.00133965		21.904	40.69		13.354	11.98		21.904	14.7307
21.924	24.8786		4.035	0.7		3.46	0.000951654		21.924	11.59		13.364	9.17		21.924	27.9538
21.944	19.2705		4.04	0.5		3.46484	0.00109659		21.944	56.92		13.374	6.8		21.944	10.4762
21.964	20.5782		4.045	0.7		3.46969	0.000966673		21.964	60.21		13.384	6.15		21.964	8.4532
21.984	13.9691		4.05	0.6		3.47466	0.00131664		21.984	69.16		13.394	6.38		21.984	7.4232
22.004	17.1991		4.055	0.5		3.47966	0.00187876		22.004	62.43		13.404	6.81		22.004	8.9632
22.024	23.2652		4.06	0.6		3.48466	0.000695637		22.024	52.06		13.414	6.18		22.024	10.8569
22.044	28.3864		4.06508	0.5		3.48966	0.00110683		22.044	48.4		13.424	6.73		22.044	10.214
22.064	26.0014		4.07016	0.7		3.49484	0.00214197		22.064	60.78		13.434	5.02		22.064	5.8162
22.084	27.9739		4.07516	0.5		3.5	0.00138529		22.084	59.74		13.444	5.42		22.084	5.4059
22.104	23.825		4.08016	0.6		3.505	0.00204524		22.104	66.49		13.454	5.79		22.104	4.2614
22.124	25.3752		4.08508	0.8		3.51	0.00152263		22.124	68.65		13.464	8		22.124	2.6289
22.144	25.1102		4.09	0.8		3.515	0.00118195		22.144	70.24		13.474	6.94		22.144	2.0459
22.164	23.7398		4.09508	0.6		3.52	0.0011233		22.164	72.27		13.484	11.98		22.164	1.7557
22.184	24.4525		4.10017	0.8		3.52514	0.00157636		22.184	71.16		13.494	15.74		22.184	1.9305
22.204	19.0018		4.10517	0.9		3.53022	0.00168296		22.204	75.79		13.504	9.91		22.204	2.2916
22.224	19.1148		4.11017	0.7		3.53511	0.00194452		22.224	76.94		13.514	7.435		22.224	1.7359
22.244	14.3009		4.11517	0.6		3.54	0.00233073		22.244	82.61		13.524	5.96		22.244	1.3592
22.264	10.038		4.12017	1		3.5449	0.000571274		22.264	88.2		13.534	7.58		22.264	0.7753
22.284	11.3589		4.12508	0.5		3.5498	0.00266949		22.284	86.29		13.544	8.6		22.284	1.0345
22.304	11.0732		4.13	0.9		3.5498	0.00122552		22.304	86.17		13.554	9.61		22.304	1.213
22.324	10.2109		4.13509	0.6		3.5549	0.00204617		22.324	87.07		13.564	10.66		22.324	1.1964
22.344	11.958		4.14018	0.8		3.56	0.00210431		22.344	85.52		13.574	10.55		22.344	1.1097
22.364	11.607		4.14527	0.6		3.5649	0.00241537		22.364	85.16		13.584	12.19		22.364	1.4225
22.384	14.2505		4.15036	0.7		3.5698	0.00215783		22.384	82.59		13.594	11.84		22.384	1.3902
22.404	18.0248		4.15527	0.8		3.5749	0.00227042		22.404	78.26		13.604	10.67		22.404	1.6347
22.424	24.7009		4.16019	1.1		3.58	0.00180375		22.424	71.01		13.614	9.83		22.424	1.8872
22.444	36.853		4.16528	0.5		3.5849	0.00214548		22.444	52.89		13.624	11.13		22.444	4.5131
22.464	83.2193		4.17038	0.9		3.5898	0.00187857		22.464	3.71		13.634	10.275		22.464	5.7511
22.504	87.0757		4.17538	1		3.5948	0.00234238		22.504	3.94		13.644	10.11		22.504	3.9531
22.544	25.6652		4.18038	0.7		3.5998	0.0021519		22.544	72.21		13.654	10.7		22.544	0.9349
22.584	29.2445		4.18538	0.9		3.6049	0.0017611		22.584	68.4		13.664	8.78		22.584	1.0364
22.624	28.1234		4.19038	1		3.61	0.00163844		22.624	69.53		13.674	10.4		22.624	1.0325
22.664	16.3436		4.19528	1.1		3.615	0.00177671		22.664	82.36		13.684	10.76		22.664	0.5704
22.704	9.59205		4.20019	0.8		3.62	0.00188732		22.704	88.84		13.694	10.17		22.704	0.6899
22.744	9.13409		4.20528	0.7		3.625	0.00192367		22.744	89.52		13.704	14.31		22.744	0.5922
22.784	9.58341		4.21037	0.4		3.63	0.00154863		22.784	88.75		13.714	13.28		22.784	0.7333
22.824	8.02955		4.21537	0.8		3.635	0.00215552		22.824	91.13		13.724	11.13		22.824	0.3698
22.864	11.0373		4.22036	0.5		3.64	0.00208381		22.864	87.35		13.734	11.86		22.864	0.7096
22.904	11.5341		4.22536	0.6		3.64489	0.00261905		22.904	86.65		13.744	12.17		22.904	0.799
22.924	11.8789		4.23036	0.7		3.64978	0.00303224		22.924	87.08		13.754	12.81		22.924	0.4581
22.944	10.3909		4.23536	0.6		3.65477	0.00259555		22.944	88.69		13.764	12.86		22.944	0.4044
22.964	13.2273		4.24035	0.6		3.65977	0.00228778		22.964	84.47		13.774	12.3		22.964	1.0132
22.984	11.3011		4.24535	0.8		3.66477	0.00209825		22.984	85.32		13.784	13.24		22.984	1.4867
23.004	12.1236		4.25034	0.7		3.66977	0.0019351		23.004	84.57		13.794	11.95		23.004	1.4548
23.024	13.5523		4.25526	0.9		3.67476	0.00331395		23.024	83.49		13.804	11.58		23.024	1.3014
23.044	14.3398		4.26017	0.7		3.67976	0.00277454		23.044	82.63		13.824	8.36		23.044	1.3333
23.064	16.5184		4.26526	0.5		3.68477	0.0019439		23.064	80		13.834	7.89		23.064	1.5319
23.084	14.6686		4.27034	0.6		3.68977	0.00234229		23.084	81.3		13.844	7.25		23.084	1.7738
23.104	16.74		4.27534	0.7		3.69478	0.0027588		23.104	78.58		13.854	8.18		23.104	2.0592
23.124	23.6459		4.28034	0.5		3.69978	0.00187563		23.124	63.22		13.864	9.39		23.124	5.779
23.144	4.16045		4.28534	0.4		3.70479	0.0025216		23.144	90.46		13.874	9.28		23.144	2.367
23.164	20.3957		4.29033	0.6		3.70979	0.00217012		23.164	71.16		13.884	9.22		23.164	3.7155
23.184	4.87114		4.29525	0.6		3.71479	0.00161196		23.184	84.87		13.894	10.52		23.184	4.5139
23.204	9.84227		4.30017	0.5		3.71979	0.00167669		23.204	34.26		13.904	9.78		23.204	24.595
23.224	0.516818		4.30517	0.7		3.7248	0.00189462		23.224	63.74		13.914	9.55		23.224	15.727
23.244	0		4.31017	0.6		3.7298	0.00204672		23.244	5.1		13.924	8.66		23.244	43.7946
23.264	0		4.31517	0.3		3.7348	0.00165678		23.264	10.97		13.934	8.2		23.264	40.8298
23.284	0		4.32017	0.5		3.7398	0.000906191		23.284	6.17		13.944	8.78		23.284	43.1287
23.304	0		4.32525	0.4		3.7448	0.00192736		23.304	29.25		13.954	8.95		23.304	33.3003
23.324	0.219318		4.33033	0.6		3.7498	0.00174915		23.324	87.92		13.964	7.94		23.324	5.2187
23.344	11.9543		4.33516	0.7		3.7548	0.00106976		23.344	61.14		13.974	10.2		23.344	11.8385
23.364	0		4.34	0.4		3.7598	0.00136719		23.364	18.47		13.984	8.13		23.364	35.9981
23.384	0		4.34508	0.2		3.7648	0.00154605		23.384	3.3		13.994	8.87		23.384	43.8145
23.404	2.71409		4.35017	0.3		3.7698	0.000646553		23.404	51.05		14.004	8.01		23.404	20.3438
23.424	0		4.35517	0.5		3.7748	0.000890047		23.424	1.27		14.014	8.43		23.424	46.7566
23.444	0		4.36017	0.2		3.7798	0.000860768		23.444	4.03		14.024	9.16		23.444	45.2924
23.464	0		4.36508	0.5		3.7848	0.000653119		23.464	0.6		14.034	7.86		23.464	44.8547
23.484	0		4.37	0.7		3.7898	0.00091014		23.484	0		14.044	5.5		23.484	47.6071
23.504	0		4.375	0.5		3.7948	0.000537154		23.504	0.16		14.054	5.4		23.504	48.6036
23.524	0		4.38	0.6		3.7998	0.000766577		23.524	40.11		14.064	5.46		23.524	26.9403
23.544	0		4.38519	0.5		3.80483	0.000815274		23.544	45.31		14.074	6.22		23.544	25.1819
23.564	0		4.3904	0.4		3.80983	0.00106434		23.564	48.64		14.084	6.32		23.564	22.709
23.584	0		4.3954	0.6		3.81486	0.000842513		23.584	20.94		14.094	7.13		23.584	35.671
23.604	0		4.40038	0.4		3.81986	0.000645602		23.604	59.15		14.104	7.61		23.604	18.0622
23.624	0		4.40519	0.6		3.82486	0.00069073		23.624	67.39		14.114	7.81		23.624	16.4033
23.644	4.04364		4.41	0.7		3.82986	0.00510687		23.644	38.13		14.124	8.96		23.644	25.4436
23.664	1.06477		4.415	0.7		3.83485	0.00202224		23.664	60.32		14.134	9.59		23.664	16.9907
23.684	4.59455		4.42	0.3		3.83985	0.00366705		23.684	63.61		14.144	9.83		23.684	13.99
23.704	1.86182		4.42521	0.2		3.84483	0.000685979		23.704	57.43		14.154	9.13		23.704	17.9116
23.724	1.50841		4.4304	0.6		3.84983	0.000983986		23.724	69.2		14.164	10.96		23.724	12.8883
23.744	4.69773		4.4352	0.4		3.85482	0.000816743		23.744	74.92		14.174	7.11		23.744	8.9682
23.784	7.12523		4.44	0.7		3.85982	0.00156489		23.784	82.64		14.184	9.61		23.784	4.5033
23.804	10.298		4.44521	0.7		3.86482	0.000649431		23.804	79.5		14.194	7.62		23.804	4.4889
23.824	11.752		4.4504	0.7		3.86982	0.000729104		23.824	79.26		14.204	5.79		23.824	3.9547
23.844	12.5802		4.4554	0.2		3.87483	0.000721167		23.844	78.49		14.214	5.98		23.844	3.9291
23.864	7.89795		4.4604	0.5		3.87983	0.000915178		23.864	85.44		14.224	6.82		23.864	2.9313
23.884	14.4293		4.4652	0.3		3.88484	0.000491343		23.884	70.48		14.234	6.95		23.884	6.6399
23.904	12.0859		4.47	0.5		3.88984	0.00034757		23.904	79.84		14.244	6.3		23.904	3.5526
23.924	18.7623		4.47521	0.5		3.89485	0.000580534		23.924	62.26		14.254	6.63		23.924	8.3502
23.944	12.3784		4.48043	0.8		3.89985	0.000511582		23.944	7.93		14.264	9.43		23.944	35.0643
23.964	5.04386		4.48543	0.7		3.89985	0.00058363		23.964	72.76		14.348	12.15		23.964	9.7663
23.984	14.4507		4.49048	0.6		3.90486	0.000520653		23.984	76.6		14.358	9.3		23.984	3.9377
24.004	21.8745		4.49524	0.8		3.90986	0.000725325		24.004	65.87		14.368	7.44		24.004	5.3924
24.024	28.018		4.5	0.6		3.91486	0.000591208		24.024	54.86		14.378	7.13		24.024	7.5337
24.044	38.8302		4.505	0.5		3.91986	0.00068104		24.044	38.59		14.388	4.8		24.044	9.9351
24.064	18.1114		4.51	0.8		3.92478	0.000718579		24.064	78.23		14.398	4.8		24.064	1.6098
24.084	14.7373		4.515	0.4		3.9297	0.000921164		24.084	82.61		14.408	5.77		24.084	1.1672
24.104	13.8114		4.52	0.6		3.93475	0.00054575		24.104	83.97		14.418	4.71		24.104	0.9762
24.124	13.0377		4.525	0.3		3.93984	0.000525681		24.124	84.85		14.428	4.61		24.124	0.9294
24.144	11.545		4.53	0.5		3.94484	0.000619889		24.144	86.09		14.438	4.95		24.144	1.0406
24.164	11.7655		4.535	0.3		3.94984	0.000295648		24.164	85.89		14.448	4.7		24.164	1.0316
24.184	12.5543		4.54	0.3		3.95485	0.00041995		24.184	85.14		14.458	4.88		24.184	1.0145
24.204	16.0893		4.54526	0.8		3.95985	0.000836316		24.204	79.97		14.468	4.99		24.204	1.7339
24.224	21.7195		4.5505	0.5		3.96486	0.000411494		24.224	74.08		14.478	4.81		24.224	1.8482
24.244	31.3875		4.55525	0.3		3.96986	0.00055962		24.244	64.41		14.488	4.73		24.244	1.8491
24.264	33.6127		4.56	0.5		3.97486	0.00162367		24.264	61.97		14.498	6.26		24.264	1.9436
24.284	34.0825		4.565	0.3		3.97986	0.000538488		24.284	62.11		14.508	7.72		24.284	1.6753
24.304	35.0005		4.57	0.3		3.98493	0.00079384		24.304	60.44		14.518	6		24.304	2.0062
24.324	27.805		4.575	0.3		3.99	0.00149153		24.324	67.05		14.528	6.06		24.324	2.2638
24.344	40.8493		4.58	0.6		3.995	0.0133864		24.344	53.37		14.538	5.68		24.344	2.5435
24.364	36.2939		4.585	2.1		4	0.00358014		24.364	59.51		14.548	4.51		24.364	1.8463
24.384	33.7911		4.59	0.2		4.005	0.00108483		24.384	61.77		14.558	5.32		24.384	1.9531
24.404	36.5616		4.59487	0.5		4.01	0.00123617		24.404	60.37		14.568	5.16		24.404	1.3501
24.424	36.7611		4.59974	0.5		4.015	0.00072913		24.424	61.1		14.578	5.09		24.424	0.9411
24.444	47.0909		4.60485	0.6		4.02	0.000828436		24.444	48.79		14.588	4.99		24.444	1.8124
24.464	47.7257		4.61	0.5		4.025	0.000666143		24.464	48.88		14.598	7.85		24.464	1.4935
24.484	47.4023		4.615	0.5		4.03	0.000964023		24.484	49.55		14.608	4.92		24.484	1.341
24.504	46.6543		4.62	0.5		4.035	0.000391726		24.504	50.44		14.618	6.16		24.504	1.2785
24.524	45.7977		4.625	0.7		4.04	0.000338753		24.524	50.94		14.628	6.21		24.524	1.4354
24.544	44.5152		4.63	0.8		4.045	0.00056444		24.544	52.67		14.638	6.18		24.544	1.2385
24.564	41.9377		4.635	0.6		4.05	0.00113318		24.564	55.53		14.648	6.51		24.564	1.1142
24.584	37.8866		4.64	0.8		4.055	0.00148417		24.584	60.04		14.658	6.77		24.584	0.9123
24.604	42.3441		4.64489	0.6		4.06	0.00141022		24.604	54.44		14.668	7.73		24.604	1.415
24.624	44.822		4.64977	0.7		4.06508	0.000891667		24.624	51.63		14.678	9.1		24.624	1.5611
24.644	49.9532		4.65479	0.6		4.07016	0.000961592		24.644	46.85		14.688	8.24		24.644	1.4066
24.664	55.0873		4.65979	0.4		4.07516	0.00124218		24.664	42.83		14.698	9.68		24.664	0.9164
24.684	56.6355		4.66489	0.6		4.08016	0.00124267		24.684	41.37		14.708	11.03		24.684	0.8776
24.704	62.22		4.67	0.8		4.08508	0.00118308		24.704	35.32		14.718	7.99		24.704	1.0824
24.724	76.2266		4.675	0.6		4.09	0.00120196		24.724	21.11		14.728	12.99		24.724	1.1719
24.764	65.5225		4.68	0.7		4.09508	0.00125169		24.764	32.19		14.738	6.35		24.764	1.0065
24.804	69.7366		4.685	0.6		4.10017	0.00159096		24.804	26.94		14.748	6.15		24.804	1.4623
24.844	63.4641		4.69	0.7		4.10517	0.00358788		24.844	33.22		14.758	7.46		24.844	1.459
24.884	71.2045		4.695	0.5		4.11017	0.0037975		24.884	24.75		14.768	5.42		24.884	1.78
24.924	62.0355		4.7	0.4		4.11517	0.00167653		24.924	34.68		14.778	6.37		24.924	1.4452
24.964	48.7498		4.705	0.5		4.12017	0.00296463		24.964	48.25		14.788	5.43		24.964	1.3201
25.004	38.4423		4.71	0.6		4.12508	0.00167789		25.004	56.7		14.798	6.14		25.004	2.1374
25.044	41.3661		4.715	0.6		4.13	0.00110646		25.044	54.41		14.808	7.47		25.044	1.8585
25.084	53.0398		4.72	2.1		4.13509	0.00157329		25.084	43.59		14.818	6.05		25.084	1.4829
25.124	62.1477		4.72487	0.6		4.14018	0.000982854		25.124	35.35		14.828	10.29		25.124	1.101
25.164	65.3198		4.72975	0.5		4.14527	0.000798874		25.164	32.41		14.838	9.92		25.164	0.9989
25.204	69.942		4.73488	0.6		4.15036	0.001332		25.204	27.46		14.848	8.96		25.204	1.1431
25.244	57.4223		4.74	0.6		4.15527	0.000894308		25.244	40.16		14.858	9.56		25.244	1.0638
25.304	26.0007		4.745	0.7		4.16019	0.000862133		25.304	71.02		14.868	9.24		25.304	1.3109
25.344	28.78		4.75	0.7		4.16528	0.000993896		25.344	69.31		14.878	11.59		25.344	0.8404
25.384	33.7348		4.755	0.6		4.17038	0.000807434		25.384	64.68		14.888	8.24		25.384	0.6975
25.424	34.067		4.76	0.6		4.17538	0.00104405		25.424	63.74		14.898	7.64		25.424	0.9649
25.464	44.1384		4.765	0.5		4.18038	0.00121475		25.464	53.17		14.908	5.56		25.464	1.1843
25.504	67.4939		4.77	0.5		4.18538	0.00123256		25.504	30.75		14.918	5.4		25.504	0.7727
25.544	61.323		4.77489	0.7		4.19038	0.00113716		25.544	36.24		14.928	6.36		25.544	1.0723
25.584	62.0816		4.77979	0.5		4.19528	0.00166472		25.584	35.8		14.938	6.69		25.584	0.9321
25.624	63.2405		4.78489	0.8		4.20019	0.000618413		25.624	34.57		14.948	6.72		25.624	0.9634
25.664	62.9177		4.79	0.9		4.20528	0.000686546		25.664	32.69		14.958	8.3		25.664	1.9326
25.704	58.1864		4.79489	0.9		4.21037	0.000775549		25.704	38.67		14.968	8.46		25.704	1.3832
25.744	64.7895		4.79979	0.9		4.21537	0.000786081		25.744	32.18		14.978	7.76		25.744	1.3334
25.784	75.1482		4.8049	1.3		4.22036	0.00167102		25.784	20.79		14.988	9.02		25.784	1.7872
25.824	76.7589		4.81	1.4		4.22536	0.000689959		25.824	18.18		14.998	8.3		25.824	2.2269
25.864	56.1368		4.815	1.7		4.23036	0.000369485		25.864	40.79		15.008	12.21		25.864	1.3522
25.904	69.6284		4.82	1.6		4.23536	0.000407461		25.904	26.47		15.018	11.35		25.904	1.7167
25.944	69.8591		4.825	0.9		4.24035	0.000923974		25.944	24.92		15.028	10.61		25.944	2.2972
25.984	64.8239		4.83	1.2		4.24535	0.000936087		25.984	28.63		15.038	8.77		25.984	2.8803
26.024	69.3155		4.835	0.8		4.25034	0.000671302		26.024	21.7		15.048	11.26		26.024	3.9532
26.064	69.6389		4.84	1		4.25526	0.000436117		26.064	22.2		15.058	10.81		26.064	3.5909
26.104	66.737		4.84495	1.1		4.26017	0.000510473		26.104	29.09		15.068	10.77		26.104	1.8361
26.144	64.2666		4.84991	0.8		4.26526	0.000861497		26.144	31.93		15.078	11.59		26.144	1.6735
26.184	55.7723		4.8549	0.7		4.27034	0.000983825		26.184	38.74		15.088	11.4		26.184	2.4146
26.224	58.6068		4.85987	0.7		4.27534	0.00036902		26.224	35.05		15.098	10.05		26.224	2.791
26.264	65.9618		4.86488	0.9		4.28034	0.000242488		26.264	29.56		15.108	10.28		26.264	1.9704
26.304	70.0282		4.86992	1		4.28534	0.000748965		26.304	23.72		15.118	10.04		26.304	2.7508
26.344	72.5164		4.87495	1		4.29033	0.00078957		26.344	18.9		15.128	11.24		26.344	3.7768
26.384	62.5011		4.88	0.6		4.29525	0.000616122		26.384	29.07		15.138	11.39		26.384	3.7087
26.424	67.5909		4.885	1		4.30017	0.000683348		26.424	24.87		15.148	11.9		26.424	3.3172
26.464	70.0675		4.89	0.7		4.30517	0.00102366		26.464	26.27		15.158	13.42		26.464	1.6115
26.504	68.5327		4.895	0.7		4.31017	0.00223613		26.504	28.82		15.168	13.08		26.504	1.1648
26.544	72.8845		4.9	0.5		4.31517	0.00148713		26.544	23.72		15.178	10.8		26.544	1.494
26.584	63.9036		4.905	0.7		4.32017	0.00126334		26.584	33		15.188	9.7		26.584	1.3624
26.624	65.6784		4.91	0.7		4.32525	0.00207397		26.624	30.57		15.198	11.42		26.624	1.6507
26.664	67.7575		4.91487	0.7		4.33033	0.00137249		26.664	28.29		15.208	11.45		26.664	1.7391
26.704	59.6757		4.91974	0.7		4.33516	0.00105527		26.704	36.75		15.218	10.52		26.704	1.5727
26.744	67.8502		4.92486	0.6		4.34	0.00120805		26.744	27.15		15.228	10.48		26.744	2.1999
26.784	64.0327		4.93	0.7		4.34508	0.00122098		26.784	31.67		15.238	12.87		26.784	1.8908
26.824	59.9493		4.935	0.8		4.35017	0.00198102		26.824	35.01		15.248	9.93		26.824	2.2179
26.864	61.1539		4.94	0.5		4.35517	0.00572302		26.864	30.6		15.258	9.21		26.864	3.6283
26.904	72.3039		4.945	0.5		4.36017	0.00320637		26.904	20.46		15.268	15.71		26.904	3.1839
26.944	61.3459		4.95	0.6		4.36508	0.00242686		26.944	30.25		15.278	9.96		26.944	3.6978
26.984	65.2748		4.955	0.8		4.37	0.00341057		26.984	28.49		15.288	12.1		26.984	2.7435
27.024	69.4695		4.96	1		4.375	0.00208815		27.024	20.21		15.298	13.45		27.024	4.541
27.064	74.4698		4.96514	1		4.38	0.00252542		27.064	21.83		15.308	10.52		27.064	1.6281
27.104	77.2339		4.97042	0.9		4.38519	0.00273549		27.104	18.28		15.318	10.44		27.104	1.9739
27.144	54.1584		4.97521	0.7		4.3904	0.0020054		27.144	40.02		15.328	13.72		27.144	2.5615
27.184	48.7173		4.98	0.8		4.3954	0.00157936		27.184	7.52		15.338	11.72		27.184	19.2556
27.224	56.6514		4.985	0.9		4.40038	0.00171634		27.224	35.7		15.348	10.89		27.224	3.3654
27.264	58.5991		4.99	0.9		4.40519	0.0025639		27.264	27.39		15.358	12.87		27.264	6.1648
27.284	43.367		4.995	0.8		4.41	0.00268397		27.284	46.21		15.368	14.47		27.284	4.5861
27.324	53.84		5	0.7		4.415	0.0027061		27.324	36.07		15.378	12.05		27.324	4.4396
27.364	46.0675		5.005	0.6		4.42	0.00265031		27.364	46.75		15.388	10.78		27.364	3.1603
27.404	54.085		5.01	0.6		4.42521	0.00263447		27.404	41.95		15.398	11.89		27.404	1.7446
27.444	31.7191		5.01562	0.9		4.4304	0.00217164		27.444	0		15.408	10.15		27.444	30.0436
27.484	66.7655		5.02111	0.5		4.4352	0.00192691		27.484	28.98		15.418	10.24		27.484	1.872
27.524	75.0873		5.02556	0.5		4.44	0.00417441		27.524	21.29		15.428	10.51		27.524	1.594
27.564	72.882		5.03	0.7		4.44521	0.00985671		27.564	23.74		15.438	11.56		27.564	1.4863
27.604	68.9264		5.035	0.6		4.4504	0.00690786		27.604	27.89		15.448	12.37		27.604	1.4008
27.644	73.6495		5.04	0.6		4.4554	0.0043017		27.644	22.25		15.458	15.42		27.644	1.8042
27.684	56.7561		5.04563	0.7		4.4604	0.00335744		27.684	42.59		15.468	9.23		27.684	0.2877
27.724	61.7177		5.05125	0.5		4.4652	0.00241902		27.724	35.59		15.478	7.15		27.724	1.1846
27.764	57.877		5.05625	0.8		4.47	0.00264248		27.764	40.3		15.488	5.08		27.764	0.8021
27.804	74.7395		5.06125	0.8		4.47521	0.00276051		27.804	20.34		15.498	5.77		27.804	2.165
27.844	70.0055		5.06562	0.6		4.48043	0.00341896		27.844	25.51		15.508	5.51		27.844	1.9732
27.884	61.6341		5.07	0.6		4.48543	0.00341403		27.884	33.97		15.518	7		27.884	1.9342
27.924	54.3464		5.075	0.6		4.49048	0.00322672		27.924	40.43		15.528	7.71		27.924	2.2984
27.964	53.4461		5.08	0.8		4.49524	0.00242026		27.964	41.52		15.538	6.81		27.964	2.2149
28.004	81.4214		5.085	0.7		4.5	0.00200157		28.004	14.98		15.548	6.99		28.004	1.5834
28.044	77.4407		5.09	2.1		4.505	0.00250718		28.044	18.44		15.558	10.25		28.044	1.8125
28.084	77.7134		5.09571	0.7		4.51	0.00283885		28.084	18.24		15.568	7.76		28.084	1.7805
28.124	80.3889		5.10125	0.9		4.515	0.00268175		28.124	15.64		15.578	6.89		28.124	1.7473
28.164	80.4586		5.10562	1.2		4.52	0.00231008		28.164	17.17		15.588	6.5		28.164	1.0434
28.204	80.8393		5.11	1.2		4.525	0.00204791		28.204	16.03		15.598	7.01		28.204	1.3775
28.244	70.8561		5.11571	1.2		4.53	0.00282195		28.244	26.3		15.608	6.54		28.244	1.2513
28.284	69.2548		5.12125	1.1		4.535	0.00319222		28.284	27.52		15.618	6.84		28.284	1.4191
28.324	69.4391		5.12625	1.1		4.54	0.00348082		28.324	28.33		15.628	6.14		28.324	0.9816
28.364	72.6652		5.13111	1.2		4.54526	0.00205177		28.364	23.65		15.638	7.15		28.364	1.6213
28.404	72.348		5.13556	1		4.5505	0.00268802		28.404	24.48		15.648	11.03		28.404	1.3957
28.444	71.3064		5.14	1.2		4.55525	0.00139143		28.444	25.2		15.658	9.69		28.444	1.5372
28.484	68.9043		5.145	1.1		4.56	0.00242081		28.484	28.28		15.668	9.26		28.484	1.2389
28.524	71.0661		5.15	0.9		4.565	0.00485155		28.524	25.94		15.678	10.92		28.524	1.3173
28.564	74.4005		5.155	0.8		4.57	0.00134247		28.564	22.92		15.69	2.61		28.564	1.179
28.604	63.0475		5.16	0.7		4.575	0.00328468		28.604	33.66		15.7	2.97		28.604	1.4487
28.644	64.4034		5.165	0.8		4.58	0.00355453		28.644	32.54		15.71	6.06		28.644	1.3449
28.664	63.3214		5.17	0.9		4.585	0.00336972		28.664	33.84		15.72	7.32		28.664	1.249
28.684	63.6877		5.175	0.8		4.59	0.00395725		28.684	33.11		15.73	7.98		28.684	1.409
28.724	73.0214		5.18	0.8		4.59	0.00578308		28.724	20.26		15.74	6.67		28.724	2.9562
28.764	60.4532		5.18562	0.8		4.59487	0.00768488		28.764	36.26		15.75	5.99		28.764	1.4462
28.804	77.0177		5.19111	1.1		4.59974	0.00366734		28.804	19.74		15.76	6.63		28.804	1.4266
28.844	80.3475		5.19556	0.9		4.60485	0.00208409		28.844	15.83		15.77	6.58		28.844	1.6819
28.884	75.9505		5.2	1		4.61	0.00162181		28.884	21.67		15.78	8.59		28.884	1.047
28.924	73.6848		5.2055	1.1		4.615	0.0053046		28.924	23.68		15.79	8.05		28.924	1.1595
28.964	73.3536		5.21042	1		4.62	0.00283947		28.964	24.42		15.8	7.86		28.964	0.9796
29.004	71.5045		5.21521	1		4.625	0.00115006		29.004	25.39		15.81	7.34		29.004	1.3664
29.044	66.0893		5.22	0.9		4.63	0.00164116		29.044	32.23		15.82	6.48		29.044	0.7395
29.084	76.6405		5.22514	1.1		4.635	0.000809008		29.084	21.27		15.83	7.01		29.084	0.9194
29.124	76.8907		5.23026	1.1		4.64	0.000767888		29.124	20.81		15.84	6.93		29.124	1.0117
29.164	78.6293		5.23513	1.2		4.64489	0.00123567		29.164	18.83		15.85	6.77		29.164	1.1179
29.204	80.0123		5.24	1		4.64977	0.00138299		29.204	16.95		15.86	6.12		29.204	1.3366
29.244	82.0686		5.245	1.2		4.65479	0.00184728		29.244	15.27		15.87	7.26		29.244	1.171
29.284	80.3977		5.25	1		4.65979	0.00207956		29.284	17.33		15.88	7.31		29.284	0.9998
29.324	73.2632		5.255	1		4.66489	0.0022814		29.324	22.22		15.89	8.42		29.324	1.9874
29.364	73.7145		5.26	0.8		4.67	0.00153991		29.364	21.88		15.9	8.55		29.364	1.9384
29.404	73.5214		5.265	0.8		4.675	0.00117959		29.404	22.63		15.91	9.27		29.404	1.6934
29.444	72.8393		5.27	0.9		4.68	0.00143539		29.444	24.28		15.92	10.66		29.444	1.2675
29.484	72.2648		5.27487	1.2		4.685	0.00149396		29.484	23.98		15.93	9.78		29.484	1.6523
29.524	74.1025		5.27974	1		4.69	0.00102136		29.524	22.42		15.94	13.17		29.524	1.5301
29.564	64.8411		5.28474	1.2		4.695	0.00181323		29.564	31.56		15.95	10.89		29.564	1.5835
29.604	66.4952		5.28974	1.1		4.7	0.00108254		29.604	29.84		15.96	7.29		29.604	1.6125
29.644	73.9105		5.29474	1.2		4.705	0.00114436		29.644	22.24		15.97	9.57		29.644	1.6938
29.684	69.1016		5.29974	1.2		4.71	0.00083939		29.684	27.51		15.98	11.01		29.684	1.4909
29.724	64.9648		5.30474	1.2		4.715	0.00100097		29.724	31.35		15.99	10.93		29.724	1.6215
29.764	62.3952		5.30974	1.1		4.72	0.000763906		29.764	34.56		16	7.93		29.764	1.3397
29.804	43.3377		5.31462	1.1		4.72487	0.00086513		29.804	53.58		16.01	6.91		29.804	1.3562
29.844	44.2748		5.31949	1.3		4.72975	0.00140148		29.844	52.91		16.02	6.36		29.844	1.2387
29.884	45.9559		5.32461	1.1		4.73487	0.00206721		29.884	53.39		16.03	7.14		29.884	0.2878
29.924	51.6045		5.32974	1.1		4.74	0.00237534		29.924	45.21		16.04	6.66		29.924	1.4016
29.964	35.2398		5.33462	1.1		4.745	0.00340623		29.964	52.34		16.05	7.68		29.964	5.4649
30.004	44.1927		5.33949	1		4.75	0.00234606		30.004	47.88		16.06	7.61		30.004	3.488
30.044	49.2475		5.34461	1.3		4.755	0.00336419		30.044	44.85		16.07	6.95		30.044	2.5971
30.084	52.4384		5.34974	1.2		4.76	0.00337879		30.084	45.52		16.08	7.73		30.084	0.8983
30.124	55.3643		5.35462	1.1		4.765	0.00263701		30.124	41.85		16.09	7.08		30.124	1.2257
30.164	33.8591		5.35949	1.1		4.77	0.00348576		30.164	51.41		16.1	6.785		30.164	6.4816
30.204	27.5739		5.36447	1.1		4.77489	0.00349646		30.204	55.51		16.11	6.62		30.204	7.4431
30.264	43.5695		5.36947	1.1		4.77979	0.00325012		30.264	51.33		16.12	7.22		30.264	2.2442
30.304	46.7475		5.37447	0.8		4.78489	0.00302802		30.304	48.67		16.13	7.4		30.304	2.0163
30.344	46.8493		5.37947	0.9		4.79	#DIV/0!		30.344	48.29		16.14	6.98		30.344	2.1387
30.384	55.2202		5.38447	0.7		4.79489	#DIV/0!		30.384	40.39		16.15	7.67		30.384	1.9315
30.424	47.4214		5.38947	0.8		4.79979	#DIV/0!		30.424	47.86		16.16	8.04		30.424	2.0762
30.464	52.2027		5.39447	0.9		4.8049	#DIV/0!		30.464	43.65		16.17	7.49		30.464	1.8248
30.504	53.3377		5.39947	1		4.81	#DIV/0!		30.504	43.16		16.18	6.45		30.504	1.541
30.544	52.8898		5.40447	0.9		4.815	#DIV/0!		30.544	42.75		16.19	7.78		30.544	1.9185
30.584	52.3255		5.40947	1.1		4.82	#DIV/0!		30.584	43.29		16.2	7.06		30.584	1.9292
30.624	61.7093		5.41446	0.9		4.825	#DIV/0!		30.624	31.31		16.21	7.46		30.624	3.0715
30.664	47.1086		5.41946	1.2		4.83	#DIV/0!		30.664	35.93		16.22	6.51		30.664	7.463
30.704	45.275		5.42446	1.2		4.835	#DIV/0!		30.704	52.82		16.23	7.67		30.704	0.8382
30.744	43.3059		5.42946	1.2		4.84	#DIV/0!		30.744	54.57		16.24	8.28		30.744	0.9346
30.784	56.1414		5.43432	1.3		4.84495	0.0423939		30.784	41.82		16.25	7.52		30.784	0.897
30.824	50.6605		5.43919	1		4.84991	0.0370002		30.824	45.22		16.26	7.08		30.824	1.8126
30.864	50.6875		5.44417	1.3		4.8549	0.0285023		30.864	45.97		16.27	8.21		30.864	1.4707
30.904	48.1027		5.44917	1.5		4.85987	0.0101399		30.904	48.42		16.28	8.39		30.904	1.53
30.944	45.922		5.45417	1.3		4.86488	0.00646862		30.944	50.87		16.29	7.4		30.944	1.4115
30.984	46.3584		5.45917	1.2		4.86992	0.00834307		30.984	49.12		16.3	6.64		30.984	1.9895
31.024	48.7709		5.46417	1.1		4.87495	0.00942065		31.024	47.73		16.31	6.82		31.024	1.5396
31.064	54.6273		5.46917	1.4		4.88	0.027262		31.064	41.89		16.32	6.77		31.064	1.5324
31.104	54.3545		5.47417	1.6		4.885	0.0389224		31.104	41.8		16.33	6.82		31.104	1.692
31.144	53.163		5.47917	1.3		4.89	0.0372241		31.144	42.72		16.34	7.28		31.144	1.8115
31.184	52.5452		5.48414	1.3		4.895	0.0432538		31.184	42.57		16.35	7.07		31.184	2.1493
31.224	52.4686		5.48914	1.5		4.9	0.0353829		31.224	42.75		16.36	6.91		31.224	2.1038
31.264	53.8789		5.49414	1.5		4.905	0.0345044		31.264	40.15		16.37	6.85		31.264	2.6273
31.304	50.2093		5.49914	1.8		4.91	0.0300651		31.304	41.57		16.38	7		31.304	3.6171
31.344	47.075		5.50417	1.8		4.91487	0.0243288		31.344	6.95		16.39	6.67		31.344	20.229
31.384	68.9159		5.50917	2.1		4.91974	0.019108		31.384	3.03		16.4	7.29		31.384	12.3438
31.424	48.1441		5.51414	2.2		4.92486	0.00965655		31.424	29.03		16.41	7.67		31.424	10.0434
31.464	37.2577		5.51914	2		4.93	0.00996913		31.464	0		16.42	8.21		31.464	27.6066
31.504	57.8386		5.52414	1.9		4.935	0.00946628		31.504	14.13		16.43	6.54		31.504	12.3338
31.544	45.3064		5.52914	2.2		4.94	0.0173714		31.544	37.33		16.44	7.22		31.544	7.64
31.584	31.6211		5.534	2.1		4.945	0.0378211		31.584	33.58		16.45	5.82		31.584	15.3115
31.624	50.183		5.53886	2.1		4.95	0.0560082		31.624	42.95		16.46	5.89		31.624	3.0215
31.664	57.9882		5.54397	2.4		4.955	0.0338811		31.664	38.32		16.47	5.83		31.664	1.6244
31.704	56.482		5.54912	2.7		4.96	0.0028544		31.704	40.1		16.48	6.19		31.704	1.5039
31.744	56.1489		5.55414	2.6		4.96514	0.000650029		31.744	40.92		16.49	5.77		31.744	1.2897
31.784	54.2875		5.55914	2.6		4.97042	0.00182581		31.784	42.67		16.5	6.1		31.784	1.3387
31.824	53.3059		5.564	2.8		4.97521	0.00218627		31.824	42.71		16.51	5.8		31.824	1.753
31.864	47.1532		5.56886	2.7		4.98	0.00221753		31.864	49.77		16.52	5.82		31.864	1.3538
31.904	48.9868		5.57397	2.7		4.985	0.00319355		31.904	46.46		16.53	5.81		31.904	2.0034
31.944	36.7843		5.57912	2.2		4.99	0.00646547		31.944	60.54		16.54	6.55		31.944	1.1773
31.984	22.443		5.58412	2		4.995	0.00968486		31.984	74.54		16.55	6.34		31.984	1.3275
32.024	23.0982		5.58912	1.6		5	0.00949575		32.024	74.77		16.56	6.41		32.024	0.938
32.064	24.6325		5.59412	1.3		5.005	0.00416321		32.064	72.02		16.57	7.86		32.064	1.4729
32.104	21.7205		5.59912	1.5		5.01	0.00534053		32.104	75.6		16.58	9.3		32.104	1.179
32.144	26.6466		5.60412	1.6		5.01562	0.0094891		32.144	63.07		16.59	9.24		32.144	4.5247
32.184	38.147		5.60912	1.8		5.02111	0.0129598		32.184	52.31		16.6	9.05		32.184	4.1989
32.224	53.0007		5.61412	1.8		5.02556	0.0185623		32.224	45.38		16.61	9.07		32.224	0.7125
32.264	56.0366		5.61912	1.8		5.03	0.00998726		32.264	40.6		16.62	10.58		32.264	1.4799
32.304	59.652		5.624	1.6		5.035	0.0127942		32.304	37.93		16.63	15.92		32.304	1.0639
32.344	59.7902		5.62886	1.5		5.04	0.0175435		32.344	37.05		16.64	13.21		32.344	1.3903
32.384	56.4291		5.63397	1.3		5.04563	0.0122601		32.384	42.34		16.65	13.38		32.384	0.5416
32.424	35.098		5.63912	1.3		5.05125	0.0228817		32.424	19.69		16.66	11		32.424	19.8933
32.464	35.4102		5.64412	1.2		5.05625	0.0565234		32.464	7.84		16.67	16.31		32.464	24.9699
32.504	36.1009		5.64912	1.4		5.06125	0.063482		32.504	55.93		16.68	17.64		32.504	3.5064
32.544	28.6693		5.65412	1.9		5.06562	0.0976004		32.544	66.4		16.69	18.54		32.544	2.1695
32.584	29.6873		5.65912	1.7		5.07	0.0889155		32.584	62.62		16.7	10.82		32.584	3.3848
32.624	21.18		5.66414	1.5		5.075	0.145235		32.624	73.43		16.71	9.73		32.624	2.3716
32.664	20.9245		5.66914	1.7		5.08	0.134214		32.664	72.16		16.72	14.97		32.664	3.0428
32.704	12.6157		5.67412	1.7		5.085	0.121197		32.704	76.56		16.73	8.76		32.704	4.7627
32.744	10.2784		5.67912	1.8		5.09	0.0944262		32.744	74.2		16.74	11.01		32.744	6.8295
32.784	12.9414		5.68414	1.8		5.09571	0.0486424		32.784	75.9		16.75	12.13		32.784	4.9098
32.824	18.29		5.68914	1.6		5.10125	0.0429456		32.824	77.2		16.76	12.43		32.824	1.9844
32.864	16.7509		5.69417	1.3		5.10562	0.0484162		32.864	74.29		16.77	13.13		32.864	3.942
32.904	16.1709		5.69917	1.3		5.11	0.0308294		32.904	71.98		16.78	7.07		32.904	5.2136
32.944	18.5275		5.70429	1.1		5.11571	0.0102927		32.944	71.88		16.79	5.78		32.944	4.2207
32.984	27.8193		5.70943	1.1		5.12125	0.0109131		32.984	64.44		16.8	5.23		32.984	3.4059
33.024	20.9775		5.71444	1.5		5.12625	0.00898944		33.024	67.86		16.81	3.81		33.024	4.9115
33.064	12.2041		5.71944	1.5		5.13111	0.0110853		33.064	67.49		16.82	3.04		33.064	8.9346
33.104	6.44205		5.72426	1.1		5.13556	0.014519		33.104	60.19		16.83	2.6		33.104	14.6819
33.144	14.377		5.72912	1.2		5.14	0.0182123		33.144	56.15		16.84	2.58		33.144	12.9681
33.184	3.26273		5.73393	0.8		5.145	0.0105975		33.184	78.17		16.85	2.22		33.184	8.1696
33.224	18.8652		5.73893	1.1		5.15	0.00956766		33.224	72.65		16.86	1.48		33.224	3.7333
33.244	25.9714		5.74385	1.2		5.155	0.00765403		33.244	70.41		16.87	3.57		33.244	1.5922
33.284	23.0595		5.74885	1.3		5.16	0.00341066		33.284	74.73		16.88	4.33		33.284	0.9726
33.324	26.6455		5.75385	1.2		5.165	0.00609841		33.324	69.71		16.89	4.05		33.324	1.6036
33.364	24.295		5.75885	1.1		5.17	0.00706594		33.364	73.28		16.9	4.09		33.364	1.067
33.404	27.7591		5.76404	1.3		5.175	0.0142106		33.404	69.63		16.91	4.42		33.404	1.1488
33.444	26.8514		5.76923	1.1		5.18	0.0137644		33.444	70.85		16.92	7.3		33.444	1.0114
33.484	29.9525		5.77407	1.2		5.18562	0.0261928		33.484	67.79		16.93	6.58		33.484	0.9933
33.524	32.6416		5.77889	1.3		5.19111	0.0304507		33.524	65.27		16.94	7.13		33.524	0.9189
33.564	44.3955		5.78404	1.3		5.19556	0.0374514		33.564	52.96		16.95	6.8		33.564	1.1636
33.604	40.6334		5.78923	1.4		5.2	0.0729488		33.604	57.25		16.96	7.16		33.604	0.9313
33.644	35.278		5.79426	1.4		5.2055	0.0858394		33.644	62.94		16.97	7.35		33.644	0.7841
33.684	31.6914		5.79926	1.5		5.21042	0.104293		33.684	66.78		16.98	7.3		33.684	0.6726
33.724	31.7025		5.80426	1.5		5.21521	0.17381		33.724	67.14		16.99	7.53		33.724	0.5093
33.764	29.7659		5.80926	1.2		5.22	0.197612		33.764	68.76		17	7.17		33.764	0.6486
33.804	27.5227		5.81426	1.6		5.22514	0.187842		33.804	71.18		17.01	6.9		33.804	0.5708
33.844	25.5991		5.81926	1.8		5.23026	0.19777		33.844	73.1		17.02	7.14		33.844	0.5724
33.884	24.4348		5.82426	1.4		5.23513	0.203549		33.884	75		17.03	6.93		33.884	0.2487
33.924	23.1207		5.82926	1.6		5.24	0.0987058		33.924	75.52		17.04	7.96		33.924	0.5981
33.964	26.505		5.83426	1.6		5.245	0.137014		33.964	72		17.05	8.05		33.964	0.6578
34.004	34.4495		5.83926	1.6		5.25	0.115101		34.004	62.96		17.06	9.18		34.004	1.1398
34.044	35.2977		5.84444	1.6		5.255	0.124582		34.044	63.17		17.07	8.84		34.044	0.6742
34.084	32.7648		5.84963	1.7		5.26	0.119554		34.084	65.56		17.08	7.97		34.084	0.7371
34.124	39.3245		5.85446	1.7		5.265	0.165081		34.124	58.77		17.09	8.62		34.124	0.8384
34.164	40.0693		5.85929	1.7		5.27	0.235767		34.164	58.83		17.1	10.44		34.164	0.4843
34.204	49.5193		5.86426	1.8		5.27487	0.198454		34.204	47.95		17.11	11.55		34.204	1.1135
34.244	50.0427		5.86926	1.8		5.27974	0.10911		34.244	48.95		17.12	16.58		34.244	0.4432
34.284	42.2314		5.87426	1.9		5.28474	0.13499		34.284	56.61		17.13	14.21		34.284	0.5098
34.324	38.2425		5.87926	2.1		5.28974	0.112073		34.324	59.83		17.14	13.1		34.324	0.8481
34.364	37.0784		5.88444	2.4		5.29474	0.208894		34.364	61.09		17.15	11.32		34.364	0.8059
34.404	22.4814		5.88963	2.1		5.29974	0.289999		34.404	76.45		17.16	12.62		34.404	0.4702
34.444	17.7218		5.89446	2.4		5.30474	0.260064		34.444	80.85		17.17	15.23		34.444	0.6284
34.484	17.6257		5.89929	2.2		5.30974	0.191258		34.484	80.96		17.18	6.42		34.484	0.6223
34.524	9.60318		5.90426	2		5.31462	0.285114		34.524	87.84		17.19	12.03		34.524	1.125
34.564	6.20432		5.90926	1.8		5.31949	0.261909		34.564	92.05		17.2	17.91		34.564	0.7681
34.604	26.9077		5.91444	1.9		5.32461	0.215921		34.604	51.04		17.21	15.7		34.604	9.703
34.644	3.66273		5.91963	1.9		5.32974	0.119661		34.644	92.74		17.22	14.7		34.644	1.5828
34.684	5.57045		5.92463	2.1		5.33462	0.0487554		34.684	92.39		17.23	8.91		34.684	0.8974
34.724	5.46614		5.92963	1.9		5.33949	0.101305		34.724	92.73		17.24	7.82		34.724	0.7937
34.764	7.00273		5.93463	1.8		5.34461	0.0683799		34.764	90.1		17.25	5.91		34.764	1.2748
34.804	42.9405		5.93963	1.9		5.34974	0.123071		34.804	54.5		17.26	12.62		34.804	1.1262
34.844	47.0034		5.94463	1.8		5.35462	0.0918246		34.844	49.82		17.27	12.85		34.844	1.3977
34.884	50.8005		5.94963	2.2		5.35949	0.100323		34.884	46.06		17.28	10.01		34.884	1.3814
34.924	57.0355		5.95463	2.2		5.36447	0.115988		34.924	40.11		17.29	8.53		34.924	1.256
34.944	67.0882		5.95963	2.1		5.36947	0.0487493		34.944	30.77		17.3	6.85		34.944	0.9424
34.984	73.5293		5.96481	2.2		5.37447	0.0432856		34.984	24.81		17.31	7.67		34.984	0.7307
35.024	72.9298		5.97	2.1		5.37947	0.0613812		35.024	25.48		17.32	5.87		35.024	0.6997
35.064	70.1757		5.975	2.2		5.38447	0.0610753		35.064	28.04		17.33	7.82		35.064	0.7851
35.104	73.7095		5.98	2.4		5.38947	0.0752657		35.104	24.24		17.34	9.29		35.104	0.9022
35.144	73.9027		5.985	2.4		5.39447	0.0934777		35.144	23.48		17.35	7.47		35.144	1.1516
35.184	72.4257		5.99	2		5.39947	0.115717		35.184	25.47		17.36	9.65		35.184	0.9259
35.224	77.4973		5.995	2.3		5.40447	0.0771056		35.224	19.74		17.37	6.97		35.224	1.2156
35.264	72.2339		6	2.2		5.40947	0.0462997		35.264	25.33		17.38	8.06		35.264	1.0719
35.304	70.9223		6.005	2.2		5.41446	0.0462556		35.304	26.34		17.39	7.09		35.304	1.2046
35.344	68.3509		6.01	2.1		5.41946	0.020428		35.344	29.14		17.4	7.96		35.344	1.104
35.384	69.2793		6.015	1.9		5.42446	0.0657245		35.384	28.08		17.41	9.78		35.384	1.1619
35.424	68.272		6.02	2.1		5.42946	0.0793138		35.424	30.24		17.42	9.35		35.424	0.6547
35.464	70.8607		6.02498	2.1		5.43432	0.0481608		35.464	27.17		17.43	10.31		35.464	0.8665
35.504	77.072		6.02996	2		5.43919	0.129765		35.504	20.9		17.44	7.78		35.504	0.8923
35.544	79.653		6.03498	2		5.44417	0.120394		35.544	17.79		17.45	5.76		35.544	1.1251
35.564	78.5655		6.03998	2		5.44917	0.280436		35.564	18.84		17.46	5.2		35.564	1.1416
35.584	76.8439		6.04498	2.2		5.45417	0.167577		35.584	20.76		17.529	6.74		35.584	1.0543
35.624	77.1766		6.04998	2.2		5.45917	0.142807		35.624	20.04		17.539	6.76		35.624	1.2247
35.664	70.0343		6.05497	2.4		5.46417	0.140236		35.664	27.32		17.549	6.53		35.664	1.1641
35.704	66.1327		6.05996	2.5		5.46917	0.051643		35.704	31.44		17.559	5.92		35.704	1.068
35.744	70.1361		6.06497	2.6		5.47417	0.028476		35.744	27.5		17.569	6.03		35.744	1.0401
35.764	81.2014		6.06998	2.7		5.47917	0.0479212		35.764	15.43		17.579	5.035		35.764	1.4822
35.804	75.96		6.07498	2.9		5.48414	0.0330967		35.804	21.78		17.589	5.68		35.804	0.9944
35.844	77.0161		6.08	2.6		5.48914	0.0684262		35.844	20.15		17.599	5.17		35.844	1.2469
35.884	71.4136		6.0849	2.6		5.49414	0.0825598		35.884	26.71		17.609	5.61		35.884	0.8256
35.924	75.457		6.0898	2.9		5.49914	0.0468529		35.924	21.11		17.619	5.6		35.924	1.5105
35.964	75.9318		6.09458	2.7		5.50417	0.103486		35.964	21.69		17.629	5.76		35.964	1.0464
36.004	79.8916		6.09958	2.8		5.50917	0.142536		36.004	17.16		17.639	7.78		36.004	1.2973
36.044	74.7218		6.10478	2.7		5.51414	0.197996		36.044	22.27		17.649	7.03		36.044	1.3236
36.084	78.8084		6.11	2.8		5.51914	0.131779		36.084	17.12		17.659	7.62		36.084	1.7915
36.124	76.0939		6.115	2.6		5.52414	0.142913		36.124	21.74		17.669	7.38		36.124	0.9531
36.164	73.3966		6.12	2.8		5.52914	0.125028		36.164	21.79		17.679	7.16		36.164	2.1179
36.204	66.1264		6.125	3		5.534	0.144033		36.204	30.27		17.689	7.56		36.204	1.5856
36.244	72.0052		6.13	3		5.53886	0.0431934		36.244	22.36		17.699	8.13		36.244	2.4793
36.284	68.6009		6.13479	3		5.54397	0.058257		36.284	27.2		17.709	7.92		36.284	1.8476
36.324	24.5457		6.13958	3.5		5.54912	0.12845		36.324	45.1		17.719	11.07		36.324	13.3559
36.364	59.3927		6.14478	3.6		5.55414	0.0465548		36.364	33.57		17.729	6.45		36.364	3.0964
36.404	80.0032		6.15	3.9		5.55914	0.0889076		36.404	15.6		17.739	7.34		36.404	1.9346
36.444	69.0634		6.155	3.8		5.564	0.0503878		36.444	28.49		17.749	7.39		36.444	1.0765
36.484	72.252		6.16	3.7		5.56886	0.0391413		36.484	22.62		17.759	8.4		36.484	2.2563
36.524	74.4755		6.165	2.9		5.57397	0.0508119		36.524	21.78		17.769	9.54		36.524	1.6476
36.564	34.2173		6.17	2.6		5.57912	0.064548		36.564	0.24		17.779	11.51		36.564	28.8388
36.584	62.2116		6.175	2.8		5.58412	0.103692		36.584	7.97		17.789	7.85		36.584	13.1201
36.624	62.1657		6.18	3.3		5.58912	0.0945048		36.624	25.02		17.799	9.53		36.624	5.6383
36.664	68.0564		6.185	3.7		5.59412	0.149647		36.664	27.01		17.809	10.44		36.664	2.1708
36.704	69.5155		6.19	3.6		5.59912	0.104655		36.704	25.93		17.819	11.14		36.704	2.004
36.744	61.9386		6.195	3.4		5.60412	0.0503858		36.744	33.48		17.829	14.04		36.744	2.0158
36.784	63.5309		6.2	3.2		5.60912	0.037082		36.784	30.51		17.839	11.2		36.784	2.622
36.824	53.3109		6.205	2.9		5.61412	0.0289069		36.824	43.57		17.849	10.63		36.824	1.3724
36.864	61.7527		6.21	3.2		5.61912	0.0225137		36.864	33.58		17.859	9.28		36.864	2.0536
36.904	62.4589		6.215	2.5		5.624	0.0346225		36.904	33.19		17.869	13.41		36.904	1.9145
36.944	60.3932		6.22	2.4		5.62886	0.0317679		36.944	34.84		17.879	10.72		36.944	2.0974
36.984	63.6045		6.225	2.6		5.63397	0.0294353		36.984	31.07		17.889	9.43		36.984	2.3432
37.024	55.543		6.23	2.7		5.63912	0.025272		37.024	26.51		17.899	9		37.024	7.8967
37.064	38.8873		6.23476	3.2		5.64412	0.021419		37.064	0.01		17.909	8.36		37.064	26.8852
37.104	49.7393		6.23952	3.6		5.64912	0.0427871		37.104	0.29		17.919	6.13		37.104	21.9871
37.144	65.2641		6.24475	3.9		5.64912	0.0674142		37.144	28.48		17.929	11.28		37.144	2.7526
37.184	65.1534		6.25	3.6		5.65412	0.0556342		37.184	29.8		17.939	18.57		37.184	2.2205
37.224	68.217		6.255	3.9		5.65912	0.0466389		37.224	26.7		17.949	15.52		37.224	2.2365
37.264	72.1589		6.26	4.1		5.66414	0.0320052		37.264	23.14		17.959	13.42		37.264	2.0685
37.304	65.1441		6.265	4.7		5.66914	0.0609422		37.304	29.65		17.969	15.65		37.304	2.2906
37.344	51.7243		6.27	4.8		5.67412	0.052004		37.344	29.09		17.979	14.33		37.344	8.4417
37.384	74.5902		6.27478	4.1		5.67912	0.0647368		37.384	21.31		17.989	13.35		37.384	1.8039
37.424	75.9539		6.27957	3.7		5.68414	0.0634994		37.424	18.9		17.999	14.99		37.424	2.2643
37.464	75.3784		6.28457	3.4		5.68914	0.00796279		37.464	19.75		18.009	15.42		37.464	2.1435
37.504	73.1005		6.28957	3.7		5.69417	#DIV/0!		37.504	23.47		18.019	14.97		37.504	1.509
37.544	75.7952		6.29478	3.5		5.69917	#DIV/0!		37.544	19.38		18.029	18.92		37.544	2.1229
37.584	74.2273		6.3	3.7		5.70429	0.00154333		37.584	21.77		18.039	15.07		37.584	1.7612
37.624	76.6614		6.30479	4.2		5.70943	0.00144192		37.624	17.79		18.049	15.12		37.624	2.4414
37.664	69.233		6.30958	4.1		5.71444	0.00178439		37.664	25.04		18.059	16.43		37.664	2.5199
37.704	66.2529		6.31478	4.8		5.71944	0.00170762		37.704	27.838		18.069	18.56		37.704	2.6
37.744	84.8186		6.32	7.8		5.72426	0.00159264		37.744	10.76		18.079	12.13		37.744	1.9454
37.784	15.8475		6.325	7.6		5.72912	0.00159181		37.784	0		18.089	14.57		37.784	37.0271
37.824	1.61455		6.33	6.4		5.73393	0.00187639		37.824	0		18.094	9.42		37.824	43.2896
37.864	79.2586		6.335	8.2		5.73893	0.00164114		37.864	9.09		18.104	9.45		37.864	5.1266
37.904	86.8834		6.34	5.7		5.74385	0.00159811		37.904	8.06		18.114	10.66		37.904	2.2249
37.944	88.4148		6.345	5		5.74885	0.00202353		37.944	7.67		18.124	9.34		37.944	1.7227
37.984	90.0677		6.35	4.2		5.75385	0.00210542		37.984	6.87		18.134	7.67		37.984	1.3474
38.024	88.1157		6.355	4.3		5.75885	0.00207081		38.024	7.722		18.144	6.88		38.024	1.8314
38.064	82.9089		6.36	4.2		5.76404	0.00171937		38.064	13.21		18.154	7.16		38.064	1.7077
38.104	80.1475		6.365	3.8		5.76923	0.00346374		38.104	15.75		18.164	6.61		38.104	1.8051
38.144	75.045		6.37	4.1		5.77407	0.00279841		38.144	19.41		18.174	6.69		38.144	2.4398
38.184	43.5741		6.375	4		5.77889	0.00198262		38.184	0.21		18.184	8.23		38.184	24.735
38.224	19.1414		6.38	3.2		5.78404	0.00136428		38.224	0		18.194	10.47		38.224	35.5778
38.264	29.6734		6.38487	3.2		5.78923	0.00202088		38.264	0.51		18.204	8.74		38.264	30.7193
38.304	81.187		6.38974	2.8		5.79426	0.00166305		38.304	12.15		18.214	7.73		38.304	2.9317
38.344	83.7152		6.39481	2.9		5.79926	0.00229644		38.344	13.99		18.224	8.01		38.344	1.0097
38.384	88.1484		6.4	2.5		5.80426	0.00230398		38.384	8.55		18.234	7.67		38.384	1.4527
38.424	86.3723		6.405	2.4		5.80926	0.00140889		38.424	10.17		18.244	7.5		38.424	1.5214
38.464	83.9511		6.41	2.3		5.81426	0.0017321		38.464	13.25		18.254	6.14		38.464	1.2315
38.504	84.7025		6.415	1.9		5.81926	0.00195468		38.504	12.69		18.264	6.35		38.504	1.1473
38.544	84.2309		6.42	1.9		5.82426	0.0021024		38.544	12.86		18.274	6.04		38.544	1.28
38.584	84.848		6.425	2.3		5.82926	0.00190772		38.584	11.95		18.284	0		38.584	1.4089
38.624	81.3166		6.43	2		5.83426	0.00176968		38.624	16.2		18.294	6.99		38.624	1.0927
38.664	83.7223		6.435	2.3		5.83926	0.00162045		38.664	13.77		18.304	7.28		38.664	1.1034
38.704	84.6109		6.44	2.7		5.84444	0.00383633		38.704	12.78		18.314	8.66		38.704	1.148
38.744	91.0541		6.445	2.6		5.84963	0.00323679		38.744	6.81		18.324	6.7		38.744	0.9398
38.784	84.9798		6.45	3.1		5.85446	0.00421234		38.784	12.51		18.334	17.3		38.784	1.1045
38.824	78.8418		6.455	3.2		5.85929	#DIV/0!		38.824	18.25		18.344	7.5		38.824	1.2796
38.864	77.8543		6.46	3.4		5.86426	#DIV/0!		38.864	19.5		18.354	7.26		38.864	1.1641
38.904	73.0641		6.46523	3.1		5.86926	#DIV/0!		38.904	24.6		18.364	8.44		38.904	1.0278
38.944	75.2261		6.47045	3.1		5.87426	0.00785357		38.944	23.04		18.374	9.51		38.944	0.7629
38.984	78.5452		6.47545	2.7		5.87926	0.0423987		38.984	18.39		18.384	11.41		38.984	1.3485
39.024	72.9284		6.48048	2.6		5.88444	#DIV/0!		39.024	25.44		18.394	21.9		39.024	0.7179
39.064	83.6939		6.48548	2.9		5.88963	#DIV/0!		39.064	13.47		18.404	23.53		39.064	1.2479
39.104	82.9127		6.49048	3.4		5.89446	#DIV/0!		39.104	14.99		18.414	10.94		39.104	0.9228
39.144	83.7491		6.49524	2.9		5.89929	0.00845624		39.144	13.47		18.424	12.09		39.144	1.2236
39.184	75.3327		6.5	2.5		5.90426	0.00621531		39.184	19.09		18.434	9.64		39.184	2.454
39.224	47.5214		6.505	2.4		5.90926	0.0042871		39.224	38.84		18.444	7.6		39.224	6.001
39.264	74.6232		6.51	2.5		5.91444	0.00882775		39.264	21.01		18.454	7.67		39.264	1.9214
39.304	81.5168		6.515	2.5		5.91963	0.0112592		39.304	13.58		18.464	7.78		39.304	2.1574
39.344	76.9505		6.52	2.5		5.92463	0.0196225		39.344	21.01		18.474	6.18		39.344	0.8974
39.384	76.1952		6.525	2.5		5.92963	0.0202144		39.384	20.98		18.484	7.69		39.384	1.2429
39.424	74.665		6.53	2.8		5.93463	0.0256083		39.424	22.8		18.494	7.61		39.424	1.1154
39.464	75.232		6.53523	3		5.93963	0.0238161		39.464	21.52		18.504	8.52		39.464	1.4291
39.504	72.7225		6.54042	3.2		5.94463	0.0305983		39.504	24.63		18.514	9.83		39.504	1.1649
39.544	84.6434		6.54521	3		5.94963	0.0176273		39.544	12.47		18.524	8.64		39.544	1.2701
39.584	80.4461		6.55	3		5.95463	0.0441562		39.584	16.64		18.534	8.38		39.584	1.2821
39.624	79.6066		6.55522	2.3		5.95963	0.107918		39.624	17.27		18.544	6.36		39.624	1.3743
39.664	79.5125		6.56042	2		5.96481	0.132088		39.664	18.11		18.554	7.27		39.664	1.0461
39.704	82.3089		6.56542	2.1		5.97	0.23268		39.704	14.83		18.564	7.41		39.704	1.2589
39.744	76.6932		6.57042	2.3		5.975	0.171477		39.744	20.47		18.574	7.68		39.744	1.2482
39.784	83.4866		6.57542	2.8		5.98	0.107088		39.784	14.14		18.584	9.54		39.784	1.0443
39.824	87.0773		6.5804	3		5.985	0.0721344		39.824	8.64		18.594	9.2		39.824	1.8844
39.864	90.6075		6.5852	3.6		5.99	0.0742501		39.864	5.71		18.604	8		39.864	1.6203
39.904	86.9893		6.59	3.8		5.995	0.0586314		39.904	10.76		18.614	9.81		39.904	0.9903
39.944	86.3209		6.595	2.9		6	0.0485383		39.944	11.07		18.624	9.47		39.944	1.148
39.984	84.5875		6.6	2.4		6.005	0.036061		39.984	10.99		18.704	11.14		39.984	1.9459
40.024	87.9314		6.60519	1.8		6.01	0.0222476		40.024	8.61		18.714	11.19		40.024	1.5218
40.064	85.7186		6.61026	1.8		6.015	0.0252573		40.064	10.48		18.724	10.11		40.064	1.6726
40.084	84.8884		6.61513	1.9		6.02	0.100921		40.084	11.7		18.734	7.05		40.084	1.5011
40.104	86.6045		6.62	2.4		6.02498	0.201157		40.104	10.21		18.744	8.75		40.104	1.4016
40.144	85.2566		6.625	2.4		6.02996	0.201796		40.144	11.53		18.754	10.21		40.144	1.4139
40.184	86.3511		6.63	2.2		6.03498	0.172235		40.184	10.72		18.764	10.62		40.184	1.2887
40.224	84.6852		6.635	1.9		6.03998	0.137136		40.224	11.9		18.774	13.87		40.224	1.5025
40.264	82.6623		6.64	1.5		6.04498	0.132482		40.264	14		18.784	12.92		40.264	1.4686
40.304	86.3405		6.645	1.8		6.04998	0.166802		40.304	10.93		18.794	8.64		40.304	1.201
40.344	84.9523		6.65	2.2		6.05497	0.263316		40.344	12.08		18.804	8.94		40.344	1.3058
40.384	76.1861		6.655	1.9		6.05996	0.303194		40.384	21.6		18.814	9.41		40.384	0.9741
40.424	72.2389		6.66	2.5		6.06497	0.322963		40.424	23.8		18.824	8.14		40.424	1.7429
40.464	72.2714		6.665	2.8		6.06998	0.298962		40.464	24.4		18.834	8.3		40.464	1.4646
40.504	77.185		6.67	3.4		6.07498	0.197271		40.504	18.23		18.844	5.89		40.504	2.0174
40.544	71.5593		6.675	3.1		6.08	0.162692		40.544	24.48		18.854	5.78		40.544	1.7427
40.584	73.9448		6.68	3.3		6.0849	0.210794		40.584	21.68		18.864	6.68		40.584	1.9251
40.624	74.7264		6.685	3.4		6.0898	0.202077		40.624	20.2		18.874	8.2		40.624	2.2324
40.664	75.2595		6.69	4.5		6.09458	0.247811		40.664	20.32		18.884	9.04		40.664	1.945
40.704	67.3575		6.69462	4.7		6.09958	0.0979414		40.704	28.06		18.894	9.33		40.704	2.0163
40.744	71.3177		6.69923	4.8		6.09958	0.272697		40.744	21.62		18.904	9.33		40.744	3.1074
40.784	61.522		6.70417	4.9		6.10478	0.30094		40.784	35.57		18.914	9.49		40.784	1.2795
40.824	59.0557		6.70917	5.1		6.11	0.234049		40.824	36.16		18.924	8.43		40.824	2.1051
40.864	73.3052		6.71417	5		6.115	0.130558		40.864	23.47		18.934	7.96		40.864	1.4189
40.904	74.3948		6.71917	4.9		6.12	0.197293		40.904	22.54		18.944	7.42		40.904	1.3487
40.944	74.3018		6.72417	5.4		6.125	0.139601		40.944	22.58		18.954	8.34		40.944	1.372
40.984	68.2009		6.72917	5.3		6.13	0.148949		40.984	26.61		18.964	7.72		40.984	2.2832
41.004	71.4498		6.73417	5.2		6.13479	0.099284		41.004	24.24		18.974	8.57		41.004	1.8965
41.044	71.6745		6.73917	5.2		6.13958	0.0208699		41.044	23.45		18.984	10.86		41.044	2.1452
41.084	69.8752		6.74417	4.8		6.14478	0.0144019		41.084	25.7		18.994	10.91		41.084	1.9469
41.124	71.7161		6.74917	5.1		6.15	0.0123413		41.124	23.56		19.004	11.19		41.124	2.0785
41.164	68.3343		6.75458	4.8		6.155	0.0262925		41.164	27.46		19.014	13.12		41.164	1.8505
41.204	71.4084		6.76	5		6.16	0.0675252		41.204	23.76		19.024	11.07		41.204	2.1259
41.244	71.6752		6.765	4.8		6.165	0.0659949		41.244	22.16		19.034	10.41		41.244	2.7125
41.284	65.0998		6.77	5		6.17	0.0409552		41.284	30.96		19.044	11.79		41.284	1.7337
41.324	65.6593		6.775	4.7		6.175	0.0462883		41.324	31.89		19.054	10.81		41.324	1.0783
41.364	68.1632		6.78	5		6.18	0.0143137		41.364	28.48		19.064	11.84		41.364	1.477
41.404	66.57		6.785	5.1		6.185	0.0220535		41.404	30.46		19.074	11.76		41.404	1.3068
41.444	68.872		6.79	9.3		6.19	0.0117822		41.444	27.88		19.084	13.03		41.444	1.4291
41.484	67.7575		6.795	5.7		6.195	0.00774459		41.484	29.39		19.094	12.61		41.484	1.2551
41.524	70.7773		6.8	5.1		6.2	0.0113456		41.524	25.59		19.104	13.13		41.524	1.5984
41.564	68.6402		6.805	5.8		6.205	0.0192699		41.564	28.4		19.114	14.23		41.564	1.3023
41.604	71.4309		6.81	5.5		6.21	0.0354746		41.604	25.22		19.124	10.51		41.604	1.4736
41.644	68.9982		6.815	5.3		6.215	0.0776902		41.644	27.7		19.134	11.01		41.644	1.4528
41.684	67.8702		6.82	5.3		6.22	0.0994381		41.684	29.46		19.144	11.05		41.684	1.1747
41.724	73.4291		6.825	5		6.225	0.0622218		41.724	23.05		19.154	8.34		41.724	1.5492
41.764	67.4707		6.83	5.2		6.23	0.105048		41.764	29.9		19.164	10.28		41.764	1.1569
41.804	65.8427		6.835	5		6.23476	0.190357		41.804	30.61		19.174	8.98		41.804	1.5608
41.844	62.9086		6.84	5.9		6.23952	0.194089		41.844	33.91		19.184	8.31		41.844	1.3998
41.884	66.6777		6.845	6.2		6.24475	0.202835		41.884	28.91		19.194	7.14		41.884	1.9414
41.924	57.2984		6.85	6		6.25	0.276682		41.924	39.73		19.204	6.39		41.924	1.3075
41.964	64.1602		6.855	8.9		6.255	0.280528		41.964	30.66		19.214	5.26		41.964	2.2791
42.004	60.3975		6.86	7.1		6.26	0.438171		42.004	33.66		19.224	4.77		42.004	2.6147
42.044	49.6118		6.865	5.4		6.265	0.451051		42.044	36.22		19.234	6.35		42.044	6.234
42.084	56.6505		6.87	5.5		6.27	0.270205		42.084	30.62		19.244	5.85		42.084	5.601
42.124	61.0907		6.875	7.5		6.27478	0.180913		42.124	32.61		19.254	6.86		42.124	2.7717
42.164	63.2639		6.88	6.4		6.27957	0.121163		42.164	29.32		19.264	7.21		42.164	3.2631
42.204	64.43		6.885	5.6		6.28457	0.133728		42.204	27.59		19.274	6.67		42.204	3.5112
42.244	61.9336		6.89	5.1		6.28957	0.122451		42.244	27.15		19.284	6.56		42.244	4.8032
42.284	65.1148		6.895	5		6.29478	0.11205		42.284	24.8		19.294	6.92		42.284	4.4375
44	73.1586		6.9	5.1		6.3	0.121889		44	11.19		19.304	5.84		44	6.8866
44.04	64.3098		6.905	6.2		6.30479	0.154746		44.04	24.44		19.314	6.97		44.04	4.9501
44.08	63.6407		6.91	5.5		6.30958	0.185302		44.08	23.02		19.324	8.03		44.08	5.8693
44.12	64.7934		6.915	5.3		6.31478	0.148114		44.12	21.41		19.334	7.58		44.12	6.0705
44.16	67.6686		6.92	8.9		6.32	0.138059		44.16	18.65		19.344	7.77		44.16	6.0198
44.2	56.3182		6.925	7.1		6.325	0.138381		44.2	33.8		19.354	7.5		44.2	4.348
44.24	51.9695		6.93	6.5		6.33	0.10645		44.24	39.23		19.364	8.1		44.24	3.8722
44.28	56.8841		6.935	12.7		6.335	0.118622		44.28	37.25		19.374	8.92		44.28	2.581
44.32	50.4709		6.94	9.8		6.34	0.129965		44.32	45.46		19.384	8.55		44.32	1.7904
44.395	27.6711		6.945	11.3		6.345	0.250906		44.395	17.42		19.394	10.21		44.395	24.1599
44.435	0.698409		6.95	10.2		6.35	0.399709		44.435	0.1		19.404	10.73		44.435	43.6487
44.475	0		6.955	10.5		6.355	0.411997		44.475	0		19.414	10.18		44.475	48.0153
44.515	3.07182		6.96	5.8		6.36	0.426008		44.515	0		19.424	10.96		44.515	42.6484
44.555	9.47205		6.965	6.2		6.365	0.449756		44.555	0		19.434	12.21		44.555	39.8323
44.595	0		6.97	6.5		6.37	0.460964		44.595	0		19.444	12.01		44.595	45.6873
44.635	0		6.975	9.7		6.375	0.478032		44.635	0		19.454	12.13		44.635	46.2827
44.675	0		6.98	7.2		6.38	0.449506		44.675	0		19.464	10.51		44.675	50.6504
44.715	29.4527		6.985	6.5		6.38487	0.381755		44.715	1.4		19.474	10.55		44.715	30.4248
44.755	38.0059		6.99	7		6.38974	0.32433		44.755	42.87		19.484	10.31		44.755	8.4146
44.795	47.5043		6.995	5.7		6.39481	0.289327		44.795	44.4		19.494	9.18		44.795	3.5621
44.835	36.1745		7	6.1		6.4	0.309211		44.835	59.2		19.504	9.72		44.835	2.0352
44.875	44.9116		7.005	7.8		6.405	0.35115		44.875	48.95		19.514	9.78		44.875	2.7009
44.915	40.9307		7.01	8.8		6.41	0.469891		44.915	52.28		19.524	9.75		44.915	2.9873
44.955	42.7377		7.015	6.9		6.415	0.40766		44.955	48.26		19.534	9.47		44.955	3.961
44.995	37.2548		7.02	5.5		6.42	0.408489		44.995	53.65		19.544	9.1		44.995	4.0019
45.035	44.8443		7.025	5.2		6.425	0.495048		45.035	44.94		19.554	8.52		45.035	4.4949
45.075	45.8066		7.03	5.1		6.43	0.589115		45.075	50.99		19.564	8.01		45.075	1.4095
45.115	46.4366		7.035	5.1		6.435	0.629575		45.115	49.27		19.574	7.23		45.115	1.8891
45.155	28.1411		7.04	5		6.44	0.625103		45.155	67.37		19.584	7.81		45.155	1.9751
45.195	11.7477		7.045	4.9		6.445	0.627253		45.195	1.06		19.594	6.22		45.195	38.3646
45.235	25.4211		7.05	5.1		6.45	0.640278		45.235	47.17		19.604	11.53		45.235	12.0599
45.275	39.1877		7.055	5.2		6.455	0.651726		45.275	48.48		19.614	9.45		45.275	5.4262
45.315	23.4623		7.06	5.2		6.46	0.641312		45.315	27.84		19.624	8.53		45.315	21.427
45.355	0		7.065	4.6		6.46523	0.679308		45.355	0.02		19.634	9.87		45.355	45.5312
45.408	1.90591		7.07	4.9		6.47045	0.652568		45.408	0.18		19.644	9.06		45.408	43.0822
45.448	0		7.075	5.1		6.47545	0.64462		45.448	0.18		19.654	10.73		45.448	44.0702
45.488	8.45182		7.08	5.3		6.48048	0.657733		45.488	7.29		19.664	11.16		45.488	37.0736
45.528	8.35227		7.085	5.2		6.48548	0.659653		45.528	58.78		19.674	16.03		45.528	14.4618
45.568	2.75455		7.09	5.1		6.49048	0.669377		45.568	51.66		19.684	12.55		45.568	20.0576
45.608	7.42909		7.095	5.9		6.49524	0.664199		45.608	80.71		19.694	13.15		45.608	5.2188
45.648	7.47705		7.1	5.8		6.5	0.566284		45.648	83.99		19.704	11.79		45.648	3.7545
45.688	7.77614		7.105	5.1		6.505	0.610453		45.688	78.96		19.714	8.63		45.688	5.8361
45.728	12.0948		7.11	5.4		6.51	0.680145		45.728	69.44		19.724	10.48		45.728	8.1247
45.768	8.09682		7.115	5		6.515	0.693378		45.768	63.07		19.734	7.7		45.768	12.6866
45.808	15.3773		7.12	5.1		6.52	0.576104		45.808	72.08		19.744	8.28		45.808	5.5188
45.858	12.672		7.125	6		6.525	0.488494		45.858	73.91		19.754	8.27		45.858	5.9039
45.888	16.5045		7.13	7.2		6.53	0.427673		45.888	63.69		19.764	8.6		45.888	8.7144
45.928	21.9334		7.135	7.9		6.53523	0.438127		45.928	68.94		19.774	10.49		45.928	4.0157
45.968	31.4764		7.14	6.8		6.54042	0.432898		45.968	50.54		19.784	15.58		45.968	7.9128
46.008	26.6639		7.145	5.3		6.54521	0.389842		46.008	50.68		19.794	10.72		46.008	9.9687
46.048	17.6998		7.15	4.1		6.55	0.40196		46.048	55.69		19.804	13.33		46.048	11.7085
46.088	0		7.155	5.1		6.55522	0.375525		46.088	1.25		19.814	15.15		46.088	44.2407
46.128	0		7.16	4.7		6.56042	0.249911		46.128	0		19.824	13.59		46.128	44.1289
46.168	0		7.165	5		6.56542	0.33942		46.168	0		19.834	17.65		46.168	46.6012
46.208	0		7.17	4.7		6.57042	0.383841		46.208	0		19.839	20.76		46.208	45.5276
46.248	0		7.175	6.3		6.57542	0.38149		46.248	0		19.849	11.97		46.248	44.9863
46.292	0		7.18	5		6.5804	0.401513		46.292	0.01		19.859	11.13		46.292	44.8717
46.332	2.85614		7.185	6.6		6.5852	0.383988		46.332	0		19.869	18.92		46.332	42.7433
46.372	7.14818		7.19	9.1		6.59	0.310457		46.372	0		19.879	17.56		46.372	40.8548
46.412	0.974773		7.195	8.9		6.595	0.240441		46.412	0		19.889	17.04		46.412	43.5711
46.452	1.78068		7.2	7.2		6.6	0.177351		46.452	0		19.899	12.6		46.452	43.2165
46.492	2.20682		7.205	6.9		6.6	0.101195		46.492	0		19.909	11.84		46.492	43.029
46.532	1.23136		7.21	8.2		6.60519	0.0943346		46.532	0.01		19.919	15.11		46.532	43.4538
46.572	5.76682		7.215	8.1		6.61026	0.0829958		46.572	0		19.929	13.63		46.572	41.4626
46.612	38.3664		7.22	6.2		6.61513	0.0663064		46.612	0		19.939	12.83		46.612	27.1188
46.652	35.3182		7.225	6.2		6.62	0.0263156		46.652	56.37		19.949	9.97		46.652	3.6572
46.692	37.5211		7.23	6.1		6.625	0.032957		46.692	55.55		19.959	10.45		46.692	3.0487
46.732	41.2161		7.235	6.7		6.63	0.0601953		46.732	53.78		19.969	11.31		46.732	2.2017
46.772	48.4068		7.24	6.3		6.635	0.216066		46.772	43.3		19.979	9.88		46.772	3.649
46.812	55.2409		7.245	6.2		6.64	0.195265		46.812	37.58		19.989	10.78		46.812	3.1588
46.852	59.6341		7.25	5.7		6.645	0.0311232		46.852	33.98		19.999	12.03		46.852	2.8098
46.892	65.5048		7.255	5.9		6.65	0.0192407		46.892	27.09		20.009	11.3		46.892	3.2583
46.932	64.155		7.26	5.7		6.655	0.0387107		46.932	28.37		20.019	11.18		46.932	3.289
46.972	42.5148		7.265	5.5		6.66	0.0544398		46.972	47.03		20.029	10.7		46.972	4.6003
47.012	27.9034		7.27	5.6		6.665	0.025637		47.012	43.9		20.039	11.23		47.012	12.4065
47.052	72.4034		7.275	5.4		6.67	0.0425377		47.052	16.78		20.049	11.6		47.052	4.7593
47.092	67.217		7.28	5.5		6.675	0.0742897		47.092	7.08		20.059	10.58		47.092	11.3093
47.132	67.463		7.28462	5.4		6.68	0.0901441		47.132	23.93		20.069	10.06		47.132	3.7871
47.172	79.0405		7.28923	5.4		6.685	0.0835268		47.172	16.4		20.079	15.46		47.172	2.0062
47.212	67.0905		7.29417	5.9		6.69	0.0801286		47.212	27.15		20.089	20.6		47.212	2.5342
47.252	74.4911		7.29917	7.7		6.69462	0.0759348		47.252	20.2		20.099	15.77		47.252	2.3359
47.292	84.7264		7.30417	5.7		6.69923	0.0773576		47.292	12.27		20.109	14.38		47.292	1.3216
47.332	76.0957		7.30917	5.5		6.70417	0.076785		47.332	21.09		20.119	16.05		47.332	1.2383
47.372	82.362		7.31417	8.3		6.70917	0.0763678		47.372	15.03		20.129	19.44		47.372	1.1475
47.412	78.7075		7.31917	11.6		6.71417	0.0757191		47.412	18.95		20.139	16.25		47.412	1.0307
47.483	74.5155		7.32417	11.6		6.71917	0.0742821		47.483	23.52		20.149	19.35		47.483	0.8644
47.573	67.8759		7.32917	7.2		6.72417	0.0756884		47.573	29.9		20.159	20.89		47.573	0.9786
47.613	67.7818		7.33417	7.6		6.72917	0.0827662		47.613	29.23		20.169	15.47		47.613	1.3148
47.653	65.8193		7.33917	7.4		6.73417	0.0777257		47.653	31.67		20.179	16.57		47.653	1.1047
47.693	66.4143		7.34417	7.9		6.73917	0.0739705		47.693	30.25		20.189	17.79		47.693	1.4677
47.733	69.5557		7.34917	6.8		6.74417	0.0716684		47.733	27.94		20.199	15.76		47.733	1.1019
47.773	68.8436		7.35417	5.7		6.74917	0.0717487		47.773	27.46		20.209	11.11		47.773	1.6264
47.813	65.6395		7.35917	5.7		6.75458	0.0751626		47.813	30.78		20.219	10.67		47.813	1.5754
47.853	71.288		7.36417	5.3		6.76	0.07672		47.853	25.49		20.229	11.24		47.853	1.4177
47.893	70.3023		7.36917	5.6		6.765	0.0763564		47.893	27.05		20.239	9.73		47.893	1.165
47.933	70.5741		7.37417	6.5		6.77	0.0752442		47.933	25.01		20.249	14.93		47.933	1.943
47.973	67.4214		7.37917	8.9		6.775	0.0750704		47.973	29.36		20.259	13.72		47.973	1.4162
48.013	70.5639		7.38417	6.9		6.78	0.073496		48.013	24.92		20.269	10.9		48.013	1.9871
48.053	69.4207		7.38917	11.3		6.785	0.0751278		48.053	26.93		20.279	10.22		48.053	1.6057
48.093	73.7125		7.39417	7.6		6.79	0.0731029		48.093	21.52		20.289	8.76		48.093	2.0977
48.133	71.8091		7.39917	7		6.795	0.0753859		48.133	22.9		20.299	8.24		48.133	2.328
48.173	61.9575		7.40417	6.1		6.8	0.0698965		48.173	33.08		20.309	9.52		48.173	2.1835
48.213	68.9173		7.40917	6.7		6.805	0.0661334		48.213	26.17		20.319	6.69		48.213	2.1616
48.253	73.8361		7.41417	6.9		6.81	0.0692998		48.253	20.51		20.329	7.61		48.253	2.4877
48.293	81.3886		7.41917	7.3		6.815	0.069112		48.293	12.41		20.339	7.55		48.293	2.7286
48.333	68.0689		7.42417	7.1		6.82	0.0725318		48.333	26.72		20.349	7.67		48.333	2.2929
48.693	44.2148		7.42917	16.1		6.825	0.0804243		48.693	46.39		20.359	6.85		48.693	4.1339
48.733	39.8909		7.43417	19.9		6.83	0.0751871		48.733	54.8		20.369	7.86		48.733	2.336
48.773	48.8111		7.43917	9.6		6.835	0.0733923		48.773	38.03		20.379	7.98		48.773	5.7899
48.813	59.3375		7.44417	9.8		6.84	0.0774416		48.813	36.95		20.389	9.39		48.813	1.6335
48.853	47.7441		7.44917	48.4		6.845	0.074892		48.853	31.04		20.399	19.09		48.853	9.335
48.873	25.0798		7.45417	15.6		6.85	0.077809		48.873	0.97		20.409	16.07		48.873	32.5381
48.893	31.7843		7.45917	7.6		6.855	0.0811312		48.893	0.11		20.419	11.56		48.893	29.9665
48.913	59.328		7.46417	6.2		6.86	0.0783956		48.913	24.18		20.429	7.2		48.913	7.2565
48.953	6.76386		7.46917	5.9		6.865	0.0765513		48.953	86.53		20.439	5.94		48.953	2.9507
48.973	4.68432		7.47417	5.7		6.87	0.0759862		48.973	90.04		20.449	3.13		48.973	2.3213
49.013	14.6982		7.47917	5.1		6.875	0.0734585		49.013	76.21		20.459	0.18		49.013	4.0004
49.053	78.1055		7.48417	5.1		6.88	0.0718556		49.053	18.44		20.469	-0.18		49.053	1.52
49.093	77.655		7.48917	4.7		6.885	0.071824		49.093	19.63		20.479	1.68		49.093	1.1946
49.133	72.3023		7.49417	5.1		6.89	0.0714582		49.133	23.95		20.489	2.57		49.133	1.649
49.173	70.4916		7.49917	5.3		6.895	0.0690857		49.173	27.12		20.499	4.55		49.173	1.0509
49.213	69.4027		7.50417	5.4		6.9	0.0692768		49.213	28.49		20.509	14.41		49.213	0.9272
49.253	70.4414		7.50917	4.8		6.905	0.0708387		49.253	25.68		20.519	8.29		49.253	1.7066
49.293	68.242		7.51417	5.1		6.91	0.0682304		49.293	28.48		20.529	5.7		49.293	1.4423
49.333	69.2716		7.51917	5.6		6.915	0.069623		49.333	26.57		20.539	3.45		49.333	1.8297
49.373	69.353		7.52417	7.9		6.92	0.0740976		49.373	26.87		20.549	3.26		49.373	1.6619
49.423	68.3566		7.52917	9.8		6.925	0.0748685		49.423	27.78		20.559	11.91		49.423	1.6999
49.463	64.9632		7.53417	16.6		6.93	0.079302		49.463	31.57		20.569	10.35		49.463	1.5254
49.503	62.4518		7.53917	31.4		6.935	0.0782375		49.503	34.67		20.579	11.98		49.503	1.2664
49.543	61.9543		7.54417	30.7		6.94	0.0800428		49.543	34.12		20.589	18.9		49.543	1.7273
49.583	61.9132		7.54917	20.5		6.945	0.0842512		49.583	33.94		20.599	9.14		49.583	1.8246
49.623	64.7852		7.55417	11.9		6.95	0.0847557		49.623	31.01		20.609	13.07		49.623	1.8501
49.663	60.8168		7.55917	10.5		6.955	0.0861609		49.663	34.61		20.619	19.01		49.663	2.0122
49.703	61.4589		7.56417	11.7		6.96	0.0867213		49.703	34.12		20.629	7.58		49.703	1.9453
49.743	67.5127		7.56917	7.3		6.965	0.0878122		49.743	27.73		20.639	18.07		49.743	2.0932
49.783	60.1298		7.57417	7.6		6.97	0.0873519		49.783	36.01		20.649	15.88		49.783	1.6985
49.823	67.4459		7.57917	8.1		6.975	0.0828946		49.823	30.88		20.659	3.41		49.823	0.7366
49.863	67.5436		7.58417	10.5		6.98	0.0826423		49.863	30.14		20.734	14.17		49.863	1.0192
49.903	67.4605		7.58917	16.5		6.985	0.081466		49.903	30.6		20.744	7.34		49.903	0.8534
49.943	70.4466		7.59455	8.3		6.99	0.0795789		49.943	27.31		20.754	10.01		49.943	0.9871
49.983	70.8609		7.6	6.8		6.995	0.0783168		49.983	27.73		20.764	11.54		49.983	0.62
50.023	69.2959		7.604	6		7	0.080117		50.023	27.54		20.774	14.07		50.023	1.3922
50.063	66.1623		7.609	6.1		7.005	0.0772783		50.063	31.93		20.784	13.68		50.063	0.8394
50.103	70.437		7.614	5.6		7.01	0.079869		50.103	26.84		20.794	19.63		50.103	1.1981
50.143	69.9745		7.619	5.9		7.015	0.0828465		50.143	27.87		20.804	16.55		50.143	0.9484
50.183	68.2966		7.624	6		7.02	0.0841366		50.183	29.81		20.814	17.6		50.183	0.8331
50.223	70.2514		7.629	5.9		7.025	0.0871562		50.223	28.05		20.824	22.18		50.223	0.7474
50.263	71.608		7.634	5.6		7.03	0.0884898		50.263	26.76		20.834	15.82		50.263	0.7181
50.303	72.2441		7.639	5.5		7.035	0.0897862		50.303	25.39		20.844	18.39		50.303	1.041
50.343	71.4486		7.644	5.1		7.04	0.0923231		50.343	26.57		20.854	21.15		50.343	0.8718
50.383	73.605		7.649	5		7.045	0.091698		50.383	23.94		20.864	15.42		50.383	1.0802
50.423	71.4489		7.654	5.3		7.05	0.0882055		50.423	26.16		20.874	14.95		50.423	1.0521
50.463	72.5809		7.659	5		7.055	0.0921989		50.463	24.42		20.884	13.835		50.463	1.3196
50.503	70.65		7.664	5.1		7.06	0.0929979		50.503	27.16		20.894	14.48		50.503	0.9636
50.554	71.4366		7.669	5.4		7.065	0.0915466		50.554	25.53		20.904	12.98		50.554	1.3347
50.594	69.6859		7.674	6.1		7.07	0.0919304		50.594	28.35		20.914	14.34		50.594	0.8642
50.634	72.9939		7.679	9.3		7.075	0.0829532		50.634	25.03		20.924	14.91		50.634	0.8695
50.674	74.7377		7.68367	9.1		7.08	0.082039		50.674	23.04		20.934	11.19		50.674	0.9778
50.714	72.3057		7.68825	10		7.085	0.0819269		50.714	25.47		20.944	5.05		50.714	0.9787
50.754	70.1857		7.69317	6.9		7.09	0.0845304		50.754	27.19		20.954	16.05		50.754	1.1547
50.794	74.3159		7.69817	6.6		7.095	0.0831209		50.794	22.13		20.964	16.29		50.794	1.5638
50.834	74.3793		7.70317	12.7		7.1	0.0847357		50.834	23.1		20.974	17.34		50.834	1.1091
50.874	79.245		7.70817	15.2		7.105	0.0877544		50.874	17.04		20.984	15.24		50.874	1.6346
50.914	74.6723		7.71317	18.1		7.11	0.0901986		50.914	21.88		20.994	10.26		50.914	1.517
50.954	68.717		7.71817	9.8		7.115	0.0854664		50.954	28.61		21.004	9.72		50.954	1.1761
50.994	70.1664		7.72317	11.7		7.12	0.0881683		50.994	25.99		21.014	10.77		50.994	1.6912
51.034	73.092		7.72817	23.3		7.125	0.0878691		51.034	23.38		21.024	9.72		51.034	1.5523
51.074	76.7184		7.73317	57.3		7.13	0.0941734		51.074	20.29		21.034	10.08		51.074	1.3163
51.114	74.5761		7.73817	38.5		7.135	0.0980911		51.114	23.69		21.044	9.37		51.114	0.7629
51.154	74.198		7.74317	30.1		7.14	0.0988058		51.154	22.57		21.054	10.01		51.154	1.4221
51.194	70.9175		7.74817	76.5		7.145	0.0990728		51.194	26.29		21.064	8.74		51.194	1.2287
51.234	65.3825		7.75317	77.7		7.15	0.0976206		51.234	30.9		21.074	8.79		51.234	1.6357
51.274	58.8084		7.75817	43.5		7.155	0.0981966		51.274	37.04		21.084	9.4		51.274	1.8267
51.314	58.8309		7.76317	12.6		7.16	0.0987877		51.314	36.13		21.094	9.07		51.314	2.2172
51.354	65.8832		7.76817	6.3		7.165	0.0996255		51.354	31.13		21.104	8.36		51.354	1.3142
51.394	63.6457		7.77317	5.8		7.17	0.102576		51.394	32.92		21.114	8.07		51.394	1.5111
51.434	72.6927		7.77817	5.3		7.175	0.10484		51.434	24.95		21.124	9.66		51.434	1.0372
51.474	77.0577		7.78345	5.2		7.18	0.104828		51.474	20.35		21.134	8.54		51.474	1.1406
51.514	72.305		7.78891	4.5		7.185	0.100832		51.514	25.35		21.144	18.7		51.514	1.0318
51.554	72.4075		7.794	4.2		7.19	0.0929513		51.554	24.33		21.154	12.87		51.554	1.4355
51.594	71.9586		7.799	3.9		7.195	0.0920941		51.594	25.42		21.164	12.81		51.594	1.1534
51.634	72.0734		7.80367	3.9		7.2	0.0881569		51.634	25.27		21.174	13.6		51.634	1.1689
51.674	69.65		7.80825	4.4		7.205	0.0931162		51.674	27.48		21.184	12.47		51.674	1.2628
51.714	70.07		7.81317	5.3		7.21	0.0969822		51.714	26.81		21.194	11.03		51.714	1.3728
51.754	65.2536		7.81817	5.5		7.215	0.0974438		51.754	31.3		21.204	12.26		51.754	1.5164
51.794	67.3986		7.82317	7.1		7.22	0.0930904		51.794	27.69		21.214	13.42		51.794	2.161
51.834	72.7086		7.82817	8.5		7.225	0.0952662		51.834	22.13		21.224	12.7		51.834	2.271
51.874	73.6755		7.83317	11.5		7.23	0.0932509		51.874	17.03		21.234	14.53		51.874	4.0896
51.934	63.3825		7.83817	7.3		7.235	0.0976777		51.934	12.39		21.244	14.5		51.934	10.6601
51.974	91.1484		7.84317	7		7.24	0.103235		51.974	6.24		21.254	13.18		51.974	1.1491
52.014	90.5793		7.84817	6.9		7.245	0.104895		52.014	6.31		21.264	12.53		52.014	1.3687
52.054	91.7398		7.85317	6.7		7.25	0.105068		52.054	5.77		21.274	9		52.054	1.0957
52.094	83.8836		7.85817	6.2		7.255	0.103882		52.094	12.57		21.284	9.79		52.094	1.5604
52.134	70.8373		7.86317	5.5		7.26	0.10247		52.134	23.54		21.294	8.47		52.134	2.474
52.174	86.6257		7.86817	5.3		7.265	0.10242		52.174	10.16		21.304	8.9		52.174	1.4143
52.214	77.4866		7.87345	5.3		7.27	0.103505		52.214	19.56		21.314	8.16		52.214	1.2995
52.254	74.6768		7.87891	6.3		7.275	0.0990133		52.254	21.31		21.324	8.57		52.254	1.7658
52.294	75.6239		7.88367	19.5		7.28	0.0923167		52.294	20.87		21.334	13.97		52.294	1.5427
52.334	78.7761		7.88825	65.1		7.28462	0.0950001		52.334	17.74		21.344	10.02		52.334	1.5329
52.374	75.2241		7.89317	11.6		7.28923	0.0947701		52.374	21.27		21.354	11.78		52.374	1.5426
52.414	74.042		7.89817	36.1		7.29417	0.0922719		52.414	21.48		21.364	11.28		52.414	1.9703
52.474	74.5693		7.90317	38.7		7.29917	0.0858933		52.474	23.14		21.374	11.01		52.474	1.0079
52.514	74.7764		7.90817	7.5		7.30417	0.0814238		52.514	22.16		21.384	13.72		52.514	1.348
52.554	76.2591		7.91317	8.4		7.30917	0.0785138		52.554	20.73		21.394	11.37		52.554	1.3248
52.594	65.8893		7.91817	12.4		7.31417	0.0807979		52.594	30.99		21.404	9.8		52.594	1.3731
52.634	66.4945		7.92317	9.5		7.31917	0.0809503		52.634	30.87		21.414	11.35		52.634	1.1596
52.674	68.8405		7.92817	6.8		7.32417	0.0854828		52.674	26.8		21.424	10.06		52.674	1.9182
52.714	73.6375		7.93309	5.2		7.32917	0.0859065		52.714	22.13		21.434	10.85		52.714	1.8623
52.754	75.9532		7.93809	4.9		7.33417	0.0912531		52.754	18.7		21.444	11.94		52.754	2.3526
52.794	65.9018		7.94317	5.8		7.33917	0.093727		52.794	2.42		21.454	12.91		52.794	13.9384
52.834	67.7227		7.94817	9.1		7.34417	0.0897163		52.834	27.66		21.464	10.8		52.834	2.0316
52.874	65.3082		7.95317	6.7		7.34917	0.0865858		52.874	31.17		21.474	11.11		52.874	1.5496
52.914	65.3075		7.95817	6.4		7.35417	0.084488		52.914	31.21		21.484	10.76		52.914	1.5323
52.954	56.253		7.96317	9		7.35917	0.0786507		52.954	40.33		21.494	10.03		52.954	1.5035
52.994	46.3839		7.96817	6.9		7.36417	0.0760626		52.994	47.54		21.504	7.86		52.994	2.6735
53.034	18.5927		7.97345	6.2		7.36917	0.0757294		53.034	51.26		21.514	9.93		53.034	13.2648
53.074	33.0357		7.97891	4.5		7.37417	0.0749954		53.074	36.67		21.524	7.2		53.074	13.3295
53.114	41.558		7.98367	6		7.37917	0.0764254		53.114	51.33		21.534	7.38		53.114	3.1293
53.154	46.88		7.98825	7.4		7.38417	0.0763338		53.154	17.57		21.544	8.25		53.154	15.642
53.259	81.4961		7.99317	10.5		7.38917	0.0761114		53.259	14.97		21.554	6.86		53.259	1.5549
53.299	81.2311		7.99817	17.1		7.39417	0.0808553		53.299	14.38		21.559	8.43		53.299	1.9311
53.339	82.4543		8.00317	12.1		7.39917	0.0843658		53.339	14.16		21.569	8.51		53.339	1.4897
53.379	78.772		8.00817	11.6		7.40417	0.0861501		53.379	16.71		21.579	8.44		53.379	1.9879
53.419	72.9059		8.01309	10.8		7.40917	0.0845117		53.419	22.82		21.589	8.79		53.419	1.8806
53.459	40.9755		8.01809	11.3		7.41417	0.0854782		53.459	53.28		21.599	10.19		53.459	2.5276
53.499	31.2532		8.02317	9.7		7.41917	0.0864924		53.499	65.11		21.609	10.31		53.499	1.6002
53.539	33.4116		8.02817	24.5		7.42417	0.0907913		53.539	61.49		21.619	10.04		53.539	2.2433
53.579	26.6766		8.03317	12		7.42917	0.0849864		53.579	69.91		21.629	10.23		53.579	1.5019
53.619	26.9327		8.03817	9.2		7.43417	0.0511979		53.619	68.51		21.639	10.58		53.619	2.0052
53.659	23.1836		8.04309	7.1		7.43917	0.0744365		53.659	73.61		21.649	10.465		53.659	1.4108
53.699	27.4657		8.04809	5.8		7.44417	0.0744918		53.699	68.06		21.659	11.5		53.699	1.9687
53.739	25.1757		8.05317	7		7.44917	0.0857858		53.739	70.7		21.669	12.78		53.739	1.8147
53.779	11.9223		8.05817	16.1		7.45417	0.0886589		53.779	71.25		21.679	12.56		53.779	7.4042
53.819	10.0923		8.06317	7.3		7.45917	0.087536		53.819	76.03		21.689	13.72		53.819	6.1062
53.859	10.7009		8.06817	7.5		7.46417	0.0892127		53.859	75.37		21.699	15.07		53.859	6.1288
53.899	7.10886		8.07309	8.2		7.46917	0.0920474		53.899	79.92		21.709	15.52		53.899	5.7073
53.939	0		8.07809	8.5		7.47417	0.0904411		53.939	0.22		21.719	15.23		53.939	44.2453
53.979	5.68159		8.08317	6.4		7.47917	0.0882008		53.979	80.1		21.729	14.48		53.979	6.2561
54.019	0		8.08817	5.6		7.48417	0.0843722		54.019	17.92		21.739	15.01		54.019	39.0334
54.059	0		8.09317	5.7		7.48917	0.0863692		54.059	0.04		21.749	12.09		54.059	48.227
54.099	0		8.09817	5.7		7.49417	0.0872677		54.099	2.6		21.759	12.3		54.099	45.9333
54.119	0		8.10309	6.5		7.49917	0.0856569		54.119	0		21.819	14.56		54.119	45.9818
54.139	0		8.10809	6.8		7.50417	0.0906244		54.139	0.09		21.829	14.4		54.139	46.177
54.179	0		8.11317	6.4		7.50917	0.0914702		54.179	0		21.839	13.11		54.179	48.5848
54.219	9.16545		8.11817	6.4		7.51417	0.0851875		54.219	76.21		21.849	11.51		54.219	6.4348
54.259	6.54227		8.12309	6.1		7.51917	0.0831604		54.259	81.52		21.859	11.91		54.259	5.2526
54.299	5.97023		8.12809	6.6		7.52417	0.0776353		54.299	85.77		21.869	12.87		54.299	3.6343
54.381	11.7441		8.13317	7.1		7.52917	0.0633962		54.381	77.82		21.879	13.39		54.381	4.5918
54.401	30.2127		8.13817	6.7		7.53417	0.0654622		54.401	51.33		21.889	13.54		54.401	8.1212
54.441	7.71568		8.14309	6.7		7.53917	0.0674195		54.441	81.64		21.899	12.39		54.441	4.6835
54.481	13.1952		8.14809	5.9		7.54417	0.0694651		54.481	76.35		21.909	14.77		54.481	4.6001
54.521	12.3814		8.15317	5.5		7.54917	0.0701026		54.521	80.54		21.919	15.57		54.521	3.1146
54.561	14.9989		8.15817	5.4		7.55417	0.0673395		54.561	78.36		21.929	15.95		54.561	2.9221
54.601	16.2866		8.16309	5.1		7.55917	0.0657402		54.601	75.83		21.939	16.28		54.601	3.4687
54.641	15.2239		8.16809	5.5		7.56417	0.0681761		54.641	77.32		21.949	16.11		54.641	3.2807
54.681	15.1241		8.17317	5.6		7.56917	0.0670882		54.681	75.31		21.959	20.87		54.681	4.209
54.721	11.3202		8.17817	5.7		7.57417	0.066971		54.721	81.09		21.969	21.68		54.721	3.3395
54.741	10.7255		8.18309	6		7.57917	0.0691843		54.741	80.63		21.979	23.35		54.741	3.8036
54.761	9.62841		8.18809	5.9		7.58417	0.0727021		54.761	83.32		21.989	17.57		54.761	3.1027
54.801	7.97955		8.19317	7.2		7.58917	0.0747844		54.801	86.09		21.999	19.73		54.801	2.6094
54.841	9.83795		8.19817	9		7.59455	0.0815149		54.841	84.37		22.009	17.3		54.841	2.5485
54.881	12.3911		8.20309	7.5		7.6	0.0838653		54.881	79.45		22.019	16.76		54.881	3.5899
54.921	14.0843		8.20809	7.7		7.604	0.0633326		54.921	71.18		22.029	18.15		54.921	6.4837
55.556	0		8.21345	8.1		7.609	0.0665466		55.556	93.6		22.039	24.08		55.556	3.4148
55.596	2.27318		8.21891	7.1		7.614	0.0686822		55.596	88.74		22.049	21.05		55.596	3.9542
55.636	1.18091		8.22367	6.5		7.619	0.0714382		55.636	83.62		22.059	27.31		55.636	6.6876
55.676	0		8.22825	7.4		7.624	0.0776184		55.676	92.09		22.069	24.63		55.676	3.6307
55.716	5.52455		8.23309	11		7.629	0.0749245		55.716	51.97		22.079	20.46		55.716	18.7024
55.756	1.63273		8.23809	6.8		7.634	0.0717676		55.756	84.05		22.089	19		55.756	6.2996
55.796	0		8.24345	6.5		7.639	0.0768091		55.796	87.37		22.099	14.46		55.796	6.7204
55.836	0.516136		8.24891	7.4		7.644	0.0768744		55.836	77.01		22.109	15.04		55.836	9.8885
55.876	0.802045		8.25367	8.3		7.649	0.0651771		55.876	91.3		22.119	16.2		55.876	3.4751
55.916	8.57795		8.25825	13.4		7.654	0.0804183		55.916	52.31		22.129	23.42		55.916	17.2093
55.956	35.2618		8.26309	15.3		7.659	0.0686588		55.956	0		22.139	19.58		55.956	28.4848
55.996	0		8.26809	18		7.664	0.0791874		55.996	7.42		22.149	16.6		55.996	42.7305
56.036	0		8.27309	8.7		7.669	0.0613981		56.036	86.91		22.159	15.54		56.036	6.5617
56.076	6.81205		8.27809	4.6		7.674	0.0583395		56.076	31.87		22.169	19.57		56.076	26.9799
56.116	3.43		8.28345	4.7		7.679	0.0943891		56.116	0		22.179	13.33		56.116	42.4908
56.156	0		8.29825	2.7		7.68367	0.079943		56.156	0		22.189	14.49		56.156	44.289
56.196	12.3684		8.30309	2.8		7.68825	0.0790599		56.196	0		22.199	12.43		56.196	38.5579
56.236	2.40818		8.30809	3.2		7.69317	0.0800484		56.236	0		22.209	11.61		56.236	42.9404
56.276	8.71818		8.31309	3.5		7.69817	0.0689757		56.276	0		22.219	13.055		56.276	40.164
56.316	0		8.31809	4.2		7.70317	0.0839781		56.316	0		22.229	12.44		56.316	44.187
56.356	3.20432		8.32309	5.5		7.70817	0.0830473		56.356	0		22.239	12.91		56.356	42.5901
56.396	80.9716		8.32809	5.6		7.71317	0.079036		56.396	0		22.249	9.37		56.396	8.3725
56.436	65.9357		8.33345	6		7.71817	0.0833077		56.436	0		22.259	9.74		56.436	14.9883
56.519	25.1984		8.33891	6.1		7.72317	0.103589		56.519	0		22.269	10.23		56.519	32.9127
56.559	72.392		8.344	6.4		7.72817	0.071412		56.559	0.13		22.279	12.37		56.559	12.0903
56.599	90.9425		8.349	7		7.73317	0.055623		56.599	0		22.289	8.45		56.599	3.9853
56.639	88.642		8.354	6.2		7.73817	0.0733418		56.639	8.63		22.299	9.43		56.639	1.2003
56.679	85.75		8.359	5.7		7.74317	0.0663269		56.679	12.23		22.309	8.62		56.679	0.8888
56.719	84.3202		8.364	6		7.74817	0.0661108		56.719	13.45		22.319	9.03		56.719	0.9811
56.759	85.5214		8.369	6.2		7.75317	0.0644791		56.759	11.21		22.329	8.9		56.759	1.4382
56.799	81.2286		8.374	6.3		7.75817	0.0734768		56.799	16.37		22.339	9.4		56.799	1.0566
56.839	81.6248		8.379	4.9		7.76317	0.0815382		56.839	15.34		22.349	9.46		56.839	1.3355
56.879	79.9077		8.384	5.3		7.76817	0.0841551		56.879	17.08		22.359	10.03		56.879	1.3254
56.919	78.1525		8.389	4.9		7.77317	0.0974628		56.919	17.78		22.369	9.8		56.919	1.7897
56.959	71.7323		8.394	5.8		7.77817	0.107325		56.959	25.21		22.379	10.68		56.959	1.3454
56.999	64.1159		8.399	7.8		7.78345	0.111062		56.999	32.75		22.389	9.49		56.999	1.379
57.039	65.8		8.404	21.3		7.78891	0.135511		57.039	30.41		22.399	9.92		57.039	1.6676
57.079	81.0284		8.409	12.9		7.794	0.125849		57.079	13.54		22.409	9.68		57.079	2.3899
57.119	84.0723		8.414	5.8		7.799	0.0995278		57.119	12.51		22.419	10.3		57.119	1.5038
57.159	82.8286		8.419	5.5		7.80367	0.0972228		57.159	12.22		22.429	9.49		57.159	2.1786
57.199	88.1236		8.424	5.3		7.80825	0.0778729		57.199	9.07		22.439	10.59		57.199	1.2348
57.239	87.1591		8.429	6.6		7.81317	0.0656302		57.239	8.8		22.449	10.19		57.239	1.778
57.279	78.3136		8.43364	7.5		7.81817	0.0655993		57.279	18.59		22.459	11.74		57.279	1.3624
57.319	90.5077		8.43818	6.9		7.82317	0.061806		57.319	6		22.469	11.475		57.319	1.5366
57.359	95.7789		8.44309	6.9		7.82817	0.0630359		57.359	1.71		22.479	11.44		57.359	1.1049
57.399	93.7473		8.44809	7.9		7.83317	0.0613977		57.399	3.94		22.489	11.12		57.399	1.0176
57.439	88.1055		8.45309	8.5		7.83817	0.0600412		57.439	9.71		22.499	12.33		57.439	0.9612
57.479	87.0075		8.45809	6.4		7.84317	0.0587481		57.479	7.82		22.509	12.2		57.479	2.2759
57.519	83.2691		8.4634	7		7.84817	0.0587136		57.519	13.89		22.519	11.6		57.519	1.25
57.559	84.2075		8.4689	2.1		7.85317	0.0600438		57.559	10.98		22.529	12.22		57.559	2.1175
57.599	78.2102		8.474	7.6		7.85817	0.0604389		57.599	18.72		22.539	13.08		57.599	1.3507
57.639	82.5236		8.479	7.9		7.86317	0.0625845		57.639	14.11		22.549	12.68		57.639	1.4812
57.679	77.2723		8.48364	8.1		7.86817	0.0658396		57.679	20.97		22.559	12.83		57.679	0.7734
57.719	76.6673		8.48818	7.3		7.87345	0.06331		57.719	20.82		22.569	13.6		57.719	1.1056
58.014	86.612		8.49309	7.1		7.87891	0.0674312		58.014	10.97		22.579	18.11		58.014	1.0639
58.054	88.55		8.49809	7.2		7.88367	0.0704723		58.054	9.11		22.579	18.11		58.054	1.0296
58.094	76.3434		8.5034	23.1		7.88825	0.0729596		58.094	22.49		22.589	13.29		58.094	0.5133
58.134	74.8311		8.5089	9.6		7.89317	0.0725736		58.134	22.39		22.599	14.59		58.134	1.2227
58.174	74.5695		8.51364	7.8		7.89817	0.0727852		58.174	23.97		22.609	13.93		58.174	0.6426
58.214	75.0132		8.51818	6.9		7.90317	0.0754657		58.214	23.12		22.619	13.47		58.214	0.8214
58.254	80.4489		8.5234	7		7.90817	0.0722271		58.254	17.97		22.629	12.36		58.254	0.6957
58.294	82.8545		8.5289	6		7.91317	0.0698556		58.294	15.01		22.639	12.87		58.294	0.9396
58.334	81.2791		8.534	6.5		7.91817	0.0709577		58.334	17.08		22.649	14.435		58.334	0.722
58.374	78.5839		8.539	6.8		7.92317	0.0688703		58.374	19.64		22.659	14.1		58.374	0.7815
58.414	74.5659		8.54364	6.2		7.92817	0.0689959		58.414	23.87		22.669	14.8		58.414	0.6882
58.454	78.6427		8.54818	6.8		7.93309	0.0665042		58.454	19.56		22.679	13.1		58.454	0.7908
58.494	72.9527		8.5534	7.1		7.93809	0.0678283		58.494	25.62		22.689	10.46		58.494	0.628
58.534	74.5855		8.5589	7.2		7.94317	0.0686642		58.534	23.41		22.699	12.44		58.534	0.882
58.574	77.5691		8.56364	6.8		7.94817	0.069061		58.574	20.92		22.709	13		58.574	0.6648
58.614	79.0757		8.56818	6.6		7.95317	0.0635728		58.614	18.89		22.719	11.19		58.614	0.8951
58.654	72.248		8.5734	6.3		7.95817	0.0659552		58.654	26.81		22.729	11.8		58.654	0.4145
58.674	78.7289		8.5789	5.9		7.96317	0.0651424		58.674	18.08		22.739	11.01		58.674	1.4041
58.714	78.9364		8.58364	6.4		7.96817	0.0641884		58.714	18.97		22.749	11.67		58.714	0.9212
58.754	75.0902		8.58818	5.8		7.97345	0.0631298		58.754	22.29		22.759	11.67		58.754	1.1527
58.794	76.2495		8.5934	6.5		7.97891	0.0656671		58.794	22.05		22.769	11.9		58.794	0.7482
58.834	75.1186		8.5989	6.9		7.98367	0.063877		58.834	21.99		22.779	12.36		58.834	1.2722
58.874	73.9773		8.60364	6.5		7.98825	0.0654494		58.874	24.06		22.789	11.43		58.874	0.8636
58.914	72.0766		8.60818	6.8		7.99317	0.0690331		58.914	24.86		22.799	14.43		58.914	1.3479
58.954	63.73		8.6134	6.4		7.99817	0.0668245		58.954	32.21		22.809	13.31		58.954	1.7864
58.994	71.4861		8.6189	6.1		8.00317	0.0698393		58.994	24.18		22.819	10.58		58.994	1.9069
59.034	70.3882		8.624	6.9		8.00817	0.0725049		59.034	24.78		22.829	10.2		59.034	2.126
59.074	74.4186		8.629	6.1		8.01309	0.0701084		59.074	19.64		22.839	10.01		59.074	2.6142
59.114	60.2948		8.634	5.6		8.01809	0.0733742		59.114	35.5		22.849	10.04		59.114	1.8503
59.154	64.572		8.639	6.7		8.02317	0.071854		59.154	31.22		22.859	11.61		59.154	1.8515
59.194	72.772		8.644	31.9		8.02817	0.0748334		59.194	24.46		22.869	10.56		59.194	1.2179
59.234	73.7823		8.649	14		8.03317	0.0724002		59.234	22.87		22.879	9.41		59.234	1.473
59.274	74.9984		8.654	5.5		8.03817	0.078386		59.274	21.83		22.889	12.37		59.274	1.3955
59.314	80.4859		8.659	5.3		8.04309	0.0779994		59.314	13.57		22.899	10.65		59.314	2.6154
59.354	72.297		8.664	3.6		8.04809	0.0795043		59.354	24.93		22.909	13.2		59.354	1.2201
59.394	78.3934		8.669	4.3		8.05317	0.0788486		59.394	18.58		22.919	13.31		59.394	1.3317
59.434	72.025		8.674	6.5		8.05817	0.0815038		59.434	24.74		22.929	11.66		59.434	1.4234
59.474	67.7609		8.679	7		8.06317	0.0776611		59.474	29.66		22.939	11.31		59.474	1.1348
59.514	64.0118		8.684	5.1		8.06817	0.0764676		59.514	32.24		22.949	14.42		59.514	1.6492
59.534	67.278		8.689	5.3		8.07309	0.0778673		59.534	29.33		22.959	22.46		59.534	1.4925
59.554	66.8327		8.69364	5.7		8.07809	0.0774023		59.554	28.9		22.969	22.37		59.554	1.8776
59.594	67.7084		8.69818	5.7		8.08317	0.0802554		59.594	28.65		22.979	18.41		59.594	1.6023
59.634	68.5777		8.7034	6		8.08817	0.079988		59.634	26.56		22.989	12.17		59.634	2.1394
59.674	68.0034		8.7089	6.2		8.09317	0.0772201		59.674	28.83		22.999	12.42		59.674	1.3933
59.714	76.4177		8.714	5.8		8.09817	0.0769013		59.714	20.48		23.009	11.35		59.714	1.365
59.759	72.0077		8.719	5.2		8.10309	0.0779344		59.759	23.91		23.019	13.32		59.759	1.7962
59.799	68.4841		8.724	5.7		8.10809	0.0817528		59.799	28.43		23.029	12.71		59.799	1.3578
59.839	69.538		8.729	5.7		8.11317	0.0806368		59.839	26.47		23.039	12.96		59.839	1.7565
59.879	65.9541		8.734	7.5		8.11817	0.0861299		59.879	29.44		23.049	11.61		59.879	2.0266
59.919	67.0266		8.739	12.2		8.12309	0.0859956		59.919	24.37		23.059	11.72		59.919	3.7855
59.959	75.3055		8.744	13.1		8.12809	0.0815688		59.959	21.44		23.069	10.6		59.959	1.432
59.999	75.2618		8.749	9.1		8.13317	0.0841233		59.999	20.87		23.079	12.46		59.999	1.702
60.019	73.2111		8.75364	7.8		8.13817	0.0838706		60.019	19.86		23.089	14.49		60.019	3.0487
60.039	74.525		8.75818	6.4		8.14309	0.0897281		60.039	18.44		23.099	12.49		60.039	3.0954
60.079	83.772		8.7634	6.6		8.14809	0.0881868		60.079	4.67		23.109	12.73		60.079	5.0855
60.119	67.3114		8.7689	9.3		8.15317	0.0861572		60.119	24.79		23.119	13.15		60.119	3.4754
60.159	81.2089		8.774	8.4		8.15817	0.0825382		60.159	11.62		23.129	15.03		60.159	3.1553
60.199	85.6759		8.779	8.8		8.16309	0.0771252		60.199	1.2		23.139	16.4		60.199	5.7746
60.239	59.3323		8.784	19.3		8.16809	0.0763335		60.239	27.21		23.149	13.43		60.239	5.9214
60.279	22.8725		8.789	17.5		8.17317	0.0744106		60.279	59.19		23.159	13.87		60.279	7.8925
60.319	51.272		8.794	11.5		8.17817	0.0770735		60.319	30.68		23.169	15.87		60.319	7.9411
60.359	52.2248		8.799	11.8		8.18309	0.0788776		60.359	35.76		23.179	15.08		60.359	5.2867
60.399	53.2641		8.804	12.7		8.18809	0.074398		60.399	35.87		23.189	14.49		60.399	4.781
60.439	59.8775		8.809	10.7		8.19317	0.0682462		60.439	27.42		23.199	14.45		60.439	5.5891
60.479	72.0568		8.814	10		8.19817	0.0692302		60.479	23.12		23.209	14.62		60.479	2.1222
60.519	75.8423		8.819	21		8.20309	0.067431		60.519	19.47		23.219	14.58		60.519	2.0626
60.559	72.5561		8.824	17.9		8.20809	0.0709047		60.559	23.09		23.229	15.89		60.559	1.9157
60.599	65.203		8.829	9.4		8.21345	0.0721665		60.599	29.82		23.239	14.99		60.599	2.1899
60.639	62.5268		8.834	10.8		8.21891	0.0731967		60.639	30.73		23.249	16.5		60.639	2.967
60.679	67.9964		8.839	23.2		8.22367	0.0785919		60.679	17.78		23.259	15.78		60.679	6.2584
60.719	72.8225		8.844	38.7		8.22825	0.0752104		60.719	22.44		23.269	15.45		60.719	2.0845
60.759	70.8009		8.849	17.7		8.23309	0.0739922		60.759	22.87		23.279	17.31		60.759	2.7848
60.799	74.1725		8.854	12.3		8.23809	0.069757		60.799	0		23.289	14.48		60.799	11.3641
60.839	47.8759		8.859	22.5		8.24345	0.0721524		60.839	18.87		23.299	17.04		60.839	14.6318
60.859	47.5895		8.864	13.2		8.24891	0.0728274		60.859	38.07		23.309	15.36		60.859	6.3098
60.899	83.6032		8.869	10.4		8.25367	0.0715179		60.899	11.16		23.319	13.43		60.899	2.3042
60.939	83.9184		8.874	26.9		8.25825	0.0726106		60.939	12.62		23.329	13.21		60.939	1.5231
60.979	76.9239		8.879	21.2		8.26309	0.0664332		60.979	15.04		23.339	11.91		60.979	3.5359
61.019	73.1782		8.884	8.3		8.26809	0.0659052		61.019	18.35		23.349	8.86		61.019	3.7276
61.059	67.6414		8.889	8.2		8.27309	0.0656631		61.059	24.18		23.359	15.51		61.059	3.5986
61.099	79.1134		8.894	14.7		8.27809	0.191615		61.099	18.05		23.369	14.86		61.099	1.2481
61.139	84.0668		8.899	30.7		8.28891	0.0279193		61.139	12.75		23.379	6.88		61.139	1.4006
61.179	75.297		8.904	9.7		8.29367	0.0621451		61.179	21.85		23.389	7.03		61.179	1.2553
61.219	80.6616		8.909	8		8.29825	0.0629672		61.219	16.86		23.399	11.44		61.219	1.0905
61.314	76.8084		8.914	8.8		8.30309	0.0630813		61.314	19.35		23.409	2.82		61.314	1.6903
61.354	43.8277		8.919	13.7		8.30809	0.072771		61.354	49.8		23.419	6.07		61.354	2.8038
61.394	42.9411		8.92364	16.4		8.31309	0.066415		61.394	51.34		23.429	5.12		61.394	2.5163
61.434	48.578		8.92818	19.6		8.31809	0.0688924		61.434	45.72		23.439	4.93		61.434	2.5089
61.474	49.8648		8.933	16.3		8.32309	0.0802811		61.474	42.37		23.449	0.84		61.474	3.4167
61.514	46.5752		8.938	14.5		8.32809	0.0770848		61.514	45.21		23.459	14.98		61.514	3.6145
61.554	52.6936		8.943	32.2		8.33345	0.0754207		61.554	39.19		23.469	14.97		61.554	3.5712
61.594	52.3214		8.948	40.1		8.33891	0.0726805		61.594	43.13		23.479	16.29		61.594	2.0014
61.634	44.7725		8.953	23.7		8.344	0.0739728		61.634	48.98		23.489	12.73		61.634	2.7489
61.674	49.6375		8.958	11		8.349	0.0745064		61.674	46.07		23.499	18.14		61.674	1.8887
61.714	52.6891		8.963	17.2		8.354	0.0778456		61.714	42.68		23.509	15.15		61.714	2.0376
61.754	50.6268		8.968	17		8.359	0.0732981		61.754	45.99		23.519	3.41		61.754	1.4886
61.794	53.0702		8.973	27		8.364	0.0709378		61.794	41.94		23.529	10.93		61.794	2.1955
61.834	47.9445		8.978	16.2		8.369	0.0716567		61.834	47.02		23.539	3.45		61.834	2.2156
61.874	47.6607		8.983	10.8		8.374	0.0712876		61.874	46.69		23.549	13.33		61.874	2.4857
61.914	67.4691		8.988	29.8		8.379	0.0741037		61.914	27.08		23.559	8.54		61.914	2.3984
61.954	62.4439		8.993	36.6		8.384	0.0720847		61.954	30.6		23.569	5.13		61.954	3.0607
61.994	69.497		8.998	24.2		8.389	0.0719113		61.994	26.76		23.579	10.21		61.994	1.6469
62.034	65.488		9.003	21.4		8.394	0.0735963		62.034	31.03		23.589	7.95		62.034	1.5321
62.074	65.4068		9.008	19.8		8.399	0.0734328		62.074	31.37		23.599	11.95		62.074	1.4182
62.114	64.4739		9.0134	18		8.404	0.0729534		62.114	32.19		23.609	8.72		62.114	1.4679
62.154	62.3114		9.0189	45.6		8.409	0.0741384		62.154	33.5		23.619	6.13		62.154	1.843
62.194	61.9266		9.024	8.2		8.414	0.0774449		62.194	33		23.629	8.48		62.194	2.2323
62.234	52.5159		9.029	6.9		8.419	0.0770175		62.234	44.45		23.639	11.42		62.234	1.335
62.274	55.2748		9.034	12.3		8.424	0.0729015		62.274	41.43		23.649	11.7		62.274	1.4499
62.314	57.4666		9.039	24.3		8.429	0.0744041		62.314	39.7		23.659	6.43		62.314	1.2467
62.354	59.833		9.044	7.8		8.43364	0.074779		62.354	37.29		23.669	11.37		62.354	1.2659
62.394	62.9545		9.049	7		8.43818	0.0723706		62.394	34.09		23.679	11.95		62.394	1.3004
62.434	62.0007		9.054	9.2		8.44309	0.0696191		62.434	34.3		23.689	10.87		62.434	1.6277
62.474	58.7968		9.059	31.4		8.44809	0.0719231		62.474	37.75		23.699	12.03		62.474	1.5194
62.514	57.833		9.064	10.4		8.45309	0.0682105		62.514	37.69		23.709	11.32		62.514	1.9699
62.556	56.3816		9.069	6.6		8.45809	0.0727565		62.556	38.97		23.719	9.73		62.556	2.0453
62.596	56.5111		9.074	6		8.4634	0.0753125		62.596	37.9		23.729	11.94		62.596	2.4591
62.636	63.5595		9.079	5		8.4689	0.077514		62.636	32.1		23.739	6.61		62.636	1.9098
62.676	64.4723		9.084	5.2		8.474	0.0810274		62.676	31.68		23.749	10.61		62.676	1.693
62.716	68.037		9.089	5.2		8.479	0.0765491		62.716	28.05		23.759	12.05		62.716	1.7217
62.756	71.5986		9.094	5.3		8.48364	0.0784891		62.756	25.17		23.769	11.35		62.756	1.4218
62.796	69.8386		9.099	5.1		8.48818	0.0813531		62.796	26.67		23.779	13.24		62.796	1.5362
62.836	71.07		9.10364	4.8		8.49309	0.0841923		62.836	24.62		23.789	17.95		62.836	1.8964
62.876	76.0357		9.10818	5		8.49809	0.080574		62.876	18.81		23.799	3.88		62.876	2.2679
62.916	76.2607		9.113	4.7		8.5034	0.0825391		62.916	17.41		23.809	9.71		62.916	2.7849
62.956	74.4618		9.118	5.4		8.5089	0.083896		62.956	20.85		23.819	12.06		62.956	2.0628
62.996	72.6191		9.1234	5.4		8.51364	0.0818504		62.996	23.12		23.829	11.78		62.996	1.8748
63.036	75.7627		9.1289	5.1		8.51818	0.0836223		63.036	20.85		23.904	14.83		63.036	1.4904
63.076	83.5268		9.134	5.2		8.5234	0.0839797		63.076	12.46		23.914	10.17		63.076	1.7658
63.116	88.8355		9.139	5.1		8.5289	0.0887854		63.116	7.39		23.924	12.31		63.116	1.6608
63.156	92.5257		9.144	4.9		8.534	0.091328		63.156	4.46		23.934	11.12		63.156	1.3263
63.196	95.2268		9.149	5		8.539	0.0922597		63.196	2.14		23.944	13.4		63.196	1.1586
63.236	93.4873		9.15364	4.8		8.54364	0.0914118		63.236	3.98		23.954	13.89		63.236	1.1144
63.276	88.5836		9.15818	4.8		8.54818	0.087119		63.276	9.2		23.964	13.67		63.276	0.9752
63.316	91.6402		9.163	4.9		8.5534	0.0980033		63.316	6.34		23.974	14.14		63.316	0.8887
63.356	97.1084		9.168	5.1		8.5589	0.0934543		63.356	0.33		23.984	14.24		63.356	1.1271
63.396	95.7868		9.1734	4.9		8.56364	0.0933826		63.396	1.78		23.994	16.34		63.396	1.0706
63.436	96.4809		9.1789	4.9		8.56818	0.0937052		63.436	0.89		24.004	13.33		63.436	1.1568
63.476	96.9689		9.184	5.1		8.5734	0.096422		63.476	0		24.014	13.37		63.476	1.3337
63.516	96.2393		9.189	4.7		8.5789	0.0957763		63.516	0.8		24.024	14.94		63.516	1.3027
63.556	92.4532		9.19364	5.3		8.58364	0.0972843		63.556	0		24.034	15.12		63.556	3.3206
63.596	85.5477		9.19818	5.8		8.58818	0.0965937		63.596	0		24.044	17.98		63.596	6.359
63.636	89.5561		9.2034	9		8.5934	0.0992019		63.636	0		24.054	15.79		63.636	4.5953
63.676	86.3416		9.2089	43.8		8.5989	0.0992017		63.676	0.85		24.064	19.66		63.676	5.6357
63.716	52.0223		9.214	40.1		8.60364	0.0960528		63.716	0		24.074	14.47		63.716	21.1102
63.756	45.0443		9.219	9		8.60818	0.0994447		63.756	0		24.084	0.01		63.756	24.1805
63.796	46.1127		9.22364	5.9		8.6134	0.0996108		63.796	0		24.094	13.83		63.796	23.7104
63.836	24.395		9.22818	5		8.6189	0.0913184		63.836	0		24.104	1.06		63.836	33.2662
63.856	23.6332		9.2334	4.8		8.624	0.095409		63.856	0		24.114	19.07		63.856	33.6014
63.876	46.6368		9.2389	5.1		8.629	0.102022		63.876	0		24.124	17.03		63.876	23.4798
63.916	45.1432		9.244	4.8		8.634	0.0991251		63.916	0		24.134	13.465		63.916	24.137
63.956	42.1111		9.249	5		8.639	0.0932093		63.956	0		24.144	14.95		63.956	25.4711
63.996	36.8877		9.254	4.9		8.644	0.094131		63.996	0		24.154	17.79		63.996	27.7694
64.054	45.3361		9.259	5		8.649	0.095249		64.054	0.26		24.164	14.11		64.054	23.9377
64.094	43.5073		9.264	4.8		8.654	0.0945603		64.094	8.23		24.174	15.1		64.094	21.2356
64.134	41.8186		9.269	5.2		8.659	0.093718		64.134	10.78		24.184	11.02		64.134	20.8566
64.214	46.1482		9.274	5.3		8.664	0.0955467		64.214	8.07		24.194	11.48		64.214	20.144
64.254	49.0261		9.279	5.1		8.669	0.093676		64.254	9.88		24.204	11.56		64.254	18.0813
64.294	53.5282		9.284	5.2		8.674	0.0987025		64.294	4.1		24.214	11.12		64.294	18.6436
64.334	46.742		9.289	5.3		8.679	0.101691		64.334	3.96		24.224	11.02		64.334	21.6911
64.374	44.7216		9.294	5.4		8.684	0.0997882		64.374	9.18		24.234	11.31		64.374	20.2833
64.414	45.2677		9.299	5.3		8.689	0.0999533		64.414	3.66		24.244	11.82		64.414	22.4718
64.454	44.4927		9.304	5.2		8.69364	0.10307		64.454	11.44		24.254	9.85		64.454	19.3896
64.494	41.2848		9.309	5.1		8.69818	0.0925894		64.494	10.65		24.264	10.6		64.494	21.1487
64.534	41.0636		9.314	5.2		8.7034	0.0858986		64.534	6.25		24.274	10.85		64.534	23.182
64.574	37.9959		9.319	5.3		8.7089	0.114991		64.574	18.13		24.284	10.44		64.574	19.3046
64.601	33.7786		9.324	5.4		8.714	0.113286		64.601	21.54		24.294	10.08		64.601	19.6598
64.641	34.2095		9.329	5		8.719	0.112243		64.641	21.2		24.304	8.29		64.641	19.6198
64.681	35.873		9.334	5.3		8.724	0.112469		64.681	13.29		24.314	7.61		64.681	22.3683
64.721	33.5102		9.339	5.8		8.729	0.123435		64.721	16.11		24.324	7.95		64.721	22.1671
64.761	31.0736		9.344	5.7		8.734	0.11282		64.761	12.01		24.334	7.24		64.761	25.0432
64.801	27.9341		9.349	7.2		8.739	0.105759		64.801	0		24.344	8.64		64.801	31.709
64.841	35.3693		9.354	8.8		8.744	0.107023		64.841	0		24.354	6.33		64.841	28.4375
64.881	23.4441		9.359	66.5		8.749	0.114861		64.881	0		24.364	9.09		64.881	33.6846
64.921	20.1582		9.364	18		8.75364	0.109223		64.921	41.3		24.374	7.29		64.921	16.9584
64.961	22.9645		9.369	6.4		8.75818	0.115226		64.961	41.68		24.384	9.3		64.961	15.5564
65.001	12.4359		9.374	6.3		8.7634	0.11073		65.001	75.98		24.394	8.58		65.001	5.097
65.041	13.0723		9.379	6.7		8.7689	0.110295		65.041	74.92		24.404	9.15		65.041	5.2834
65.081	11.5498		9.38364	9.5		8.774	0.110198		65.081	70.91		24.414	10.49		65.081	7.7177
65.121	12.6445		9.38818	52.1		8.779	0.115575		65.121	74.79		24.424	8.89		65.121	5.5288
65.161	14.3011		9.3934	159.7		8.784	0.112515		65.161	72.16		24.434	8.56		65.161	5.9571
65.201	9.21795		9.3989	48.2		8.789	0.105389		65.201	80.51		24.444	9.35		65.201	4.5197
65.411	13.5191		9.404	26.5		8.794	0.100639		65.411	60.12		24.454	10.77		65.411	11.5988
65.451	9.49205		9.409	24.4		8.799	0.0946473		65.451	69.92		24.464	7.74		65.451	9.0587
65.491	9.15136		9.414	9.3		8.804	0.0117195		65.491	60.57		24.474	9.16		65.491	13.3226
65.531	11.0852		9.419	10.4		8.809	0.00693385		65.531	61.67		24.484	7.18		65.531	11.9877
65.571	9.07045		9.424	9.3		8.814	0.00407448		65.571	62.57		24.494	6		65.571	12.4782
65.611	14.8955		9.429	9.4		8.819	0.00207229		65.611	51.22		24.504	7.74		65.611	14.9092
65.651	15.3952		9.434	10.2		8.824	0.000521698		65.651	50.02		24.514	6.16		65.651	15.2173
65.731	13.4414		9.439	9.3		8.829	0		65.731	50.92		24.524	9.23		65.731	15.681
65.771	10.3839		9.444	9.5		8.834	0		65.771	57.03		24.534	9.09		65.771	14.3379
65.811	13.1091		9.449	10.4		8.839	0		65.811	61.6		24.544	7.27		65.811	11.128
65.851	16.5943		9.45364	10.3		8.844	0		65.851	47.46		24.554	5.82		65.851	15.8161
65.891	12.6893		9.45818	9.9		8.849	0		65.891	71.19		24.564	4.08		65.891	7.0931
65.931	13.5809		9.4634	8.2		8.854	0		65.931	68.79		24.574	3.44		65.931	7.7568
65.971	12.927		9.4689	8.3		8.859	0		65.971	66.74		24.584	4.13		65.971	8.9465
66.011	12.4182		9.474	8.8		8.864	0		66.011	67.04		24.594	5.06		66.011	9.0384
66.051	12.237		9.479	10.8		8.869	0		66.051	69.47		24.604	5		66.051	8.0489
66.071	18.9961		9.484	46.2		8.874	0		66.071	58		24.614	5.39		66.071	10.1217
66.111	35.0857		9.489	34.6		8.879	0		66.111	1.74		24.624	5.5		66.111	27.7967
66.151	33.7386		9.494	23.6		8.884	0		66.151	15.14		24.634	7.43		66.151	22.4934
66.191	14.4259		9.499	27.5		8.889	0		66.191	69.27		24.644	6.74		66.191	7.1738
66.211	15.3418		9.504	20.3		8.894	0		66.211	70.03		24.654	5.16		66.211	6.4364
66.251	14.4334		9.509	19.2		8.899	0		66.251	72.71		24.664	6.52		66.251	5.6569
66.271	16.0723		9.514	19.1		8.904	0		66.271	65.85		24.674	6.22		66.271	7.9542
66.291	12.1632		9.519	29.8		8.909	0		66.291	77.24		24.684	5.22		66.291	4.6626
66.311	54.6705		9.524	14.6		8.914	0		66.311	19.1		24.694	5.96		66.311	11.541
66.331	14.9186		9.529	10.3		8.919	0		66.331	70.29		24.704	6.66		66.331	6.5082
66.351	9.05295		9.534	26.1		8.92364	0		66.351	82.26		24.714	6.87		66.351	3.8223
66.371	12.8698		9.539	19.8		8.92818	0		66.371	72.3		24.724	7.24		66.371	6.5253
66.391	19.197		9.544	18.7		8.933	0		66.391	64.08		24.734	5.42		66.391	7.3581
66.411	12.6711		9.549	24		8.938	0		66.411	72.38		24.744	6.08		66.411	6.5775
66.431	14.0625		9.554	10.7		8.943	0		66.431	69.18		24.754	6.31		66.431	7.3733
66.451	10.8177		9.559	6.7		8.948	0		66.451	77.97		24.764	6.02		66.451	4.9334
66.471	13.5545		9.564	6.6		8.953	0		66.471	73.6		24.774	6.63		66.471	5.652
66.491	14.8557		9.569	7.6		8.958	0		66.491	67.47		24.784	5.74		66.491	7.7767
66.511	14.2284		9.574	8.3		8.963	0		66.511	65.16		24.794	5.88		66.511	9.0691
66.531	24.17		9.579	7.3		8.968	0		66.531	45.44		24.804	6.57		66.531	13.3716
66.551	14.2316		9.584	5.2		8.973	0		66.551	67.28		24.814	6.32		66.551	8.1349
66.591	12.1343		9.589	4.8		8.978	0		66.591	72.36		24.824	6.51		66.591	6.8225
66.631	22.7098		9.594	4.5		8.983	0		66.631	57.4		24.834	8.02		66.631	8.7517
66.671	14.7164		9.599	4.5		8.988	0.118755		66.671	72.35		24.844	6.67		66.671	5.6908
66.711	14.693		9.604	6.6		8.993	0.11981		66.711	73.53		24.854	5		66.711	5.1819
66.751	20.28		9.609	6.7		8.998	0.113276		66.751	62		24.864	3.88		66.751	7.7968
66.791	13.9902		9.614	5.8		9.003	0.0977113		66.791	66.75		25.48	6.97		66.791	8.4743
66.831	14.8632		9.619	4.7		9.008	0.0876862		66.831	75.63		25.49	5.9		66.831	4.183
66.876	13.9311		9.624	4.4		9.0134	0.0887901		66.876	70.69		25.5	6.16		66.876	6.7667
66.916	16.745		9.629	4.4		9.0189	0.100798		66.916	64.64		25.51	5.97		66.916	8.1906
66.956	18.3525		9.634	5.4		9.024	0.0890527		66.956	61.5		25.52	5.29		66.956	8.8649
66.996	17.647		9.639	6.4		9.029	0.0926133		66.996	61.47		25.53	6.4		66.996	9.1885
67.036	23.8682		9.644	5.3		9.034	0.0966158		67.036	0		25.54	6.3		67.036	33.498
67.076	19.6848		9.649	5.3		9.039	0.0890171		67.076	0		25.55	7.08		67.076	35.3387
67.116	24.8257		9.654	5.6		9.044	0.0931849		67.116	0		25.56	6.21		67.116	33.0767
67.156	22.4582		9.659	5.4		9.049	0.100158		67.156	0		25.57	6.11		67.156	34.1184
67.196	25.6602		9.66436	5.6		9.054	0.101348		67.196	8.75		25.58	6.52		67.196	28.8595
67.236	23.182		9.66982	5.5		9.059	0.102982		67.236	32.82		25.59	7.8		67.236	19.3591
67.276	8.3		9.6745	5.4		9.064	0.107584		67.276	76.48		25.6	7.41		67.276	6.6968
67.316	15.4298		9.67908	6.2		9.069	0.104875		67.316	55.66		25.61	6.02		67.316	12.7205
67.356	12.5273		9.684	5.6		9.074	0.100945		67.356	63.3		25.62	4.73		67.356	10.636
67.396	33.2232		9.689	5.9		9.079	0.109077		67.396	21.38		25.63	6.29		67.396	19.9746
67.436	12.6175		9.694	7.2		9.084	0.103074		67.436	69.34		25.64	5.37		67.436	7.9387
67.476	4.95409		9.699	7.8		9.089	0.108491		67.476	32.67		25.65	5.99		67.476	27.4454
67.516	27.2277		9.704	7.8		9.094	0.11079		67.516	24.58		25.66	4.97		67.516	21.2046
67.556	5.25409		9.709	7.9		9.099	0.106646		67.556	53.95		25.67	4.39		67.556	17.9502
67.596	16.7925		9.714	8.1		9.10364	0.109415		67.596	43.44		25.68	4.3		67.596	17.4977
67.636	4.93364		9.719	9.5		9.10818	0.105246		67.636	90.83		25.69	4.32		67.636	1.864
67.676	1.30159		9.72436	13.8		9.113	0.105711		67.676	91.07		25.7	4.85		67.676	3.3565
67.716	6.77795		9.72982	12		9.118	0.107265		67.716	77.58		25.71	4.81		67.716	6.8825
67.761	11.7223		9.7345	11.5		9.1234	0.104059		67.761	0		25.72	5.56		67.761	38.8422
67.801	41.7325		9.73908	11.5		9.1289	0.101393		67.801	35.11		25.73	5.63		67.801	10.1893
67.841	52.8082		9.74436	8.8		9.134	0.100745		67.841	0		25.74	6.21		67.841	20.7644
67.881	33.7661		9.74982	7.1		9.139	0.100837		67.881	13.8		25.75	5.89		67.881	23.0709
67.901	16.5336		9.7545	8.5		9.144	0.0959475		67.901	24.36		25.76	5.98		67.901	26.0068
67.921	6.2025		9.75908	18		9.149	0.106353		67.921	84.04		25.77	6.2		67.921	4.2933
67.951	15.608		9.764	9.5		9.15364	0.113327		67.951	68.43		25.78	5		67.951	7.0233
67.961	10.8416		9.769	8.4		9.15818	0.107181		67.961	77.34		25.79	7.06		67.961	5.2001
67.981	17.9291		9.774	7.6		9.163	0.10446		67.981	74.34		25.8	8		67.981	3.4016
68.001	23.11		9.779	8.3		9.168	0.0979913		68.001	66.66		25.81	7.1		68.001	4.5012
68.021	41.1786		9.784	7		9.1734	0.0978372		68.021	41.7		25.82	5.7		68.021	7.5334
68.041	64.2048		9.789	6.9		9.1789	0.0958814		68.041	27.24		25.83	5.69		68.041	3.7643
68.061	66.6082		9.79436	6.6		9.184	0.101527		68.061	24.64		25.84	5.77		68.061	3.8508
68.081	55.6645		9.79982	7		9.189	0.0976743		68.081	32.94		25.85	5.26		68.081	5.014
68.101	39.0059		9.8045	6.9		9.19364	0.102498		68.101	31.92		25.86	4.92		68.101	12.7926
68.121	41.6884		9.80908	7.6		9.19818	0.100727		68.121	6.75		25.87	4.69		68.121	22.6871
68.166	40.2455		9.814	8.1		9.2034	0.099156		68.166	12.31		25.88	5.64		68.166	20.8756
68.186	38.3395		9.819	8.1		9.2089	0.095711		68.186	3.94		25.89	5.2		68.186	25.397
68.206	42.8398		9.82436	16.8		9.214	0.0938275		68.206	5.44		25.9	5.67		68.206	22.7569
68.226	38.9916		9.82982	12.3		9.219	0.0954961		68.226	0.67		25.91	5.76		68.226	26.5489
68.246	26.7736		9.8345	6.9		9.22364	0.0892596		68.246	34.46		25.92	5.79		68.246	17.0572
68.266	24.7948		9.83908	4.2		9.22818	0.0967397		68.266	56.08		25.93	6.23		68.266	8.4151
68.286	82.4902		9.844	5.9		9.2334	0.0954286		68.286	0		25.94	5.62		68.286	7.7043
68.306	56.397		9.849	8.1		9.2389	0.0944002		68.306	30.53		25.95	5.76		68.306	5.7521
68.326	62.063		9.854	10.1		9.244	0.0960549		68.326	34.31		25.96	6.51		68.326	1.5959
68.346	61.8859		9.859	8.3		9.249	0.0971539		68.346	34.63		25.97	5.05		68.346	1.533
68.366	61.4711		9.86436	6.1		9.254	0.0967549		68.366	35.97		25.98	4.31		68.366	1.1259
68.386	65.0105		9.86982	5.6		9.259	0.0980415		68.386	31.71		25.99	5.35		68.386	1.443
68.406	63.8443		9.8745	6.9		9.264	0.0973744		68.406	33.4		26	4.56		68.406	1.2125
68.426	64.6389		9.87908	7.3		9.269	0.0964473		68.426	32.61		26.01	5.56		68.426	1.2105
68.446	69.6314		9.884	7.5		9.274	0.0905407		68.446	26.14		26.02	5.16		68.446	1.8606
68.466	65.3755		9.889	5.6		9.279	0.0960155		68.466	31.81		26.02	5.16		68.466	1.2384
68.486	65.5475		9.894	6.9		9.284	0.103311		68.486	31.14		26.03	3.99		68.486	1.4575
68.506	66.4589		9.899	8.9		9.289	0.099516		68.506	30.44		26.04	4.08		68.506	1.3645
68.526	67.9555		9.90436	8.1		9.294	0.0980037		68.526	29.11		26.05	5.87		68.526	1.2912
68.546	65.0293		9.90982	5.6		9.299	0.0997398		68.546	31.99		26.06	4.91		68.546	1.3115
68.566	65.4777		9.9145	5.5		9.304	0.0914765		68.566	31.5		26.07	5.45		68.566	1.3298
68.586	66.3314		9.91908	5.2		9.309	0.094819		68.586	31.15		26.08	5.49		68.586	1.1082
68.606	71.8484		9.924	6		9.314	0.0911838		68.606	24.12		26.09	7.72		68.606	1.7739
68.626	69.78		9.929	8.7		9.319	0.0966725		68.626	27.4		26.1	6.09		68.626	1.2408
68.646	66.5975		9.934	18.9		9.324	0.0890424		68.646	29.78		26.11	6.29		68.646	1.5939
68.666	62.9657		9.939	14.5		9.329	0.0957775		68.666	30.07		26.12	6.13		68.666	3.0643
68.686	32.2648		9.944	30.2		9.334	0.0896172		68.686	29.77		26.13	7.04		68.686	16.7047
68.706	54.4909		9.949	32.1		9.339	0.0851683		68.706	0		26.14	8.58		68.706	20.024
68.726	29.7043		9.95436	18		9.344	0.085058		68.726	0.17		26.15	13.47		68.726	30.8553
68.746	32.943		9.95982	31.5		9.349	0.0917798		68.746	0.02		26.16	6.4		68.746	29.4963
68.766	96.4755		9.96483	46.4		9.354	0.0952772		68.766	0		26.17	3.49		68.766	1.5508
68.786	95.8434		9.96983	20.2		9.359	0.103724		68.786	0.06		26.18	4		68.786	1.8025
68.806	96.327		9.9745	19.3		9.364	0.104688		68.806	0		26.19	6.47		68.806	1.6161
68.826	95.095		9.97908	11.2		9.369	0.103278		68.826	0		26.2	5.85		68.826	2.1582
68.846	73.2516		9.984	7.2		9.374	0.101683		68.846	0.02		26.21	8.61		68.846	11.7605
68.866	48.1432		9.989	6		9.379	0.0977751		68.866	0		26.22	8.03		68.866	22.817
68.886	26.5766		9.994	5.9		9.38364	0.0915702		68.886	0		26.23	6.31		68.886	32.3063
68.906	30.1248		9.999	6.3		9.38818	0.0949145		68.906	0.28		26.24	5.05		68.906	30.6219
68.926	39.9891		10.004	6.1		9.3934	0.100024		68.926	30.84		26.25	5.34		68.926	12.8352
68.946	42.1614		10.009	6.4		9.3989	0.0930368		68.946	47.88		26.26	5.43		68.946	4.3818
68.966	45.335		10.014	12.2		9.404	0.0870045		68.966	49.02		26.27	5.12		68.966	2.4838
68.986	40.9155		10.019	5.5		9.409	0.0797672		68.986	53.46		26.28	3.6		68.986	2.4748
69.006	41.525		10.0244	10.8		9.414	0.0746143		69.006	52.05		26.29	4.5		69.006	2.827
69.026	13.5314		10.0298	10.6		9.419	0.0843731		69.026	60.92		26.3	5.28		69.026	11.2414
69.046	36.0795		10.0348	6.9		9.424	0.082983		69.046	40.43		26.31	5.97		69.046	10.3358
69.066	30.72		10.0398	15.2		9.429	0.0765263		69.066	55.02		26.32	5.78		69.066	6.2744
69.086	33.1195		10.0445	15.1		9.434	0.0828182		69.086	55.12		26.33	5.1		69.086	5.1746
69.106	29.5677		10.0491	12		9.439	0.0715293		69.106	58.55		26.34	6.65		69.106	5.2282
69.146	9.12614		10.054	11.3		9.444	0.0779194		69.146	59.56		26.35	3.08		69.146	13.7781
69.166	17.238		10.059	7.9		9.449	0.0724145		69.166	37.96		26.36	5.99		69.166	19.7129
69.186	16.1086		10.064	10.8		9.45364	0.0789819		69.186	21.54		26.37	4.14		69.186	27.4346
69.206	24.2589		10.069	8.3		9.45818	0.0807262		69.206	15.8		26.38	5.34		69.206	26.3741
69.226	45.0134		10.074	7.4		9.4634	0.079943		69.226	37.36		26.39	6.46		69.226	7.7557
69.246	48.83		10.079	8.8		9.4689	0.082284		69.246	38.24		26.4	4.96		69.246	5.6892
69.266	51.912		10.084	22.7		9.474	0.0873854		69.266	37.17		26.41	11.47		69.266	4.8039
69.286	46.0011		10.089	36.9		9.479	0.0883493		69.286	45.3		26.42	7.27		69.286	3.8275
69.306	20.4468		10.094	19		9.484	0.0962261		69.306	58.09		26.43	5.49		69.306	9.4438
69.326	36.6907		10.099	10.1		9.489	0.0980774		69.326	19.86		26.44	7.31		69.326	19.1177
69.346	47.0423		10.104	7.6		9.494	0.105898		69.346	41.99		26.45	5.68		69.346	4.8258
69.366	45.028		10.109	8.2		9.499	0.100713		69.366	47.13		26.46	4.89		69.366	3.4505
69.386	47.5232		10.114	15.3		9.504	0.100942		69.386	44.91		26.47	6.13		69.386	3.3294
69.406	42.883		10.119	31.1		9.509	0.108142		69.406	46.79		26.48	6.89		69.406	4.5439
69.426	16.7705		10.124	20.8		9.514	0.099639		69.426	46.51		26.49	4.48		69.426	16.1566
69.446	31.1727		10.129	14.9		9.519	0.0998575		69.446	28.42		26.5	6.49		69.446	17.7792
69.466	47.9361		10.1344	18.6		9.519	0.0886471		69.466	43.13		26.51	5.41		69.466	3.9309
69.486	38.2239		10.1398	16.8		9.524	0.0885885		69.486	41.94		26.52	4.53		69.486	8.7279
69.506	32.6843		10.1448	21.7		9.529	0.0941026		69.506	46.7		26.53	4.96		69.506	9.0709
69.526	24.1345		10.1498	9.8		9.534	0.0961773		69.526	46.81		26.54	6.3		69.526	12.7844
69.546	39.1859		10.1548	11.8		9.539	0.105479		69.546	21.34		26.55	5.07		69.546	17.3686
69.566	11.92		10.1598	8.9		9.544	0.100385		69.566	77.3		26.56	7.25		69.566	4.7432
69.586	17.0566		10.1648	6.9		9.549	0.100401		69.586	67.87		26.57	7.52		69.586	6.6323
69.606	27.4934		10.1698	5.8		9.554	0.103043		69.606	62.14		26.58	8.25		69.606	4.5613
69.626	23.2298		10.1748	5.2		9.559	0.0988033		69.626	65.05		26.59	7.61		69.626	5.1569
69.646	19.9641		10.1798	7		9.564	0.107928		69.646	20.42		26.6	9.6		69.646	26.231
69.666	16.0766		10.1848	21.3		9.569	0.107447		69.666	40.48		26.61	8.23		69.666	19.1151
69.686	11.5116		10.1898	30.9		9.574	0.102412		69.686	76.33		26.62	7.15		69.686	5.3497
69.706	20.8043		10.1945	10.4		9.579	0.108224		69.706	65.5		26.63	5.33		69.706	6.0261
69.726	26.9836		10.1991	7		9.584	0.109127		69.726	59.92		26.64	5		69.726	5.7624
69.746	23.5295		10.204	5.5		9.589	0.111871		69.746	59.1		26.65	4.99		69.746	7.643
69.766	26.7466		10.209	6		9.594	0.113881		69.766	37		26.66	4.87		69.766	15.9515
69.786	29.2477		10.214	7.3		9.599	0.115906		69.786	0.03		26.67	4.78		69.786	31.1178
69.806	38.622		10.219	7.6		9.604	0.115827		69.806	16.14		26.68	5.62		69.806	19.9047
69.826	29.7491		10.224	10.8		9.609	0.117582		69.826	20.22		26.69	5.34		69.826	22.0136
69.846	43.8357		10.229	13.4		9.614	0.116497		69.846	15.98		26.7	5.77		69.846	17.6811
69.866	28.878		10.234	8.1		9.619	0.11898		69.866	40.24		26.71	5.77		69.866	13.5881
69.886	27.36		10.239	31.9		9.624	0.111349		69.886	43.92		26.72	6.1		69.886	12.6368
69.906	33.9191		10.244	32.6		9.629	0.110898		69.906	32.1		26.73	7.17		69.906	14.9516
69.926	24.2568		10.249	29.6		9.634	0.109512		69.926	52.25		26.74	7.9		69.926	10.337
69.946	27.2889		10.254	15		9.639	0.110406		69.946	52.2		26.75	8.62		69.946	9.0249
69.966	25.3061		10.259	6.6		9.644	0.118827		69.966	61.81		26.76	7.1		69.966	5.6689
69.986	28.4395		10.264	6		9.649	0.117733		69.986	60.89		26.77	7.93		69.986	4.695
70.006	26.3232		10.269	8.1		9.654	0.114229		70.006	62.73		26.78	8.15		70.006	4.8166
70.026	23.0489		10.274	6.9		9.659	0.121545		70.026	63.31		26.79	7.7		70.026	6.0021
70.046	23.2955		10.279	5.5		9.66436	0.116172		70.046	64.96		26.8	6.09		70.046	5.1676
70.066	22.3757		10.284	4.8		9.66982	0.11523		70.066	67.68		26.81	6.41		70.066	4.3755
70.086	23.5261		10.289	7.2		9.6745	0.111653		70.086	66.05		26.89	3.73		70.086	4.5865
70.106	23.4159		10.294	8		9.67908	0.110468		70.106	64.48		26.9	3.93		70.106	5.3258
70.126	22.8718		10.299	19.3		9.684	0.10425		70.126	65.92		26.91	4.45		70.126	4.9316
70.146	26.085		10.304	93.9		9.689	0.0999811		70.146	59.2		26.92	4.41		70.146	6.4746
70.166	14.1309		10.309	101		9.694	0.096529		70.166	62.4		26.93	5.34		70.166	10.3264
70.186	16.7564		10.314	53.1		9.699	0.0970555		70.186	69.47		26.94	5.28		70.186	6.0604
70.206	22.1336		10.319	62.5		9.704	0.0964525		70.206	45.53		26.95	4.7		70.206	14.228
70.226	18.2632		10.324	33		9.709	0.102024		70.226	52.5		26.96	4.07		70.226	12.8642
70.246	18.5995		10.329	12.6		9.714	0.0969842		70.246	71.92		26.97	3.83		70.246	4.1714
70.266	29.9705		10.334	8.9		9.719	0.0904675		70.266	53.14		26.98	4.17		70.266	7.4314
70.286	23.7566		10.339	8.8		9.72436	0.0888049		70.286	69.27		26.99	4.51		70.286	3.0683
70.306	20.343		10.344	29.2		9.72982	0.0927427		70.306	73.66		27	5.86		70.306	2.6387
70.334	17.7123		10.349	56.4		9.7345	0.100378		70.334	76.71		27.01	5.31		70.334	2.4542
70.374	12.3998		10.354	42		9.73908	0.103693		70.374	83.82		27.02	6.51		70.374	1.6633
70.394	12.5743		10.359	30.2		9.74436	0.0994781		70.394	84.11		27.03	5.85		70.394	1.4589
70.414	11.7823		10.364	14.5		9.74982	0.0933254		70.414	84.74		27.04	7.71		70.414	1.5302
70.434	11.5834		10.369	12.2		9.7545	0.0925064		70.434	84.5		27.05	4.77		70.434	1.7233
70.454	9.52136		10.374	27.8		9.75908	0.0894759		70.454	88.09		27.06	5.23		70.454	1.051
70.474	10.0227		10.379	44.4		9.764	0.0873212		70.474	87.13		27.07	4.66		70.474	1.2528
70.494	9.74273		10.384	89.5		9.769	0.0890735		70.494	86.66		27.08	5.37		70.494	1.5828
70.514	9.43045		10.389	25.5		9.774	0.0848708		70.514	87.3		27.09	6.17		70.514	1.4386
70.534	8.18864		10.394	12.7		9.779	0.0874062		70.534	89.12		27.1	7.32		70.534	1.1842
70.554	7.07977		10.399	11.3		9.784	0.085029		70.554	90.21		27.11	7.5		70.554	1.1925
70.574	8.65159		10.404	27.5		9.789	0.0862469		70.574	88.21		27.12	6.75		70.574	1.3809
70.594	8.54659		10.409	24.6		9.79436	0.0891476		70.594	88.16		27.13	7.89		70.594	1.4491
70.614	6.5825		10.414	35.1		9.79982	0.0916181		70.614	90.26		27.14	8.67		70.614	1.3893
70.634	9.15591		10.419	45.9		9.8045	0.0912758		70.634	86.26		27.15	9.05		70.634	2.017
70.654	7.36409		10.424	62.4		9.80908	0.089167		70.654	88.21		27.16	8.51		70.654	1.9474
70.674	9.21636		10.429	22.7		9.814	0.0965366		70.674	84.73		27.17	9.67		70.674	2.6636
70.694	9.20341		10.434	19		9.819	0.0958792		70.694	85.22		27.18	9.59		70.694	2.4537
70.714	9.96273		10.439	20.7		9.82436	0.0924582		70.714	83.06		27.19	7.98		70.714	3.07
70.734	8.93909		10.444	17.2		9.82982	0.0875651		70.734	84.09		27.2	9.75		70.734	3.0672
70.754	11.5477		10.449	23.3		9.8345	0.092652		70.754	81.54		27.21	8.67		70.754	3.0414
70.774	7.01227		10.454	16.5		9.83908	0.0872501		70.774	88.31		27.22	6.21		70.774	2.0582
70.794	8.40636		10.459	17.3		9.844	0.0869715		70.794	85.44		27.23	7.61		70.794	2.7076
70.814	7.54909		10.464	14.6		9.849	0.0884846		70.814	86.29		27.24	10.63		70.814	2.7108
70.834	7.10909		10.469	21.5		9.854	0.0925124		70.834	86.31		27.25	7.2		70.834	2.8956
70.854	5.46023		10.474	52.1		9.859	0.096269		70.854	88.64		27.26	5.92		70.854	2.5959
70.874	7.41273		10.479	116.8		9.86436	0.100054		70.874	85.87		27.27	5.17		70.874	2.9556
70.894	6.92864		10.484	227		9.86982	0.108996		70.894	86.31		27.28	4.81		70.894	2.975
70.914	6.45091		10.489	110.6		9.8745	0.108017		70.914	88.64		27.29	5.23		70.914	2.16
70.934	5.05455		10.494	131.8		9.87908	0.11215		70.934	91		27.3	5.24		70.934	1.736
70.974	8.25295		10.499	78.5		9.884	0.100401		70.974	86.66		27.31	4.9		70.974	2.2383
70.994	8.07955		10.504	51.2		9.889	0.0921154		70.994	81.77		27.32	4.97		70.994	4.4662
71.014	5.83591		10.509	23.3		9.894	0.095129		71.014	82.56		27.33	5.14		71.014	5.1058
71.054	5.13818		10.514	27.7		9.899	0.0974208		71.054	83.01		27.34	4.85		71.054	5.2148
71.094	14.4068		10.519	15		9.90436	0.0929493		71.094	81.46		27.35	5.44		71.094	1.8186
71.134	15.8552		10.524	25.4		9.90982	0.0912389		71.134	80.7		27.36	4.96		71.134	1.5157
71.174	18.8809		10.529	9.4		9.9145	0.0916455		71.174	77.53		27.37	6.38		71.174	1.5792
71.214	11.0991		10.534	10.8		9.91908	0.088928		71.214	85.79		27.38	5.06		71.214	1.3688
71.254	12.9343		10.539	14.6		9.924	0.0871335		71.254	82.33		27.39	4.29		71.254	2.0837
71.294	12.8734		10.544	17		9.929	0.0872972		71.294	84.32		27.4	2.2		71.294	1.2349
71.334	15.4798		10.549	21.3		9.934	0.0869378		71.334	76.83		27.41	3.71		71.334	3.3837
71.374	17.5189		10.554	32.8		9.939	0.0836876		71.374	76.82		27.42	4.12		71.374	2.4909
71.414	4.78886		10.559	36		9.944	0.0776071		71.414	88.02		27.43	4.3		71.414	3.1641
71.454	2.89659		10.564	25.2		9.949	0.0783221		71.454	90.81		27.44	3.14		71.454	2.7691
71.494	7.33318		10.569	22.4		9.95436	0.0820815		71.494	86.28		27.45	4.7		71.494	2.8102
71.534	10.9836		10.574	18.4		9.95982	0.0819197		71.534	62.85		27.46	3.78		71.534	11.5132
71.549	17.1793		10.579	17.6		9.96483	0.0807204		71.549	53.68		27.47	4.94		71.549	12.8219
71.569	1.65432		10.584	24		9.96983	0.0790443		71.569	91.89		27.48	4.46		71.569	2.8405
71.609	15.0039		10.589	30.3		9.9745	0.0797977		71.609	77.35		27.49	4.62		71.609	3.3643
71.629	6.40795		10.594	29.8		9.97908	0.0815447		71.629	87.77		27.5	5.69		71.629	2.5617
71.649	7.32455		10.599	26.1		9.984	0.0828744		71.649	85.08		27.51	6.4		71.649	3.342
71.669	8.78455		10.604	19.2		9.989	0.0784614		71.669	83.8		27.52	6.86		71.669	3.2628
71.689	26.0173		10.609	21.4		9.994	0.0773592		71.689	46.65		27.53	4.19		71.689	12.0264
71.709	17.4273		10.614	18.2		9.999	0.0744814		71.709	60.44		27.54	4.48		71.709	9.7384
71.729	3.14091		10.619	11.7		10.004	0.0753375		71.729	70.89		27.55	4.74		71.729	11.4264
71.749	5.77409		10.624	11.3		10.009	0.0753503		71.749	70.7		27.56	4.31		71.749	10.3514
71.769	5.04864		10.629	11.9		10.014	0.084873		71.769	75.04		27.57	4.11		71.769	8.761
71.789	27.7186		10.634	17.5		10.019	0.0721465		71.789	49.28		27.58	4.17		71.789	10.1206
71.809	17.0498		10.639	23.6		10.0244	0.072146		71.809	65		27.59	3.97		71.809	7.8981
71.829	20.0523		10.644	22.1		10.0298	0.0650456		71.829	60.93		27.6	4.59		71.829	8.3678
71.849	28.5264		10.649	16.4		10.0348	0.0626162		71.849	49.21		27.61	5.01		71.849	9.796
71.869	27.8661		10.654	15.1		10.0398	0.0554152		71.869	49.43		27.62	4.65		71.869	9.9897
71.889	19.8132		10.659	17.2		10.0445	0.049476		71.889	56.88		27.63	4.64		71.889	10.255
71.909	24.5693		10.664	16.8		10.0491	0.0494202		71.909	59.78		27.64	6.31		71.909	6.8863
71.929	20.187		10.669	11.3		10.054	0.0480829		71.929	64.9		27.65	5.15		71.929	6.5617
71.949	18.725		10.674	10.7		10.059	0.0506815		71.949	60.17		27.66	4.81		71.949	9.2862
71.969	14.3793		10.679	13.4		10.064	0.0547687		71.969	63.67		27.67	9.15		71.969	9.6583
71.989	16.6043		10.684	16.6		10.069	0.051526		71.989	61.47		27.68	10.31		71.989	9.6473
72.009	16.8257		10.689	15.4		10.074	0.0507578		72.009	59.72		27.69	13.24		72.009	10.3199
72.049	14.2625		10.694	15.4		10.079	0.0494006		72.049	62.21		27.7	10.24		72.049	10.3521
72.069	15.1757		10.699	13.1		10.084	0.0504372		72.069	56.67		27.71	9.34		72.069	12.3879
72.089	14.3023		10.704	12.3		10.089	0.0534897		72.089	60.29		27.72	9.66		72.089	11.1794
72.109	0		10.709	10.3		10.094	0.0522496		72.109	58.07		27.73	7.32		72.109	20.3714
72.129	1.495		10.714	8.9		10.099	0.0537188		72.129	83.1		27.74	6.9		72.129	6.7782
72.149	0		10.719	8.1		10.104	0.055647		72.149	90.8		27.75	7.05		72.149	5.0178
72.169	15.5382		10.724	7.3		10.109	0.0578974		72.169	73.87		27.76	6.57		72.169	4.6604
72.189	8.65364		10.729	7.7		10.114	0.0536803		72.189	77.77		27.77	5.38		72.189	5.9736
72.209	22.2782		10.734	9.9		10.119	0.0520494		72.209	61.3		27.78	5.58		72.209	7.2256
72.229	12.7289		10.739	17.6		10.124	0.0479515		72.229	70.97		27.79	5.52		72.229	7.1725
72.249	4.07477		10.744	11.5		10.129	0.0450507		72.249	83.77		27.8	2.39		72.249	5.3483
72.269	6.08091		10.749	8.8		10.1344	0.0438177		72.269	81.32		27.81	4.29		72.269	5.5436
72.289	8.04659		10.754	9.2		10.1398	0.046916		72.289	78.26		27.82	4.16		72.289	6.0251
[truncated: 15,365 more rows]
