# Supplementary material for: 700,000 years of tropical Andean glaciation
Source: Nature. 2022 Jul 13;607(7918):301–6. doi: 10.1038/s41586-022-04873-0 (PMC9279143; doi:10.1038/s41586-022-04873-0)
Supplement: Supplementary file 5 — Source Data Extended Data Fig. 2 [file 41586_2022_4873_MOESM5_ESM.xlsx]

## Sheet: ExtData Figure 2
Age (ka)	Log Ti/Ca		Age (ka)	Log MS		Age (ka)	Junín GI		Age (ka)	Log SI Flux		Age (Ka)	CaCO3 wt.%
0.386	-2.97057		0.386	0.20412		0			0.314186	-3.02392		0.314186	48.3102
0.391	-3.01908		0.391	0.230449		0.25	-1.5061		0.341116	-2.82744		0.341116	54.8136
0.394	-2.86949		0.394	0.20412		0.5	-1.5962		0.368047	-2.88313		0.368047	58.8713
0.397	-2.94774		0.397	0.176091		0.75	-1.2307		0.397	-2.69219		0.397	55.9599
0.4	-2.99169		0.4	0.230449		1	-1.0051		0.41	-2.46679		0.41	54.3029
0.403	-2.91624		0.403	0.230449		1.25	-1.102		0.423	-2.23708		0.423	38.6897
0.4055	-2.84599		0.4055	0.230449		1.5	-1.3332		0.4355	-2.67931		0.4355	14.2892
0.408	-2.96227		0.408	0.113943		1.75	-1.2287		0.448	-2.62678		0.448	45.0847
0.4105	-2.68966		0.4105	0.0791812		2	-1.9823		0.461	-2.51199		0.461	53.7329
0.413	-2.75116		0.413	0.20412		2.25	-2.1916		0.473	-2.45118		0.473	63.4064
0.4155	-2.69468		0.4155	0.146128		2.5	-1.5671		0.4845	-2.06086		0.4845	64.8284
0.418	-2.76885		0.418	0.0791812		2.75	-1.7931		0.496	-1.95641		0.496	45.4798
0.4205	-2.70253		0.4205	-0.0457575		3	-0.2546		0.506	-2.11312		0.506	45.3498
0.423	-2.64022		0.423	-0.0457575		3.25	-2.0356		0.517	-2.12731		0.517	44.4601
0.4255	-2.53099		0.4255	-0.09691		3.5	-1.6578		0.5295	-2.2145		0.5295	49.9244
0.428	-2.30485		0.428	-0.221849		3.75	-1.9184		0.542	-2.28294		0.542	47.2622
0.4305	-2.34361		0.4305	0		4	-1.2444		0.5545	-2.24899		0.5545	50.6795
0.433	-2.60307		0.433	-0.154902		4.25	-2.3534		0.567	-2.32935		0.567	54.9749
0.4355	-2.87809		0.4355	0.0413927		4.5	-2.5779		0.5805	-2.32662		0.5805	66.5223
0.438	-2.73552		0.438	0.0413927		4.75	-2.6366		0.593	-2.75045		0.593	44.1785
0.441	-2.59191		0.441	-0.09691		5	-1.7626		0.6155	-3.03438		0.6155	52.1237
0.444	-2.6321		0.444	0.0791812		5.25	-1.8339		0.717	-3.50254		0.717	78.6232
0.4465	-2.63483		0.4465	0.0791812		5.5	-2.8624		0.773	-3.53774		0.773	80.3198
0.449	-2.77379		0.449	0.0413927		5.75	-2.0794		0.8285	-3.42034		0.8285	45.1321
0.4515	-2.78623		0.4515	0		6	-2.1537		0.92	-3.6409		0.92	55.5119
0.454	-2.67017		0.454	0		6.25	-2.2099		1.0105	-3.43407		1.0105	54.0715
0.4565	-2.98119		0.4565	0.0791812		6.5	-2.0792		1.096	-3.41589		1.096	50.6034
0.459	-2.72351		0.459	0.0413927		6.75	-1.8802		1.1745	-3.62138		1.1745	46.5195
0.4615	-2.77331		0.4615	-0.09691		7	-2.3597		1.253	-3.76906		1.253	43.1793
0.464	-2.64543		0.464	0.0413927		7.25	-2.0588		1.337	-3.45937		1.337	40.4307
0.466	-2.78805		0.466	0.113943		7.5	-2.0765		1.426	-3.58263		1.426	52.6856
0.468	-2.84527		0.468	0.0791812		7.75	-2.6356		1.5185	-3.40521		1.5185	55.2737
0.4705	-2.88449		0.4705	-0.0457575		8	-2.1864		1.611	-3.83502		1.611	42.5556
0.473	-2.8289		0.473	0.0791812		8.25	-2.0645		1.7045	-3.6795		1.7045	56.851
0.4755	-2.89524		0.4755	0.0413927		8.5	-2.0053		1.771	#N/A		1.771	60.6764
0.478	-3.09556		0.478	0.0791812		8.75	-2.1003		1.799	-3.41724		1.799	59.4092
0.48	-3.00218		0.48	0		9	-2.2201		1.827	-3.52124		1.827	63.304
0.482	-2.80524		0.482	0		9.25	-2.1564		1.8555	-2.98009		1.8555	57.2963
0.4845	-2.88291		0.4845	0.0791812		9.5	-2.1858		1.883	-2.74895		1.883	61.1747
0.487	-2.93319		0.487	0		9.75	-2.2345		1.9645	-3.21513		1.9645	52.0264
0.489	-2.6865		0.489	-0.09691		10	-2.3169		1.99	-3.02709		1.99	59.8252
0.491	-2.77577		0.491	0.146128		10.25	-2.1282		2.004	-2.43872		2.004	43.5734
0.4935	-2.83454		0.4935	0.278754		10.5	-1.8136		2.018	-2.81663		2.018	27.9074
0.496	-2.66851		0.496	0		10.75	-1.7092		2.0325	-2.78158		2.0325	51.8672
0.498	-2.93642		0.498	0.0413927		11	-1.6311		2.056	-2.61661		2.056	56.3207
0.5	-2.71628		0.5	-0.0457575		11.25	-2.2385		2.081	-2.72009		2.081	65.4594
0.502	-2.75196		0.502	0.113943		11.5	-1.8634		2.107	-2.73555		2.107	63.5243
0.504	-2.5992		0.504	0.146128		11.75	-1.9251		2.1345	-3.1105		2.1345	66.6663
0.506	-2.86517		0.506	0.20412		12	-1.8685		2.162	-3.07717		2.162	65.8686
0.508	-2.8194		0.508	0.113943		12.25	-2.2116		2.1905	-3.01481		2.1905	74.1183
0.5105	-2.72086		0.5105	0.113943		12.5	-2.3191		2.219	-2.80184		2.219	68.3361
0.513	-2.66179		0.513	0.146128		12.75	-2.2494		2.2465	-3.0531		2.2465	66.5568
0.515	-2.77263		0.515	0.0413927		13	-2.4604		2.275	-3.11063		2.275	48.3964
0.517	-2.65997		0.517	-0.0457575		13.25	-2.0745		2.321	-3.33021		2.321	65.5376
0.5195	-2.98241		0.5195	0.113943		13.5	-2.195		2.381	-3.54755		2.381	37.5895
0.522	-2.69717		0.522	0.113943		13.75	-1.9454		2.436	-3.35002		2.436	53.4017
0.5245	-2.64746		0.5245	0.146128		14	-2.1412		2.488	-3.47164		2.488	29.7582
0.527	-2.54708		0.527	0.0791812		14.25	-1.9975		2.547	-3.92007		2.547	12.9447
0.5295	-2.96648		0.5295	0.0791812		14.5	-1.8283		2.611	-3.89496		2.611	13.2681
0.532	-2.79874		0.532	0.0413927		14.75	-1.9674		2.7145	-4.65748		2.7145	19.3184
0.5345	-2.88442		0.5345	-0.0457575		15	-1.227		2.822	-3.92133		2.822	16.4856
0.537	-2.82453		0.537	0.0791812		15.25	-0.9941		2.9295	-4.41765		2.9295	21.2021
0.5395	-2.76223		0.5395	0.0413927		15.5	-1.2201		3.09	-4.16218		3.09	26.3142
0.542	-2.67963		0.542	-0.09691		15.75	-0.9838		3.145	-3.81005		3.145	29.8851
0.5445	-2.81347		0.5445	-0.154902		16	-0.4081		3.1995	-4.08175		3.1995	31.7086
0.547	-2.83927		0.547	-0.0457575		16.25	-0.2386		3.296	-4.01611		3.296	29.6115
0.5495	-2.65558		0.5495	-0.09691		16.5	-0.556		3.4005	-4.65875		3.4005	27.6396
0.552	-2.70781		0.552	0.0413927		16.75	-0.3706		3.508	-4.03334		3.508	35.2909
0.5545	-2.77252		0.5545	0.0791812		17	-0.1479		3.6165	-4.75908		3.6165	27.1277
0.557	-2.62287		0.557	-0.09691		17.25	-0.1342		3.811	-4.49832		3.811	22.3725
0.5595	-2.82365		0.5595	-0.154902		17.5	-0.4604		4.227	-4.63902		4.227	13.8384
0.562	-2.87456		0.562	-0.09691		17.75	-1.6795		4.276	-3.27464		4.276	7.39202
0.5645	-2.88449		0.5645	-0.09691		18	-1.4049		4.302	-3.27069		4.302	21.1503
0.567	-3.007		0.567	-0.09691		18.25	-1.0842		4.327	-3.51577		4.327	29.8161
0.5695	-3.09973		0.5695	0.0791812		18.5	-0.0678		4.3495	-3.39578		4.3495	33.0727
0.572	-3.07181		0.572	-0.0457575		18.75	0.1201		4.373	-3.36105		4.373	26.7664
0.5745	-3.113		0.5745	0.146128		19	0.0635		4.399	-3.58782		4.399	27.8221
0.577	-2.98651		0.577	0.0791812		19.25	0.0005		4.426	-3.49953		4.426	26.8793
0.58	-2.87177		0.58	0.113943		19.5	0.0419		4.459	-3.92714		4.459	15.8548
0.583	-2.66447		0.583	0.146128		19.75	0.1056		4.592	-3.25253		4.592	47.2908
0.5855	-2.67798		0.5855	0.146128		20	0.2774		4.669	-3.08771		4.669	66.7815
0.588	-2.91603		0.588	0.0413927		20.25	0.3375		4.7445	-2.91846		4.7445	64.5791
0.5905	-2.67148		0.5905	0		20.5	0.3752		4.775	-3.00617		4.82	63.8248
0.593	-2.76732		0.593	-0.0457575		20.75	0.3402		4.82	-3.03388		4.926	69.0899
0.5955	-2.68933		0.5955	-0.0457575		21	0.2711		4.926	-3.01729		5.002	72.4985
0.598	-2.90998		0.598	0.0413927		21.25	0.0147		5.002	-2.93554		5.077	64.4732
0.6015	-2.4621		0.6015	-0.09691		21.5	0.5385		5.077	-3.05361		5.152	66.0731
0.605	-2.41462		0.605	-0.0457575		21.75	0.5333		5.152	-2.944		5.2265	67.9206
0.6155	-2.78438		0.6155	-0.154902		22	0.5796		5.2265	-3.02618		5.299	52.6263
0.626	-2.96952		0.626	-0.221849		22.25	0.1923		5.299	-2.84062		5.3965	49.4794
0.626	-3.10167		1.999	0.30103		22.5	0.2482		5.3695	-2.88376		5.437	32.748
0.6435	-3.03261		2.004	0.255273		22.75	0.4631		5.3965	-3.19511		5.477	65.367
0.661	-3.02455		2.009	0.230449		23	0.4377		5.437	-3.18067		5.541	54.9212
0.6795	-3.07696		2.0135	0.20412		23.25	0.5951		5.477	-2.88187		5.6045	50.7079
0.698	-3.1838		2.018	0.20412		23.5	0.5475		5.541	-2.77538		5.668	59.2689
0.717	-3.07163		2.0225	0.20412		23.75	0.8001		5.6045	-2.76821		5.7335	53.8786
0.736	-3.10761		2.027	0.146128		24	0.6876		5.668	-2.79044		5.801	71.1827
0.7545	-2.83588		2.032	0.0413927		24.25	0.462		5.7335	-2.82173		5.8715	49.2212
0.773	-3.04297		2.037	0		24.5	0.4816		5.801	-2.91293		5.944	40.1655
0.7915	-2.71161		2.0415	-0.0457575		24.75	0.5592		5.8715	-2.76462		6.018	52.4733
0.81	-2.46533		2.046	-0.09691		25	0.6098		5.944	-2.77497		6.093	62.333
0.8285	-2.52406		2.051	-0.154902		25.25	0.6048		6.018	-2.8438		6.168	47.2535
0.847	-2.64031		2.056	-0.154902		25.5	0.9263		6.093	-2.85712		6.244	60.2122
0.8655	-2.6016		2.061	-0.221849		25.75	0.6724		6.168	-2.90648		6.319	44.4772
0.884	-2.81635		2.066	-0.522879		26	0.6028		6.244	-2.78858		6.395	49.4226
0.9025	-2.82662		2.071	-0.69897		26.25	0.7631		6.319	-3.17264		6.471	65.0454
0.921	-2.75555		2.076	-0.30103		26.5	0.8261		6.395	-2.92544		6.546	55.992
0.9395	-2.54326		2.081	-0.39794		26.75	1.228		6.471	-3.21736		6.615	58.6542
0.958	-2.71357		2.086	-0.69897		27	0.8087		6.546	-2.83732		6.68	60.0889
0.976	-2.7217		2.0915	-0.522879		27.25	0.8261		6.615	-2.80827		6.7445	36.3592
0.994	-2.72556		2.097	-0.221849		27.5	0.617		6.68	-2.85668		6.809	56.151
1.0115	-2.75248		2.102	-0.69897		27.75	-0.0536		6.7445	-2.64192		6.8735	56.1674
1.029	-2.8954		2.107	-0.30103		28	0.4381		6.809	-2.75596		6.937	60.996
1.046	-2.4499		2.1125	-0.221849		28.25	0.8168		6.8735	-2.70092		6.999	20.0877
1.063	-2.35301		2.118	-0.221849		28.5	1.1836		6.937	-3.30958		7.058	16.7014
1.08	-2.53057		2.1235	-0.30103		28.75	0.8668		6.999	-2.90092		7.114	52.3642
1.097	-2.55441		2.129	-0.39794		29	0.6481		7.058	-2.98856		7.168	66.0658
1.113	-2.51424		2.1345	-0.30103		29.25	0.7308		7.114	-2.64844		7.223	63.1279
1.129	-2.50347		2.14	-0.221849		29.5	0.8572		7.168	-2.75509		7.28	64.1096
1.1445	-2.57168		2.1455	-0.221849		29.75	0.731		7.223	-2.50165		7.341	71.7169
1.16	-2.52545		2.151	-0.30103		30	0.5801		7.28	-2.77939		7.404	69.5038
1.1755	-2.44655		2.1565	-0.221849		30.25	0.3276		7.341	-2.81548		7.468	43.2013
1.191	-2.38413		2.162	-0.221849		30.5	0.5109		7.404	-2.64085		7.532	56.4909
1.2065	-2.4926		2.168	-0.09691		30.75	0.5398		7.468	-3.01144		7.597	61.5429
1.222	-2.43456		2.174	0		31	0.4303		7.532	-2.72323		7.662	61.5201
1.238	-2.48165		2.1795	-0.0457575		31.25	0.3664		7.597	-2.66664		7.7275	59.8874
1.254	-2.49065		2.185	-0.221849		31.5	0.273		7.662	-2.83997		7.802	27.6329
1.2705	-2.40738		2.1905	-0.154902		31.75	0.2456		7.7275	-2.68149		7.879	46.3282
1.287	-2.3931		2.196	-0.39794		32	0.1293		7.802	-2.6139		7.9355	48.0337
1.304	-2.38457		2.2015	-0.154902		32.25	-0.0368		7.879	-2.61548		8.006	40.0223
1.321	-2.59697		2.207	-0.30103		32.5	0.2055		7.9355	-2.61522		8.0845	41.6891
1.338	-2.59523		2.2125	-0.221849		32.75	0.1912		8.006	-2.73342		8.164	59.999
1.355	-2.78709		2.218	-0.39794		33	0.2042		8.0845	-3.04031		8.246	44.8716
1.373	-2.70445		2.224	-0.39794		33.25	0.5136		8.164	-2.67347		8.32	30.5446
1.391	-2.3716		2.23	-0.221849		33.5	0.9397		8.246	-2.72108		8.401	45.808
1.409	-2.68624		2.2355	-0.0457575		33.75	0.7573		8.32	-2.58675		8.5	46.6279
1.427	-2.8431		2.241	-0.221849		34	0.3797		8.401	-2.75289		8.652	62.7023
1.4455	-3.06627		2.2465	-0.30103		34.25	0.6332		8.5	-2.93912		8.778	40.0218
1.464	-2.82919		2.252	-0.30103		34.5	0.2509		8.6265	-2.86578		8.901	42.5502
1.4825	-2.62793		2.2575	-0.522879		34.75	0.0183		8.652	-2.96933		9.0175	34.0223
1.501	-2.83281		2.263	-0.30103		35	-0.4306		8.778	-2.86724		9.126	39.6697
1.5195	-2.67225		2.269	-0.30103		35.25	-0.2499		8.901	-2.88208		9.2335	40.4772
1.538	-2.62327		2.275	-0.154902		35.5	0.1521		9.0175	-2.86966		9.35	38.7953
1.5565	-2.85658		2.282	-0.09691		35.75	0.1056		9.126	-2.70543		9.474	41.3035
1.575	-2.7734		2.289	-0.30103		36	-0.0944		9.2335	-2.88432		9.599	40.11
1.5935	-2.84194		2.299	-0.522879		36.25	-0.3201		9.35	-2.90327		9.7255	53.4586
1.612	-2.80345		2.309	-0.221849		36.5	-0.1591		9.474	-2.91883		9.885	63.1752
1.6305	-2.74925		2.321	-0.09691		36.75	0.0629		9.599	-2.94121		10.0565	61.1613
1.649	-2.80684		2.333	-0.09691		37	0.2174		9.7255	-3.09534		10.2	42.3249
1.6675	-2.60932		2.345	-0.30103		37.25	0.1462		9.885	-3.32623		10.353	63.7712
1.686	-2.76161		2.357	-0.154902		37.5	0.1538		10.0565	-3.3117		10.386	59.3301
1.7045	-2.81987		2.369	-0.09691		37.75	0.3628		10.2	-3.17133		10.5605	67.4172
1.723	-2.86843		2.381	-0.30103		38	0.6395		10.353	-3.20003		10.716	59.4533
1.738	-2.82097		2.3925	-0.39794		38.25	0.3101		10.386	-3.23773		10.8885	62.7411
1.753	-2.85156		2.404	-0.221849		38.5	0.3896		10.5605	-3.19893		11.053	73.2542
1.762	-2.89154		2.415	-0.30103		38.75	0.6022		10.716	-3.29673		11.206	48.4852
1.771	-2.93981		2.426	-0.522879		39	0.5137		10.8885	-3.26556		11.359	65.3167
1.7765	-2.93244		2.436	-0.39794		39.25	0.3842		11.053	-3.71724		11.5115	44.2554
1.782	-3.06208		2.446	-0.39794		39.5	0.4854		11.206	-3.41974		11.663	45.1651
1.7875	-3		2.456	-0.30103		39.75	0.4129		11.359	-3.79646		11.8115	43.7256
1.793	-2.8754		2.466	-0.522879		40	0.5935		11.5115	-3.1888		11.953	47.0461
1.7985	-2.82156		2.477	-0.522879		40.25	0.4116		11.663	-5.20818		12.0875	55.665
1.804	-2.73819		2.488	-0.39794		40.5	0.2836		11.8115	-3.93856		12.22	52.6801
1.81	-2.7382		2.4995	-0.522879		40.75	0.3		11.953	-4.55152		12.3545	54.4938
1.816	-2.70791		2.511	-0.30103		41	0.2084		12.0875	-3.89178		12.495	65.3288
1.8215	-2.66185		2.523	-0.39794		41.25	0.2392		12.22	-3.82827		12.64	68.0782
1.827	-2.72798		2.535	-0.09691		41.5	0.3627		12.3545	-3.3758		12.788	47.1071
1.8325	-2.79316		2.547	-0.30103		41.75	0.1176		12.495	-3.22045		12.9365	68.6609
1.838	-2.83184		2.559	-0.09691		42	0.1852		12.64	-3.44206		13.087	36.9313
1.8435	-2.93397		2.571	-0.221849		42.25	0.1659		12.788	-3.76594		13.227	46.2934
1.849	-2.99249		2.583	-0.30103		42.5	0.1323		12.9365	-3.76494		13.3	29.2377
1.855	-2.89999		2.597	-0.39794		42.75	0.2098		13.087	-4.68939		13.363	36.2141
1.861	-2.84093		2.611	-0.30103		43	0.2037		13.227	-3.68728		13.424	31.1055
1.8665	-2.7563		2.63	-0.39794		43.25	0.6317		13.3	-3.93251		13.486	19.7857
1.872	-2.65611		2.649	-0.09691		43.5	0.4586		13.363	#N/A		13.542	32.2008
1.8775	-2.68488		2.6705	-0.0457575		43.75	0.1849		13.424	-4.37107		13.5895	30.4541
1.883	-2.91387		2.692	-0.0457575		44	0.2289		13.486	-3.9633		13.637	40.1376
1.8885	-2.68679		2.714	-0.09691		44.25	0.3756		13.542	-4.05507		13.691	34.2341
1.894	-2.7232		2.736	-0.221849		44.5	0.6552		13.5895	-3.37819		13.743	25.7933
1.8995	-2.80808		2.7575	-0.221849		44.75	0.5406		13.637	-3.33921		13.833	26.9847
1.905	-2.81348		2.779	-0.221849		45	0.5502		13.691	-3.9216		13.93	44.0625
1.9105	-2.76951		2.8005	-0.522879		45.25	0.3286		13.743	-3.23307		14.044	51.3317
1.916	-2.76375		2.822	-0.154902		45.5	0.3593		13.833	-3.74987		14.16	50.7642
1.9215	-2.78662		2.8435	-0.39794		45.75	0.7907		13.93	-3.62199		14.2685	58.2016
1.927	-2.88448		2.865	-0.30103		46	0.6597		14.044	-3.69442		14.369	63.3338
1.9325	-2.88364		2.8865	-0.154902		46.25	0.809		14.16	-3.63114		14.4775	39.6841
1.938	-2.8829		2.908	0		46.5	0.3963		14.2685	-3.33069		14.593	31.7639
1.9435	-2.71496		2.929	-0.154902		46.75	0.446		14.369	-3.29761		14.7185	25.2188
1.949	-2.82482		2.95	-0.39794		47	0.3902		14.4775	-3.72235		14.844	2.17796
1.954	-2.93571		2.971	-0.221849		47.25	0.0282		14.593	-3.84907		15.255	3.59957
1.959	-2.79801		2.992	-0.30103		47.5	-0.1989		14.7185	-4.0757		15.496	7.79946
1.964	-2.7928		3.032	1.11394		47.75	-0.3212		14.844	-4.27144		15.616	1.02681
1.969	-2.88773		3.0515	1.08636		48	-0.1993		15.0585	-4.74956		15.706	4.37838
1.9745	-2.85774		3.071	1.08279		48.25	-0.0985		15.255	-4.5789		15.802	-0.821801
1.98	-2.81262		3.0895	1.06446		48.5	-0.0432		15.496	-4.33287		15.8405	1.60626
1.9845	-2.83089		3.108	1.04139		48.75	0.2146		15.616	-3.78919		15.861	-0.847487
1.989	-2.76108		3.1265	1.02531		49	0.2881		15.706	-4.12456		15.882	1.47627
1.994	-2.65441		3.145	1.02119		49.25	0.3643		15.802	-3.74383		15.902	-0.052468
1.999	-2.68613		3.163	1.02119		49.5	-0.2321		15.8405	#N/A		15.9205	0.989504
1.999	-2.44582		3.181	1.02119		49.75	-0.4731		15.861	-3.18069		15.939	-0.845826
2.004	-2.63226		3.1995	1.0086		50	-0.4842		15.882	-2.58078		15.96	38.5212
2.009	-2.69469		3.218	-0.30103		50.25	-0.2097		15.902	-2.86488		15.981	-0.658271
2.0135	-2.62135		3.237	-0.30103		50.5	0.0233		15.9205	-2.70455		16.0025	2.57404
2.018	-2.67181		3.256	-0.39794		50.75	-0.1292		15.939	-2.60115		16.041	3.58029
2.0225	-2.77805		3.276	-0.30103		51	-0.1935		15.96	-3.08634		16.1355	3.15037
2.027	-2.89603		3.296	-0.30103		51.25	-0.1768		15.981	-2.45909		16.232	2.48985
2.032	-2.8327		3.3165	-0.30103		51.5	-0.0912		16.0025	-2.85798		16.329	4.9616
2.037	-2.83669		3.337	-0.39794		51.75	-0.0463		16.041	-3.15488		16.426	2.51045
2.0415	-3.03688		3.358	-0.39794		52	-0.7717		16.1355	-3.20409		16.522	3.52146
2.046	-2.9971		3.379	-0.221849		52.25	-0.6596		16.232	-3.27827		16.618	-0.371597
2.051	-2.75872		3.4005	-0.30103		52.5	-0.656		16.329	-3.20117		16.713	0.290735
2.056	-2.84278		3.422	-0.39794		52.75	-0.6748		16.426	-3.04761		16.807	0.726918
2.061	-2.98081		3.4435	-0.154902		53	-0.4924		16.522	-3.05566		16.899	3.44809
2.066	-3.00922		3.465	-0.30103		53.25	-0.2779		16.618	-3.31014		16.989	2.88595
2.071	-3.10569		3.4865	-0.0457575		53.5	0.1389		16.713	-3.27126		17.0775	5.10253
2.076	-2.92616		3.508	0.0791812		53.75	0.3246		16.807	-3.13582		17.166	5.32244
2.081	-3.0732		3.5295	0.0413927		54	0.374		16.899	-3.27391		17.253	6.80398
2.086	-2.93981		3.551	0.0791812		54.25	0.9575		16.989	-3.24002		17.34	5.83344
2.0915	-3.06958		3.573	-0.154902		54.5	1.3672		17.0775	-2.81733		17.425	8.35335
2.097	-2.91939		3.595	-0.09691		54.75	0.2338		17.166	-2.36539		17.51	9.89436
2.102	-2.81026		3.6165	-0.221849		55	0.3822		17.253	-2.34439		17.682	3.8329
2.107	-3.05614		3.638	-0.522879		55.25	0.0737		17.34	-2.13255		17.769	5.77768
2.1125	-2.84721		3.6635	-0.39794		55.5	-0.1146		17.425	-2.55425		17.858	20.7007
2.118	-2.85514		3.689	-0.39794		55.75	-0.1625		17.51	-2.3306		17.933	73.9246
2.1235	-2.95818		3.75	-0.154902		56	0.4201		17.596	-2.62345		17.998	65.2614
2.129	-2.88311		3.811	-0.39794		56.25	0.4692		17.682	-2.65919		18.0645	71.9624
2.1345	-2.91981		3.922	-0.154902		56.5	0.4803		17.769	-2.65291		18.132	68.262
2.14	-3.10445		4.033	-0.09691		56.75	0.293		17.858	-2.33289		18.1995	76.1104
2.1455	-2.9493		4.1155	-0.0457575		57	0.3224		17.933	-2.47424		18.268	70.9245
2.151	-3.16385		4.198	-0.0457575		57.25	0.3274		17.998	-2.36301		18.336	50.93
2.1565	-3.18946		4.2255	0.146128		57.5	0.2987		18.0645	-2.37278		18.404	4.2977
2.162	-3.0261		4.253	0.0413927		57.75	0.2884		18.132	-2.39992		18.4715	5.7025
2.168	-2.87928		4.2585	-0.09691		58	0.3215		18.1995	-2.58925		18.539	4.1444
2.174	-3.01767		4.264	-0.221849		58.25	0.3362		18.268	-2.49342		18.6065	4.61041
2.1795	-3.10402		4.2695	-0.30103		58.5	0.2621		18.336	-2.09995		18.7	5.79131
2.185	-3.09544		4.275	-0.154902		58.75	0.3523		18.404	-2.43846		19.6705	4.83158
2.1905	-2.82906		4.28	-0.39794		59	0.5455		18.4715	-2.47736		20.865	12.7969
2.196	-2.95651		4.285	-0.522879		59.25	0.5963		18.539	-2.43733		21.175	4.09337
2.2015	-3.04148		4.2905	-0.30103		59.5	0.7324		18.6065	-2.3442		21.21	4.4052
2.207	-3.09662		4.296	-0.30103		59.75	0.6691		18.7	-3.24489		21.27	8.86661
2.2125	-3.20671		4.301	-0.69897		60	0.3926		19.6705	-3.46603		21.329	32.7187
2.218	-3.08524		4.306	-0.39794		60.25	0.3007		20.865	-3.15146		21.386	17.9569
2.224	-3.1365		4.311	-0.221849		60.5	0.1211		21.175	-2.55629		21.439	49.2571
2.23	-3.09529		4.316	-0.221849		60.75	0.0093		21.21	-2.03868		21.4895	17.7592
2.2355	-3.15805		4.321	-0.39794		61	0.0058		21.27	-1.74736		21.541	8.63847
2.241	-2.9447		4.326	-0.39794		61.25	0.2172		21.329	-1.9004		21.5975	2.03431
2.2465	-2.6822		4.331	-0.30103		61.5	0.3676		21.386	-1.62381		21.656	14.9995
2.252	-3.11535		4.336	-0.522879		61.75	0.3839		21.439	-1.87137		21.715	9.94596
2.2575	-3.15152		4.3405	-0.39794		62	0.3718		21.4895	-1.63451		21.775	15.2381
2.263	-2.74559		4.345	-0.30103		62.25	0.3424		21.541	-1.73784		21.8515	3.34845
2.269	-2.70087		4.3495	-0.69897		62.5	0.3451		21.5975	-1.74371		21.921	3.39501
2.275	-2.7924		4.354	-0.39794		62.75	0.3472		21.656	-1.81158		21.981	2.49087
2.282	-2.93253		4.3585	-0.30103		63	0.1456		21.715	-1.68092		22.041	2.83675
2.289	-3.11416		4.363	-0.69897		63.25	0.1105		21.775	-1.88393		22.0955	1.64618
2.299	-3.14805		4.368	-0.221849		63.5	0.2385		21.8515	-2.01489		22.147	2.93648
2.309	-3.06673		4.373	-0.39794		63.75	0.1607		21.921	-2.15217		22.201	2.92044
2.321	-2.7641		4.378	-0.69897		64	0.1265		21.981	-2.02112		22.259	3.32667
2.333	-2.70315		4.383	-0.39794		64.25	0.0891		22.041	-1.98128		22.3195	7.34831
2.345	-2.58691		4.388	-0.69897		64.5	0.1606		22.0955	-1.92826		22.4015	4.82884
2.357	-2.73859		4.393	-0.522879		64.75	0.4411		22.147	-1.99505		22.487	3.61297
2.369	-2.73184		4.3985	-0.522879		65	0.0516		22.201	-1.91838		22.537	18.0708
2.381	-2.61021		4.404	-0.30103		65.25	0.067		22.259	-2.13298		22.5805	18.63
2.3925	-2.53366		4.4095	-0.30103		65.5	0.176		22.3195	-1.9115		22.605	19.12
2.404	-2.55622		4.415	-0.522879		65.75	0.217		22.4015	-2.34299		22.629	18.74
2.415	-2.56862		4.42	-0.39794		66	0.1012		22.487	-2.33583		22.677	20.66
2.426	-2.4672		4.425	-0.39794		66.25	0.0616		22.537	-1.78989		22.725	21.02
2.436	-2.47802		4.4305	-0.522879		66.5	-0.0788		22.5805	-1.38425		22.773	19.24
2.446	-2.55533		4.436	-0.522879		66.75	0.2011		22.605	-1.33858		22.821	19.09
2.456	-2.65691		4.442	-0.69897		67	0.098		22.629	-1.33115		22.869	17.54
2.466	-2.55766		4.448	-0.39794		67.25	0.2126		22.677	-1.3368		22.917	18.09
2.477	-2.48843		4.459	-0.522879		67.5	0.2709		22.725	-1.37222		22.965	19.61
2.488	-2.47041		4.47	-0.30103		67.75	0.4494		22.773	-1.39296		23.013	18.18
2.4995	-2.12071		4.4875	-0.221849		68	0.2425		22.821	-1.42557		23.061	14.7
2.511	-1.84671		4.505	-0.30103		68.25	-0.0288		22.869	-1.46041		23.109	16.07
2.523	-1.82597		4.5225	-0.154902		68.5	-0.1575		22.917	-1.44325		23.157	14.73
2.535	-2.06696		4.54	-0.09691		68.75	-0.0411		22.965	-1.43789		23.205	15.11
2.547	-1.94989		4.558	-0.221849		69	-0.1894		23.013	-1.41639		23.253	14.652
2.559	-2.07284		4.576	-0.39794		69.25	-0.0524		23.061	-1.38867		23.302	14.76
2.571	-1.89812		4.592	-0.39794		69.5	-0.083		23.109	-1.40305		23.35	15.2
2.583	-2.10612		4.608	-0.30103		69.75	-0.0718		23.157	-1.40901		23.398	18.45
2.597	-2.13724		4.623	-0.39794		70	0.0153		23.205	-1.42145		23.446	15.18
2.611	-2.0783		4.638	-0.522879		70.25	0.3718		23.253	-1.42861		23.494	15.76
2.63	-2.10134		4.653	-0.522879		70.5	-0.0684		23.302	-1.39214		23.542	16.41
2.649	-2.21661		4.668	-1		70.75	-1.0861		23.35	-1.35246		23.59	37.7
2.6705	-2.20928		4.6835	-0.39794		71	-1.0097		23.398	-1.38381		23.638	17.52
2.692	-2.18242		4.699	-0.30103		71.25	-1.3491		23.446	-1.38503		23.7138	18.49
2.714	-2.33842		4.714	-0.154902		71.5	-0.6847		23.494	-1.37508		23.7618	19.81
2.736	-2.36038		4.729	-0.39794		71.75	-0.2511		23.542	-1.36338		23.8098	14.76
2.7575	-2.1777		4.744	-0.39794		72	-0.2179		23.59	-1.45119		23.8578	21.55
2.779	-2.31033		4.759	-0.221849		72.25	-0.462		23.638	-1.27848		23.9048	8.6
2.8005	-2.19803		4.774	-0.30103		72.5	-0.2545		23.7138	-1.29394		23.9528	21.16
2.822	-2.15655		4.789	-0.69897		72.75	-0.1692		23.7618	-1.32213		23.9999	18.95
2.8435	-2.15709		4.8045	-0.39794		73	-0.2608		23.8098	-1.31072		24.0478	19.69
2.865	-2.20768		4.82	-0.522879		73.25	-1.2584		23.8578	-1.34703		24.0948	18.19
2.8865	-2.24928		4.835	-0.39794		73.5	-1.2641		23.9048	-1.27395		24.1418	19.25
2.908	-2.44263		4.85	-0.39794		73.75	-1.5696		23.9528	-1.31057		24.1888	17.27
2.929	-2.38137		4.865	-0.221849		74	-1.228		23.9999	-1.40298		24.2349	18.11
2.95	-2.3986		4.88	-0.221849		74.25	-0.4102		24.0478	-1.53914		24.2818	17.03
2.971	-2.58908		4.8955	-0.221849		74.5	-0.4768		24.0948	-1.40011		24.3278	16.58
2.992	-2.35278		4.911	-0.39794		74.75	-0.3091		24.1418	-1.30536		24.3738	17.28
2.992	-2.49772		4.926	-0.30103		75	-0.4946		24.1888	-1.36985		24.4189	18.48
3.012	-2.56809		4.941	-0.154902		75.25	-1.2341		24.2349	-1.46059		24.4639	19.94
3.032	-2.56212		4.956	-0.221849		75.5	-0.9279		24.2818	-1.39001		24.5254	18.64
3.0515	-2.37024		4.971	-0.221849		75.75	-0.5151		24.3278	-1.32374		24.5694	18.18
3.071	-2.45613		4.986	-0.522879		76	-0.6187		24.3738	-1.33297		24.6134	17.96
3.0895	-2.37708		5.001	-0.522879		76.25	-0.6468		24.4189	-1.33457		24.6574	17.84
3.108	-2.40103		5.016	-0.30103		76.5	-0.6522		24.4639	-1.31593		24.7004	17.64
3.1265	-2.38186		5.031	-0.221849		76.75	-0.6557		24.5254	-1.27815		24.7424	15.87
3.145	-2.4088		5.0465	-0.221849		77	-0.6315		24.5694	-1.29011		24.785	14.43
3.163	-2.46964		5.062	-0.39794		77.25	-0.6121		24.6134	-1.30821		24.827	15.41
3.181	-2.61606		5.077	-0.39794		77.5	-0.781		24.6574	-1.29189		24.868	15.2
3.1995	-2.52877		5.092	-0.69897		77.75	-1.0063		24.7004	-1.26446		24.9094	14.82
3.218	-2.43077		5.107	-0.39794		78	-0.858		24.7424	-1.25742		24.95	13.31
3.237	-2.43395		5.122	-0.522879		78.25	-0.7065		24.785	-1.24929		24.991	13.13
3.256	-2.47962		5.137	-0.69897		78.5	-0.6968		24.827	-1.25202		25.031	12.14
3.276	-2.50716		5.152	-0.30103		78.75	-0.4892		24.868	-1.25545		25.071	13.26
3.296	-2.57305		5.1665	-0.69897		79	-0.1875		24.9094	-1.22776		25.111	12.78
3.3165	-2.4674		5.181	-1		79.25	-0.2087		24.95	-1.19684		25.152	13.49
3.337	-2.48822		5.196	-0.69897		79.5	-0.4865		24.991	-1.20876		25.192	13.06
3.358	-2.46771		5.211	-0.39794		79.75	-0.4297		25.031	-1.21815		25.232	15.67
3.379	-2.33362		5.2255	-0.30103		80	-0.1563		25.071	-1.22615		25.272	16.04
3.4005	-2.3913		5.24	-0.522879		80.25	0.0132		25.111	-1.22915		25.312	14.58
3.422	-2.51633		5.2545	-0.154902		80.5	-0.324		25.152	-1.24093		25.353	16.56
3.4435	-2.52646		5.269	-0.39794		80.75	-0.0953		25.192	-1.2401		25.394	16.15
3.465	-2.5544		5.2835	-0.30103		81	-0.0871		25.232	-1.25082		25.435	17.07
3.4865	-2.38638		5.298	-0.221849		81.25	-0.0835		25.272	-1.2447		25.4764	16.11
3.508	-2.46526		5.3125	-0.154902		81.5	-0.1267		25.312	-1.24156		25.8004	13.08
3.5295	-2.64029		5.327	-0.39794		81.75	-0.1044		25.353	-1.25294		25.8454	13.74
3.551	-2.46296		5.341	-0.221849		82	-0.1032		25.394	-1.25216		25.8904	15.11
3.573	-2.52501		5.355	-0.221849		82.25	-0.0857		25.435	-1.25757		25.9358	13.63
3.595	-2.43429		5.3685	0.361728		82.5	-0.0655		25.4764	-1.27964		25.9818	12.63
3.6165	-2.43072		5.382	0.342423		82.75	-0.1437		25.8004	-1.28		26.0278	17.31
3.638	-2.46741		5.3955	0.322219		83	-0.4491		25.8454	-1.42179		26.0744	16.59
3.6635	-2.36384		5.409	0.255273		83.25	-0.5652		25.8904	-1.36689		26.1208	17.06
3.689	-2.4141		5.4225	0.176091		83.5	-0.5764		25.9358	-1.27888		26.1678	13.3
3.75	-2.41448		5.436	0.0791812		83.75	-0.6611		25.9818	-1.32618		26.2148	17.05
3.811	-2.32181		5.4495	-0.09691		84	-0.6688		26.0278	-1.39021		26.2624	18.48
3.922	-2.45224		5.463	-0.221849		84.25	-0.64		26.0744	-1.28727		26.2858	18.37
4.033	-2.19006		5.476	-0.30103		84.5	-0.6268		26.1208	-1.32778		26.3338	18.38
4.1155	-2.26651		5.489	-0.09691		84.75	-0.3723		26.1678	-1.31547		26.3808	23.06
4.198	-2.08518		5.5015	-0.154902		85	-0.0923		26.2148	-1.32927		26.4288	22.97
4.2255	-2.14032		5.514	-0.221849		85.25	-0.9277		26.2624	-1.33739		26.4764	25.6
4.253	-2.17349		5.527	-0.221849		85.5	-0.9476		26.2858	-1.33472		26.5238	25.49
4.2585	-2.15788		5.54	-0.30103		85.75	-0.9337		26.3338	-1.32102		26.5718	23.45
4.264	-2.2925		5.5525	-0.30103		86	-0.7661		26.3808	-1.33912		26.6198	26.63
4.2695	-2.16136		5.565	-0.30103		86.25	-0.7446		26.4288	-1.38789		26.6678	26.88
4.275	-2.25998		5.578	-1		86.5	-0.9009		26.4764	-1.31867		26.7158	24.38
4.28	-2.31016		5.591	-0.69897		86.75	-0.9271		26.5238	-1.34679		26.7638	21.37
4.285	-2.17109		5.6035	-0.522879		87	-0.9478		26.5718	-1.33213		26.8118	19.94
4.2905	-2.14391		5.616	-0.221849		87.25	-1.0425		26.6198	-1.34926		26.8598	20.88
4.296	-2.31227		5.6285	-0.30103		87.5	-0.9755		26.6678	-1.3494		26.9078	22.07
4.301	-2.38332		5.641	-0.39794		87.75	-0.9803		26.7158	-1.29915		26.9558	20.86
4.306	-2.24587		5.654	-0.30103		88	-1.0525		26.7638	-1.25771		27.0038	21
4.311	-2.5362		5.667	-0.522879		88.25	-0.8748		26.8118	-1.23237		27.0518	22.01
4.316	-2.45668		5.68	-0.30103		88.5	-1.5497		26.8598	-1.1753		27.0758	19.59
4.321	-2.46941		5.693	-0.522879		88.75	-0.9322		26.9078	-1.14179		27.0998	22.14
4.326	-2.49408		5.706	-0.522879		89	-0.3643		26.9558	-1.08365		27.1478	22.73
4.331	-2.5213		5.719	-0.522879		89.25	-0.8246		27.0038	-1.19124		27.1658	24.28
4.336	-2.60014		5.7325	-0.522879		89.5	-0.961		27.0518	-1.27201		27.2138	21.99
4.3405	-2.49845		5.746	-0.522879		89.75	-1.1892		27.0758	-1.20059		27.2618	17.14
4.345	-2.50889		5.7595	-0.221849		90	-1.1307		27.0998	-1.15271		27.3098	16.53
4.3495	-2.59152		5.773	-0.30103		90.25	-1.0488		27.1478	-1.15744		27.3578	18.81
4.354	-2.57931		5.7865	-0.221849		90.5	-0.7873		27.1658	-1.16453		27.4058	15.61
4.3585	-2.48561		5.8	-0.39794		90.75	-0.7969		27.2138	-1.18725		27.4538	19.64
4.363	-2.4054		5.814	-0.09691		91	-0.7198		27.2618	-1.20736		27.5018	13.34
4.368	-2.47486		5.828	-0.154902		91.25	-0.7199		27.3098	-1.22157		27.5498	26.38
4.373	-2.47431		5.842	-0.221849		91.5	-0.6725		27.3578	-1.24023		27.5978	26.92
4.378	-2.54605		5.856	-0.39794		91.75	-0.6413		27.4058	-1.24297		27.6448	14
4.383	-2.49671		5.8705	-0.221849		92	-0.6566		27.4538	-1.28484		27.6928	15.69
4.388	-2.41033		5.885	-0.30103		92.25	-0.6882		27.5018	-1.27421		27.7168	0.39
4.393	-2.41635		5.8995	-0.154902		92.5	-0.7913		27.5498	-1.38836		27.7621	18.87
4.3985	-2.43876		5.914	-0.09691		92.75	-0.773		27.5978	-1.38475		27.9858	30
4.404	-2.50163		5.9285	-0.0457575		93	-1.1744		27.6448	-1.30493		28.29	19.12
4.4095	-2.57544		5.943	0		93.25	-1.2922		27.6928	-1.5117		28.5097	13.34
4.415	-2.3182		5.958	0		93.5	-1.354		27.7168	-1.94913		28.7312	14.93
4.42	-2.41741		5.973	-0.09691		93.75	-1.3393		27.7621	-2.31714		28.9729	12.18
4.425	-2.35188		5.9875	-0.09691		94	-1.3472		27.9858	-2.20517		29.2167	16.67
4.4305	-2.30097		6.002	-0.221849		94.25	-1.2568		28.29	-1.94818		29.3151	11.09
4.436	-2.19346		6.017	0.0413927		94.5	-1.2673		28.5097	-1.91147		29.3901	20.41
4.442	-2.25148		6.032	-0.221849		94.75	-1.1354		28.7312	-1.95152		29.4651	27.31
4.448	-2.29131		6.047	-0.39794		95	-0.8955		28.9729	-1.9914		29.5382	12.75
4.459	-2.62617		6.062	-0.39794		95.25	-0.1012		29.2167	-1.94711		29.6102	16.74
4.47	-2.7433		6.077	-0.30103		95.5	0.1057		29.3151	-1.53201		29.688	22.29
4.4875	-2.95467		6.092	-0.154902		95.75	0.8474		29.3901	-1.49018		29.766	20.42
4.505	-2.81959		6.107	-0.09691		96	0.9301		29.4651	-1.52178		29.845	15.91
4.505	-2.77867		6.122	-0.221849		96.25	0.4755		29.5382	-1.42617		30.0479	13.73
4.5225	-2.83205		6.1375	-0.30103		96.5	-0.6625		29.6102	-1.5277		30.2901	33.5
4.54	-3.05036		6.153	-0.30103		96.75	-0.7022		29.688	-1.61372		30.5059	16.8
4.558	-3.15286		6.168	-0.221849		97	-0.8298		29.766	-1.63612		30.73	13.33
4.576	-3.1052		6.183	-0.30103		97.25	-0.7103		29.845	-1.96686		30.9748	17.15
4.592	-3.16643		6.198	-0.0457575		97.5	-0.8634		30.0479	-2.07511		31.2179	29.82
4.608	-3.01502		6.213	-0.154902		97.75	-0.8857		30.2901	-2.18482		31.462	22.54
4.623	-2.69541		6.228	-0.09691		98	-1.0349		30.5059	-2.05545		31.6838	27.11
4.638	-2.84106		6.243	-0.09691		98.25	-0.9646		30.73	-2.09004		31.9012	28.86
4.653	-2.81911		6.2585	-0.154902		98.5	-1.2446		30.9748	-2.11643		32.1429	32.26
4.668	-3.19425		6.274	-0.154902		98.75	-1.348		31.2179	-2.17984		32.3624	31.85
4.6835	-3.27434		6.289	-0.30103		99	-1.2972		31.462	-2.05656		32.5425	30.05
4.699	-3.30807		6.304	-0.154902		99.25	-1.3956		31.6838	-1.99238		32.7225	35.68
4.714	-3.3233		6.319	-0.0457575		99.5	-1.4642		31.9012	-2.06158		32.9026	30.53
4.729	-3.21003		6.334	-0.221849		99.75	-1.6227		32.1429	-2.13631		33.0816	31.49
4.744	-3.05682		6.3495	-0.39794		100	-1.6274		32.3624	-2.02266		33.7742	30.19
4.759	-3.2438		6.365	-0.221849		100.25	-1.5768		32.5425	-1.93637		33.929	25.72
4.774	-3.16649		6.38	-0.30103		100.5	-1.3536		32.7225	-1.94622		34.0918	25.37
4.789	-3.19846		6.395	-0.221849		100.75	-1.3677		32.9026	-1.89769		34.2627	28.49
4.8045	-3.36577		6.41	-0.09691		101	-1.384		33.0816	-1.8699		34.4395	34.51
4.82	-3.10488		6.425	-0.154902		101.25	-1.2993		33.7742	-1.82536		34.6185	28.64
4.82	-3.13143		6.4405	-0.221849		101.5	-1.3634		33.929	-1.7996		34.7985	30.55
4.835	-3.33612		6.456	-0.39794		101.75	-1.3509		34.0918	-1.82289		34.9785	10.88
4.85	-3.15433		6.471	-0.30103		102	-1.2483		34.2627	-1.86992		35.1615	3.16
4.865	-3.3335		6.486	-0.09691		102.25	-1.4395		34.4395	-1.91875		35.3371	10.25
4.88	-3.24955		6.501	-0.30103		102.5	-1.3841		34.6185	-1.91724		35.4406	45.66
4.8955	-3.21371		6.516	-0.221849		102.75	-1.2357		34.7985	-1.95592		35.5385	48.16
4.911	-3.10813		6.5315	-0.39794		103	-1.1747		34.9785	-2.23045		35.6356	28.18
4.926	-3.22781		6.547	-0.154902		103.25	-1.3178		35.1615	-2.84262		35.7335	45.22
4.941	-3.26491		6.5615	-0.221849		103.5	-1.237		35.3371	-2.46952		35.8305	46.83
4.956	-3.12843		6.576	-0.221849		103.75	-1.1988		35.4406	-1.80779		35.9266	46.72
4.971	-3.21546		6.589	-0.154902		104	-1.1806		35.5385	-1.73208		36.0217	52.14
4.986	-3.09866		6.602	-0.39794		104.25	-1.2932		35.6356	-1.57605		36.1156	57.68
5.001	-3.22475		6.615	-0.154902		104.5	-1.9664		35.7335	-1.69812		36.2067	50.68
5.016	-2.9559		6.628	-0.221849		104.75	-1.6656		35.8305	-1.71223		36.2958	54.04
5.031	-3.11865		6.641	-0.154902		105	-1.2248		35.9266	-1.74598		36.3819	49.02
5.0465	-3.21412		6.654	-0.09691		105.25	-1.2106		36.0217	-1.78868		36.4669	38.57
5.062	-3.17445		6.667	-0.221849		105.5	-1.0191		36.1156	-1.84748		36.5509	39.84
5.077	-3.27016		6.68	-0.221849		105.75	-1.0352		36.2067	-1.82249		36.6359	41.17
5.092	-3.24353		6.693	-0.0457575		106	-1.1243		36.2958	-1.86004		36.7219	29.29
5.107	-3.19217		6.706	0		106.25	-2.0985		36.3819	-1.84232		36.8049	33.39
5.122	-2.93962		6.719	0		106.5	-1.888		36.4669	-1.71356		36.8898	45.36
5.137	-3.20208		6.732	0		106.75	-1.3141		36.5509	-1.71134		36.9778	52.8
5.152	-3.1528		6.745	0.0413927		107	-0.9373		36.6359	-1.74317		37.0667	39.95
5.1665	-3.18542		6.758	-0.154902		107.25	-1.2284		36.7219	-1.79185		37.1549	46.96
5.181	-3.04111		6.771	-0.0457575		107.5	0.7865		36.8049	-1.90301		37.2408	46.18
5.196	-2.92672		6.784	0.0413927		107.75	-1.1106		36.8898	-1.71729		37.4319	42.43
5.211	-3.11613		6.7965	-0.0457575		108	-1.2635		36.9778	-1.60006		37.5178	35.39
5.2255	-3.21843		6.809	-0.221849		108.25	-1.296		37.0667	-1.50147		37.6038	42.95
5.24	-2.88877		6.822	-0.221849		108.5	-1.3962		37.1549	-1.5133		38.0716	3.91
5.2545	-3.10599		6.835	-0.221849		108.75	-1.3576		37.2408	-1.61829		38.1942	12.15
5.269	-3.07209		6.848	-0.30103		109	-1.6557		37.4319	-1.56334		38.2652	25.81
5.2835	-3.01947		6.861	-0.39794		109.25	-1.9334		37.5178	-1.70044		38.3353	31.1
5.298	-2.82628		6.874	-0.30103		109.5	-1.6988		37.6038	-2.344		38.4033	29.63
5.3125	-3.19023		6.887	-0.30103		109.75	-1.379		38.0716	-2.45861		38.4664	27.37
5.327	-3.07574		6.8995	-0.221849		110	-1.9429		38.1942	-1.78366		38.5265	27.1
5.341	-2.99065		6.912	-0.30103		110.25	-1.751		38.2652	-1.65617		38.5884	24.57
5.355	-2.93401		6.925	-0.09691		110.5	-1.9191		38.3353	-1.57986		38.6563	19.65
5.355	-3.06196		6.938	-0.221849		110.75	-1.7159		38.4033	-1.46329		38.7263	28.29
5.3685	-3.25575		6.9505	-0.30103		111	-1.9008		38.4664	-1.4734		38.8221	26.32
5.382	-3.12925		6.963	-0.30103		111.25	-1.4911		38.5265	-1.52215		38.9006	22.28
5.3955	-2.83324		6.975	-0.154902		111.5	-0.6449		38.5884	-1.4604		39.214	32.74
5.409	-3.25532		6.987	-0.39794		111.75	-1.2029		38.6563	-1.42362		39.5636	24.93
5.4225	-3.31095		6.9995	-0.30103		112	-1.4532		38.7263	-1.49265		39.8899	25.55
5.436	-3.31143		7.012	-0.221849		112.25	-1.4095		38.8221	-1.49089		40.2229	18.3
5.4495	-3.26753		7.0235	-0.154902		112.5	-1.2859		38.9006	-1.90791		40.505	22
5.463	-3.41821		7.035	-0.221849		112.75	-1.2172		39.214	-2.23713		40.7083	19.44
5.476	-3.35559		7.047	-0.154902		113	-1.2298		39.5636	-2.22522		40.9136	14.55
5.489	-3.32881		7.059	-0.09691		113.25	-1.1987		39.8899	-2.25903		41.1313	21.62
5.5015	-3.0703		7.07	-0.154902		113.5	-1.1071		40.2229	-2.22288		41.3763	15.33
5.514	-3.17459		7.081	-0.221849		113.75	-1.0905		40.505	-2.12789		41.62	23.5
5.527	-2.95581		7.0925	-0.09691		114	-1.0712		40.7083	-2.02493		41.8515	25.4
5.54	-3.01785		7.104	-0.09691		114.25	-0.3296		40.9136	-2.04214		42.0616	26.14
5.5525	-3.08696		7.115	-0.221849		114.5	-0.8194		41.1313	-2.06006		42.2784	30.17
5.565	-2.95144		7.126	-0.30103		114.75	-1.0523		41.3763	-1.98076		42.5143	33.74
5.578	-3.04813		7.1365	-0.39794		115	-0.8235		41.62	-2.01189		42.7563	26.1
5.591	-2.94761		7.147	-0.30103		115.25	-0.5834		41.8515	-1.9869		43.0456	23.83
5.6035	-3.022		7.158	-0.522879		115.5	-0.5146		42.0616	-1.98338		43.2215	13.89
5.616	-3.09423		7.169	-0.30103		115.75	-0.8922		42.2784	-2.04626		43.3644	18.32
5.6285	-3.15933		7.1795	-0.522879		116	-1.1752		42.5143	-2.15908		43.4974	8.39
5.641	-3.11233		7.19	-0.30103		116.25	-1.2632		42.7563	-2.25924		43.5671	14.7
5.654	-3.06787		7.201	-0.39794		116.5	-1.1387		43.0456	-2.36347		43.6338	23.03
5.667	-2.90241		7.212	-0.30103		116.75	-0.8861		43.2215	-2.41669		43.6975	25.37
5.68	-3.05049		7.2235	-0.39794		117	-0.7346		43.3644	-2.27099		43.7618	27.29
5.693	-3.05923		7.235	-0.39794		117.25	-0.6027		43.4974	-1.74443		43.8291	33.49
5.706	-3.03255		7.246	-0.30103		117.5	-0.5884		43.5671	-1.55264		43.899	38.45
5.719	-2.77732		7.257	-0.154902		117.75	-0.5178		43.6338	-1.44308		44.0416	41.24
5.7325	-2.84978		7.269	-0.221849		118	-0.389		43.6975	-1.44213		44.1991	44.45
5.746	-3.12107		7.281	-0.30103		118.25	-0.3713		43.7618	-1.45672		44.3596	41.33
5.7595	-3.27298		7.293	-0.221849		118.5	-0.2298		43.8291	-1.52687		44.9265	18.35
5.773	-3.31563		7.305	-0.221849		118.75	0.0184		43.899	-1.75595		45.0255	25.87
5.7865	-3.28658		7.317	-0.09691		119	-0.1089		44.0416	-1.94062		45.124	22.16
5.8	-3.01518		7.329	-0.30103		119.25	-0.0829		44.1991	-1.99249		45.2225	21.61
5.814	-2.94466		7.3415	-0.154902		119.5	-0.1402		44.3596	-1.79019		45.321	17.82
5.828	-3.01984		7.354	-0.221849		119.75	-0.1681		44.9265	-1.56137		45.4195	28.11
5.842	-3.05662		7.3665	-0.39794		120	-0.173		45.0255	-1.58481		45.5175	30.91
5.856	-3.08539		7.379	-0.30103		120.25	-0.0154		45.124	-1.58463		45.6155	30.33
5.8705	-3.01711		7.3915	-0.39794		120.5	0.1704		45.2225	-1.59807		45.713	27.39
5.885	-2.76645		7.404	-0.09691		120.75	0.2591		45.321	-1.66563		45.809	31.65
5.8995	-2.8372		7.417	-0.154902		121	0.4539		45.4195	-1.87398		45.905	30.25
5.914	-2.82386		7.43	-0.39794		121.25	-0.0754		45.5175	-1.72621		45.999	38.12
5.9285	-2.92998		7.4425	-0.522879		121.5	-0.0779		45.6155	-1.5808		46.0915	36.93
5.943	-2.9037		7.455	-0.39794		121.75	0.0147		45.713	-1.56525		46.1825	42.86
5.958	-3.18981		7.468	-0.30103		122	0.3005		45.809	-1.58861		46.271	43.38
5.973	-3.15313		7.481	-0.30103		122.25	0.0046		45.905	-1.56311		46.3585	45.94
5.9875	-3.12043		7.494	0.0791812		122.5	0.1492		45.999	-1.58714		46.4435	42.16
6.002	-2.93835		7.507	0		122.75	0.4456		46.0915	-1.57535		46.5275	44.34
6.017	-3.01765		7.52	0.113943		123	0.4248		46.1825	-1.59849		46.6105	30.61
6.032	-3.13188		7.533	0.176091		123.25	0.3595		46.271	-1.58024		46.6935	37.79
6.047	-3.19945		7.5455	-0.154902		123.5	0.266		46.3585	-1.58056		46.7765	34.01
6.062	-3.05214		7.558	-0.154902		123.75	0.1361		46.4435	-1.52145		46.8605	38.56
6.077	-3.04776		7.571	-0.221849		124	0.2641		46.5275	-1.50343		46.946	29.31
6.092	-2.9821		7.584	-0.221849		124.25	0.1842		46.6105	-1.4304		47.033	14.68
6.107	-3.22325		7.597	-0.154902		124.5	0.2015		46.6935	-1.50114		47.122	23.34
6.122	-3.10087		7.61	-0.30103		124.75	0.2261		46.7765	-1.53873		47.2125	31.57
6.1375	-3.01859		7.623	-0.221849		125	0.0068		46.8605	-1.66249		47.3055	50.8
6.153	-3.0667		7.636	-0.221849		125.25	0.1011		46.946	-1.82137		47.4465	56.59
6.168	-3.11068		7.649	-0.69897		125.5	0.1145		47.033	-2.11202		47.542	57.03
6.183	-2.99154		7.662	-0.39794		125.75	0.2924		47.122	-1.77078		47.638	54.65
6.198	-3.0734		7.675	-0.39794		126	0.2784		47.2125	-1.62254		47.7355	53.94
6.213	-2.95117		7.688	-0.39794		126.25	0.7984		47.3055	-1.78593		47.833	51.5
6.228	-3.03891		7.701	-0.221849		126.5	1.5678		47.4465	-1.77478		47.931	51.17
6.243	-2.85864		7.714	-0.39794		126.75	2.1079		47.542	-1.83772		48.029	46.53
6.2585	-2.99033		7.7275	-0.39794		127	0.9724		47.638	-1.8939		48.1275	44.64
6.274	-2.79769		7.741	-0.39794		127.25	1.5982		47.7355	-1.89386		48.2255	31.64
6.289	-3.06084		7.7555	-0.39794		127.5	1.2258		47.833	-1.8706		48.3245	0.14
6.304	-3.28758		7.77	-0.522879		127.75	0.3329		47.931	-1.90273		48.4225	0
6.319	-3.13866		7.786	-0.39794		128	0.1446		48.029	-1.86581		48.5215	23.06
6.334	-3.22701		7.802	-0.154902		128.25	0.4192		48.1275	-1.94333		48.62	38.2
6.3495	-3.22083		7.818	-0.30103		128.5	0.3873		48.2255	-1.78867		48.732	35.67
6.365	-3.16704		7.834	-0.30103		128.75	0.3346		48.3245	-2.71763		48.859	37.66
6.38	-3.12975		7.8495	-0.221849		129	0.3402		48.4225	-2.83821		48.9815	45.51
6.395	-3.18839		7.865	-0.522879		129.25	0.3288		48.5215	-2.11707		49.094	44.39
6.41	-3.30562		7.8795	-0.522879		129.5	0.1784		48.62	-1.95347		49.4014	51.04
6.425	-3.07314		7.894	-0.39794		129.75	-0.065		48.732	-1.77945		49.8604	58.92
6.4405	-2.89429		7.908	-0.30103		130	-0.2798		48.859	-1.79275		50.3749	55.97
6.456	-3.11902		7.922	-0.30103		130.25	-0.3558		48.9815	-1.8047		50.8894	47
6.471	-3.03115		7.9355	-0.154902		130.5	-0.2852		49.094	-1.7624		51.404	33.65
6.486	-2.88945		7.949	-0.522879		130.75	-0.3043		49.4014	-2.10511		51.9185	25.81
6.501	-2.72557		7.9625	-0.522879		131	-0.0904		49.8604	-2.58704		52.4331	46.89
6.516	-2.98464		7.976	-0.221849		131.25	0.0011		50.3749	-2.69778		52.9476	26.62
6.5315	-3.00823		7.991	-0.39794		131.5	0.9549		50.8894	-2.60606		53.4621	40.42
6.547	-3.08586		8.006	-0.39794		131.75	0.3241		51.404	-2.49957		53.9767	32.85
6.5615	-3.1113		8.0215	-0.522879		132	0.3025		51.9185	-2.64741		54.4912	8.84
6.576	-3.12885		8.037	-0.30103		132.25	0.5321		52.4331	-2.88031		55.0057	18.11
6.589	-3.16432		8.053	-0.221849		132.5	0.9643		52.9476	-2.70783		55.5203	17.33
6.602	-3.20462		8.069	-0.221849		132.75	1.0892		53.4621	-2.50996		55.7776	41.22
6.615	-3.07276		8.0845	-0.30103		133	0.6686		53.9767	-2.9813		56.2921	36.05
6.628	-3.12659		8.1	-0.522879		133.25	1.3575		54.4912	-2.94985		56.8066	26.45
6.641	-3.18174		8.1155	-0.09691		133.5	0.6928		55.0057	-3.13914		57.3212	29.05
6.654	-3.14719		8.131	-0.39794		133.75	1.5047		55.5203	-2.90412		57.8357	29.44
6.667	-2.95637		8.147	-0.0457575		134	1.35		56.0991	-2.62117		58.3503	35.19
6.68	-2.89513		8.163	-0.154902		134.25	0.6325		56.6137	-2.39637		58.8648	31.88
6.693	-3.05823		8.18	-0.154902		134.5	0.5622		57.1282	-2.33306		59.3793	57.79
6.706	-3.06591		8.197	-0.09691		134.75	0.3857		57.6428	-2.36766		59.8939	45.34
6.719	-3.20971		8.2135	-0.154902		135	0.7954		58.1573	-2.37908		60.4084	29.86
6.732	-3.11927		8.23	0		135.25	0.8261		58.6718	-2.39115		60.9229	23.96
6.745	-3.2485		8.2455	-0.154902		135.5	0.4662		59.1864	-2.42985		61.4375	36.7
6.758	-3.2432		8.261	-0.522879		135.75	0.2929		59.7009	-2.63191		61.952	30.43
6.771	-3.09523		8.2755	-0.39794		136	0.234		60.2155	-2.39713		62.4666	27.28
6.784	-3.41085		8.29	-0.30103		136.25	0.6433		60.73	-2.33011		62.9811	22.08
6.7965	-3.01951		8.3045	-0.09691		136.5	0.5082		61.2445	-2.32549		63.4956	24.6
6.809	-3.06859		8.319	-0.154902		136.75	0.447		61.7591	-2.33818		64.0102	26.83
6.822	-3.21363		8.335	-0.09691		137	0.3924		62.2736	-2.29979		64.5247	30.2
6.835	-3.30182		8.351	-0.30103		137.25	0.5156		62.7881	-2.45496		65.0393	30.17
6.848	-3.30924		8.3675	-0.221849		137.5	0.6427		63.3027	-2.27404		65.5538	19.77
6.861	-3.15954		8.384	-0.154902		137.75	0.9805		63.9459	-2.32862		66.0683	23
6.874	-3.02565		8.401	-0.0457575		138	0.6777		64.4604	-2.40032		66.5829	19.75
6.887	-2.77131		8.418	-0.154902		138.25	0.6008		64.9749	-2.34123		67.0974	21.31
6.8995	-2.85649		8.4365	-0.154902		138.5	0.7764		65.4895	-2.32383		67.612	20.18
6.912	-2.79902		8.455	-0.221849		138.75	0.4036		66.004	-2.28762		68.1265	29.65
6.925	-2.39259		8.4775	-0.30103		139	0.4681		66.5186	-2.28782		68.641	34.12
6.938	-2.18692		8.5	-0.39794		139.25	0.7037		67.0331	-2.28795		69.1556	38.39
6.9505	-2.30767		8.525	-0.154902		139.5	0.7085		67.5476	-2.3949		69.6701	29.24
6.963	-2.29151		8.55	-0.39794		139.75	1.407		68.0622	-2.41612		70.1846	26.27
6.975	-1.77677		8.5755	-0.221849		140	0.6666		68.5767	-2.50596		70.6992	28.19
6.987	-2.15909		8.601	-0.221849		140.25	0.6041		69.0913	-2.53826		71.2137	26.56
6.9995	-2.6886		8.626	-0.30103		140.5	0.4105		69.6058	-2.42066		71.7283	26.04
7.012	-2.9946		8.651	-0.0457575		140.75	0.5301		70.1203	-2.34338		72.2428	22.53
7.0235	-3.02922		8.6765	-0.154902		141	0.6344		70.6349	-2.29652		72.7573	33.55
7.035	-3.14456		8.702	-0.154902		141.25	0.5728		71.1494	-2.33402		73.2719	29.94
7.047	-2.96409		8.727	-0.39794		141.5	0.5286		71.6639	-2.31259		73.7864	28.92
7.059	-3.08156		8.752	-0.30103		141.75	0.4557		72.1785	-2.37898		74.301	30.89
7.07	-3.18556		8.777	-0.39794		142	0.3833		72.693	-2.35784		74.8155	36.91
7.081	-3.10715		8.802	0		142.25	0.477		73.2076	-2.44644		75.33	38.59
7.0925	-3.22801		8.827	-0.154902		142.5	0.3769		73.7221	-2.44043		75.8446	1.44
7.104	-3.26607		8.852	#NUM!		142.75	0.5991		74.2366	-2.38813		76.3591	31.2
7.115	-3.23332		8.8765	-0.221849		143	0.1636		74.7512	-2.37151		76.8737	10.77
7.126	-3.21409		8.901	-0.30103		143.25	0.1734		75.2657	-2.4421		77.3882	33.01
7.1365	-3.09454		8.925	-0.154902		143.5	0.3662		75.7803	-2.51903		77.9027	32.66
7.147	-3.42811		8.949	-0.30103		143.75	-0.0583		76.2948	-2.823		78.4173	27.5
7.158	-3.38896		8.972	-0.221849		144	0.5463		76.8093	-2.42623		78.9318	20.84
7.169	-3.24873		8.995	-0.154902		144.25	0.5471		78.9318	-2.70545		79.4463	1.86
7.1795	-2.80838		9.017	-0.30103		144.5	-0.1472		79.4463	-2.48327		79.9609	14.03
7.19	-2.74521		9.039	-0.09691		144.75	0.0321		79.9609	-2.4275		80.4754	28.72
7.201	-2.82442		9.0605	-0.30103		145	0.1278		80.4754	-2.3766		80.99	20.87
7.212	-3.06023		9.082	-0.221849		145.25	0.2927		80.99	-2.42169		81.5045	0.16
7.2235	-3.13431		9.1035	-0.522879		145.5	0.1962		81.5045	-2.56609		82.019	44.51
7.235	-3.02753		9.125	-0.30103		145.75	-0.0497		82.019	-2.78855		82.5336	49.41
7.246	-3.23483		9.146	-0.221849		146	-0.1448		82.5336	-2.67532		83.0481	53.54
7.257	-3.27677		9.167	-0.39794		146.25	-0.1653		83.0481	-2.59223		83.5627	12.79
7.269	-3.34119		9.1885	-0.522879		146.5	0.0742		83.5627	-3.20607		84.0772	1.01
7.281	-3.29174		9.21	-0.30103		146.75	0.2808		84.0772	-2.6857		84.5917	1.09
7.293	-2.83114		9.2325	-0.39794		147	0.3257		84.5917	-2.47003		85.1063	0
7.305	-3.05465		9.255	-0.39794		147.25	0.3875		85.1063	-2.56309		85.6208	0.19
7.317	-3.17163		9.2785	-0.0457575		147.5	0.519		85.6208	-2.86383		86.1354	0.29
7.329	-2.96589		9.302	-0.09691		147.75	0.4952		86.1354	-4.56569		86.6499	0.92
7.3415	-3.04984		9.3255	-0.522879		148	0.7131		86.6499	-4.67845		87.1644	0.01
7.354	-2.92596		9.349	-0.154902		148.25	0.6273		87.1644	#N/A		87.679	0.13
7.3665	-2.39431		9.3735	-0.221849		148.5	0.6125		87.679	#N/A		88.1935	0
7.379	-2.02778		9.398	-0.522879		148.75	0.9469		88.1935	-3.78188		88.708	26.03
7.3915	-2.04177		9.423	-0.221849		149	0.7665		88.708	-3.17045		88.9653	58.04
7.404	-2.63428		9.448	-0.39794		149.25	0.6418		89.2226	-3.75332		89.2226	64.46
7.417	-3.08928		9.473	-0.221849		149.5	0.5932		89.6728	-3.39347		89.4799	54.07
7.43	-3.24447		9.498	-0.39794		149.75	0.6328		89.9301	-4.02504		89.7371	74.37
7.4425	-2.95953		9.523	-0.30103		150	0.5216		90.316	-3.47182		89.9944	55
7.455	-3.02264		9.548	-0.30103		150.25	0.3371		90.5733	-3.01018		90.2517	0.55
7.468	-3.06559		9.573	-0.154902		150.5	0.3242		90.8305	-3.24637		90.5089	0.14
7.481	-3.17056		9.598	0		150.75	0.179		91.0878	-3.42667		90.7662	0.57
7.494	-3.19256		9.6235	-0.154902		151	0.4624		91.3451	-3.54743		91.0235	9.21
7.507	-3.09603		9.649	-0.221849		151.25	0.8171		91.6023	-3.48826		91.2807	67
7.52	-3.25032		9.674	-0.39794		151.5	0.9267		91.8596	-5.89574		91.538	75.58
7.533	-3.24775		9.699	-0.154902		151.75	0.8473		92.1169	#N/A		91.7953	38.68
7.5455	-3.16032		9.7245	-0.30103		152	0.9631		92.3741	-3.55681		92.0526	51.01
7.558	-3.09324		9.75	-0.30103		152.25	0.8709		92.6314	-2.99986		92.3098	57.93
7.571	-2.91293		9.78	-0.30103		152.5	0.811		92.8887	-2.99656		92.5671	60.7
7.584	-3.09048		9.81	-0.221849		152.75	0.9175		93.1459	-3.14577		92.8244	60.13
7.597	-3.08926		9.847	-0.39794		153	0.8753		93.4032	-2.78559		93.0816	61.25
7.61	-3.08931		9.884	-0.221849		153.25	1.069		93.6605	-2.5837		93.3389	57.56
7.623	-3.15914		9.921	-0.221849		153.5	1.3242		93.9178	-2.69915		93.5962	50.95
7.636	-3.0495		9.958	-0.39794		153.75	0.9416		94.175	-2.76228		93.8534	53.68
7.649	-3.03104		9.992	-0.221849		154	0.9797		94.4323	-2.76131		94.1107	56.12
7.662	-3.10222		10.026	-0.39794		154.25	0.6742		94.6896	-2.69927		94.368	52.28
7.675	-3.20366		10.0555	-0.221849		154.5	0.6614		94.9468	-2.77252		94.6252	41.54
7.688	-2.95161		10.085	-0.39794		154.75	0.6786		95.2041	-2.92741		94.8825	45.68
7.701	-2.44943		10.1135	-0.221849		155	0.7078		95.4614	-2.88353		95.1398	28.31
7.714	-2.19809		10.142	-0.30103		155.25	1.0694		95.7186	-2.83435		95.3971	39.35
7.7275	-2.72068		10.1705	-0.39794		155.5	1.091		95.9759	-2.83873		95.6543	49.96
7.741	-2.91558		10.199	-0.30103		155.75	0.9052		96.2332	-2.86144		95.9116	54.93
7.7555	-2.99562		10.2285	-0.09691		156	0.6568		96.4905	-2.83598		96.1689	16.57
7.77	-3.01025		10.258	-0.09691		156.25	0.6101		96.7477	-2.63476		96.4261	4.6
7.786	-2.92912		10.2885	-0.39794		156.5	0.5419		97.005	-2.44643		96.6834	35.1
7.802	-3.084		10.319	-0.30103		156.75	0.8482		97.2623	-2.52824		96.9407	35.2
7.818	-3.34076		10.352	-0.522879		157	0.6244		97.5195	-2.57697		97.1979	35.79
7.834	-3.27502		10.385	-0.221849		157.25	0.8321		97.7768	-2.71617		97.4552	35.48
7.8495	-3.05206		10.4205	0.0791812		157.5	0.9879		98.0341	-2.64248		97.7125	39.01
7.865	-3.22579		10.456	0.0413927		157.75	1.8237		98.2913	-2.58165		97.9698	39.96
7.8795	-3.38373		10.491	0.0791812		158	0.9354		98.5486	-2.5074		98.227	45.01
7.894	-3.23708		10.526	0.113943		158.25	0.7793		98.8059	-2.42041		98.4843	45.81
7.894	-3.1902		10.559	0		158.5	0.7127		99.0631	-2.54163		98.7416	50.23
7.908	-3.0692		10.592	0.113943		158.75	0.7827		99.3204	-2.48905		98.9988	55.73
7.922	-2.99982		10.623	0.0791812		159	0.7307		99.5777	-2.51326		99.2561	67.59
7.9355	-2.94389		10.654	-0.0457575		159.25	0.5483		99.835	-2.44447		99.7706	72.7
7.949	-2.80183		10.6845	0.0791812		159.5	0.7744		100.092	-2.46848		100.285	72.13
7.9625	-2.64986		10.715	0.0413927		159.75	0.7203		100.349	-2.45217		100.8	68.08
7.976	-2.95337		10.7485	0.146128		160	0.608		100.607	-2.47619		101.314	47.72
7.991	-2.87643		10.782	0.113943		160.25	0.5859		100.928	-2.53495		101.572	70.51
8.006	-3.11973		10.817	0.146128		160.5	0.6824		101.443	-2.68635		101.829	71.29
8.0215	-3.03275		10.852	0.113943		160.75	0.605		101.957	-2.68599		102.086	66.69
8.037	-3.0297		10.8875	0.0413927		161	0.641		102.472	-2.70208		102.343	70.35
8.053	-3.08964		10.923	-0.0457575		161.25	0.5604		102.987	-2.65924		102.601	74.47
8.069	-3.2923		10.957	0		161.5	0.5884		103.244	-2.68677		102.858	75.61
8.0845	-3.33907		10.991	0.0413927		161.75	0.6782		103.501	-2.71804		103.115	73.1
8.1	-3.30723		11.022	0.0413927		162	0.879		103.758	-2.68376		103.372	75.26
8.1155	-3.04008		11.053	-0.09691		162.25	0.9385		104.016	-2.80886		103.63	58.85
8.131	-3.08164		11.0835	-0.0457575		162.5	0.9197		104.273	-2.79556		103.887	59.58
8.147	-3.21042		11.114	-0.09691		162.75	0.7077		104.53	-2.84308		104.144	60.1
8.163	-3.01686		11.1445	-0.0457575		163	0.835		104.787	-2.85729		104.401	27.23
8.18	-2.81636		11.175	-0.221849		163.25	0.3919		105.045	-3.08517		104.659	77.07
8.197	-2.64963		11.206	-0.09691		163.5	0.1271		105.302	-3.12482		104.916	74.35
8.2135	-2.87301		11.237	-0.154902		163.75	0.1979		105.559	-3.02854		105.173	40.69
8.23	-3.02152		11.2675	-0.154902		164	0.2054		105.816	-3.18105		105.431	11.59
8.2455	-2.95996		11.298	-0.30103		164.25	0.0244		106.074	-3.00564		105.688	56.92
8.261	-3.01472		11.3285	-0.154902		164.5	-0.2542		106.331	-3.16108		105.945	60.21
8.2755	-2.88053		11.359	-0.221849		164.75	-0.3045		106.588	-3.31265		106.202	69.16
8.29	-2.72613		11.3895	-0.30103		165	0.2788		106.846	-3.0864		106.46	62.43
8.3045	-3.15762		11.42	-0.221849		165.25	0.2784		107.103	-3.16294		106.717	52.06
8.319	-2.95592		11.451	-0.30103		165.5	0.1989		107.36	-3.12152		106.974	48.4
8.335	-2.66919		11.482	-0.154902		165.75	-0.2174		107.617	-3.04365		107.231	60.78
8.351	-2.85846		11.5125	-0.30103		166	-0.6453		107.875	-3.18453		107.489	59.74
8.3675	-2.68926		11.543	-0.221849		166.25	-0.4755		108.132	-3.1417		107.746	66.49
8.384	-2.81741		11.573	-0.09691		166.5	-0.1705		108.389	-3.04848		108.003	68.65
8.401	-2.9274		11.603	-0.09691		166.75	-0.251		108.646	-2.94717		108.261	70.24
8.418	-2.9495		11.6335	-0.221849		167	-0.0413		108.904	-2.86755		108.518	72.27
8.4365	-2.80234		11.664	-0.09691		167.25	0.2044		109.161	-2.84544		108.775	71.16
8.455	-2.77393		11.694	-0.0457575		167.5	0.3459		109.418	-2.85199		109.032	75.79
8.4775	-2.71119		11.724	-0.154902		167.75	0.3667		109.676	-2.75271		109.29	76.94
8.5	-2.63251		11.7535	-0.221849		168	0.4145		109.933	-2.72416		109.547	82.61
8.525	-3.24316		11.783	0		168.25	0.3554		110.19	-2.77498		109.804	88.2
8.55	-2.57357		11.812	-0.30103		168.5	0.2457		110.447	-2.72837		110.061	86.29
8.55	-2.91168		11.841	-0.0457575		168.75	0.3752		110.705	-2.85988		110.319	86.17
8.5755	-2.68906		11.87	-0.221849		169	0.4275		110.962	-2.82224		110.576	87.07
8.601	-2.67689		11.899	-0.09691		169.25	0.3713		111.219	-2.96233		110.833	85.52
8.626	-2.61702		11.927	-0.221849		169.5	0.3897		111.476	-3.01379		111.09	85.16
8.651	-2.66598		11.955	-0.154902		169.75	0.3775		111.734	-2.98964		111.348	82.59
8.6765	-2.64389		11.982	-0.09691		170	1.0467		111.991	-3.01791		111.605	78.26
8.702	-2.74382		12.009	0.0413927		170.25	0.3905		112.248	-3.12358		111.862	71.01
8.727	-2.66848		12.036	-0.30103		170.5	0.0752		112.505	-2.97482		112.12	52.89
8.752	-2.72617		12.063	-0.0457575		170.75	0.056		112.763	-3.01539		112.377	3.71
8.777	-2.63034		12.0895	0		171	0.0491		113.02	-2.92365		112.891	3.94
8.802	-2.66718		12.116	-0.154902		171.25	0.203		113.277	-2.89022		113.406	72.21
8.827	-2.75422		12.1425	-0.0457575		171.5	0.3258		113.535	-2.72116		113.92	68.4
8.852	-2.78557		12.169	0		171.75	0.2603		113.792	-2.67194		114.435	69.53
8.8765	-2.75038		12.195	0.0413927		172	0.2706		114.049	-2.36027		114.95	82.36
8.901	-2.72416		12.221	-0.09691		172.25	0.3419		114.564	-2.27713		115.464	88.84
8.925	-2.71587		12.248	-0.154902		172.5	0.2818		115.078	-2.62503		115.979	89.52
8.949	-2.81005		12.275	-0.39794		172.75	0.1536		115.593	-2.57912		116.493	88.75
8.972	-2.66645		12.302	-0.09691		173	0.1016		116.107	-2.5957		117.008	91.13
8.995	-2.68114		12.329	-0.30103		173.25	0.1679		116.622	-2.77272		117.522	87.35
9.017	-2.58186		12.3565	-0.221849		173.5	0.2486		117.136	-3.02212		118.037	86.65
9.039	-2.51824		12.384	-0.154902		173.75	0.2135		117.651	-3.02889		118.294	87.08
9.0605	-2.58577		12.412	-0.221849		174	0.2517		118.165	-3.02844		118.551	88.69
9.082	-2.64059		12.44	-0.221849		174.25	0.5303		118.68	-3.04302		118.809	84.47
9.1035	-2.67814		12.4685	-0.09691		174.5	-0.1312		119.194	-2.9639		119.066	85.32
9.125	-2.7133		12.497	-0.154902		174.75	0.1581		119.709	-3.04512		119.323	84.57
9.146	-2.47965		12.5255	-0.0457575		175	0.0915		119.966	-2.89147		119.58	83.49
9.167	-2.55681		12.554	-0.154902		175.25	0.0938		120.224	-2.9387		119.838	82.63
9.1885	-2.71133		12.5835	-0.30103		175.5	0.1003		120.481	-2.92131		120.095	80
9.21	-2.63036		12.613	-0.221849		175.75	0.0226		120.738	-3.09524		120.352	81.3
9.2325	-2.55928		12.642	-0.154902		176	0.2658		120.995	-2.99906		120.609	78.58
9.255	-2.72685		12.671	-0.30103		176.25	0.397		121.253	-2.93799		120.867	63.22
9.2785	-2.59832		12.7005	-0.39794		176.5	0.0702		121.51	-2.91619		121.124	90.46
9.302	-2.66352		12.73	-0.221849		176.75	-0.0182		121.767	-2.84791		121.381	71.16
9.3255	-2.79264		12.7595	-0.221849		177	0.2178		122.024	-2.93985		121.639	84.87
9.349	-2.77555		12.789	-0.30103		177.25	0.1471		122.282	-2.90108		121.896	34.26
9.3735	-2.72248		12.8185	-0.154902		177.5	-0.2253		122.539	-2.90762		122.153	63.74
9.398	-2.68894		12.848	-0.221849		177.75	-0.0892		122.796	-3.54707		122.41	5.1
9.423	-2.78074		12.878	-0.522879		178	-0.2641		123.054	-2.89784		122.668	10.97
9.448	-3.04278		12.908	-0.30103		178.25	-0.1025		123.311	-3.55081		122.925	6.17
9.473	-2.71504		12.938	-0.39794		178.5	0.2014		123.568	-3.69618		123.182	29.25
9.498	-2.75717		12.968	-0.221849		178.75	0.2882		123.825	-4.66637		123.439	87.92
9.523	-2.97071		12.9975	-0.154902		179	0.3242		124.083	#N/A		123.697	61.14
9.548	-2.86417		13.027	-0.39794		179.25	0.3733		124.34	#N/A		123.954	18.47
9.573	-2.81078		13.0575	-0.69897		179.5	0.3751		124.597	#N/A		124.211	3.3
9.598	-3.1894		13.088	-0.522879		179.75	0.5078		124.854	#N/A		124.469	51.05
9.6235	-3.05059		13.118	-0.30103		180	0.3595		125.112	-4.92206		124.726	1.27
9.649	-3.06511		13.148	-0.69897		180.25	0.0762		125.369	-3.35973		124.983	4.03
9.674	-3.18501		13.177	-0.30103		180.5	0.1122		125.626	#N/A		125.24	0.6
9.699	-3.04089		13.206	-0.154902		180.75	0.0837		125.883	#N/A		125.498	0
9.7245	-3.2699		13.227	-0.30103		181	-0.1729		126.141	-4.17497		125.755	0.16
9.75	-3.11544		13.248	-0.221849		181.25	-0.5564		126.398	#N/A		126.012	40.11
9.78	-3.0887		13.262	-0.30103		181.5	-0.4996		126.655	#N/A		126.269	45.31
9.81	-2.97292		13.276	-0.39794		181.75	-0.5441		126.913	#N/A		126.527	48.64
9.847	-3.07442		13.2885	-0.221849		182	-0.6254		127.17	#N/A		126.784	20.94
9.884	-3.19004		13.301	-0.39794		182.25	-0.7692		127.427	#N/A		127.041	59.15
9.921	-3.16069		13.3135	-0.221849		182.5	-0.1966		127.684	#N/A		127.298	67.39
9.958	-2.29184		13.326	-0.154902		182.75	0.2419		127.942	#N/A		127.556	38.13
9.992	-2.69417		13.3385	-0.154902		183	0.2164		128.199	#N/A		127.813	60.32
10.026	-2.43568		13.351	-0.522879		183.25	0.2126		128.456	#N/A		128.07	63.61
10.0555	-3.16369		13.3635	-0.69897		183.5	0.1635		128.692	#N/A		128.328	57.43
10.085	-3.00701		13.376	-0.221849		183.75	0.3143		128.84	#N/A		128.585	69.2
10.1135	-3.08791		13.388	-0.39794		184	0.3778		128.988	-3.85933		128.766	74.92
10.142	-2.80551		13.4	-0.154902		184.25	0.3856		129.136	-4.27722		129.062	82.64
10.1705	-3.18747		13.4125	-0.154902		184.5	0.2613		129.285	-3.58172		129.211	79.5
10.199	-3.13721		13.425	-0.154902		184.75	0.2982		129.433	-3.98605		129.359	79.26
10.2285	-3.14196		13.4375	-0.69897		185	0.1404		129.581	-4.04222		129.507	78.49
10.258	-3.03849		13.45	-0.30103		185.25	-0.2345		129.767	-3.45891		129.655	85.44
10.2885	-3.30862		13.462	-0.522879		185.5	-0.2794		130.063	-3.09116		129.804	70.48
10.319	-3.45896		13.474	-0.30103		185.75	-0.643		130.211	-2.98546		129.952	79.84
10.352	-3.23617		13.4865	-0.30103		186	-0.7613		130.36	-2.90766		130.1	62.26
10.385	-3.29108		13.499	-0.09691		186.25	-0.8608		130.508	-2.87707		130.249	7.93
10.385	-3.23386		13.5105	-0.154902		186.5	-1.0648		130.656	-3.07194		130.397	72.76
10.4205	-3.28345		13.522	-0.221849		186.75	-1.2946		130.805	-2.90894		130.545	76.6
10.456	-3.13947		13.532	-0.09691		187	-1.4608		130.953	-2.87893		130.693	65.87
10.491	-3.22826		13.542	-0.221849		187.25	-1.2422		131.101	-2.8418		130.842	54.86
10.526	-3.16683		13.5515	-0.30103		187.5	-1.166		131.249	-3.37839		130.99	38.59
10.559	-3.14353		13.561	-0.09691		187.75	-1.1039		131.398	-3.44756		131.138	78.23
10.592	-3.03566		13.5705	-0.39794		188	-1.1174		131.546	-2.81721		131.286	82.61
10.623	-3.26301		13.58	-0.221849		188.25	-1.0348		131.694	-2.68965		131.435	83.97
10.654	-3.27928		13.5895	-0.522879		188.5	-0.8978		131.843	-2.58641		131.583	84.85
10.6845	-3.20769		13.599	-0.30103		188.75	-0.9719		131.991	-2.56519		131.731	86.09
10.715	-3.52922		13.6085	-0.522879		189	-0.887		132.139	-2.59729		131.88	85.89
10.7485	-3.3768		13.618	-0.522879		189.25	-1.0639		132.287	-2.65022		132.028	85.14
10.782	-3.07763		13.628	-0.09691		189.5	-1.0308		132.436	-2.68487		132.176	79.97
10.817	-3.38564		13.638	-0.30103		189.75	-0.9676		132.584	-2.67925		132.324	74.08
10.852	-3.25211		13.6475	-0.522879		190	-1.0177		132.732	-2.74389		132.473	64.41
10.8875	-2.7895		13.657	-0.30103		190.25	-1.0653		132.88	-2.73475		132.621	61.97
10.923	-3.26882		13.667	-0.522879		190.5	-0.9491		133.029	-2.78029		132.769	62.11
10.957	-3.10027		13.677	-0.522879		190.75	-0.836		133.177	-2.65762		132.918	60.44
10.991	-2.82637		13.691	-0.522879		191	-0.6348		133.325	-2.53511		133.066	67.05
11.022	-1.87334		13.705	-0.221849		191.25	-0.6561		133.474	-2.37527		133.214	53.37
11.053	-2.4461		13.724	0.322219		191.5	-0.6633		133.622	-2.35914		133.362	59.51
11.0835	-2.96464		13.743	-0.69897		191.75	-0.685		133.77	-2.32747		133.511	61.77
11.114	-2.90792		13.7615	-0.30103		192	-0.6391		133.918	-2.33814		133.659	60.37
11.1445	-3.13719		13.78	-0.30103		192.25	-0.5935		134.067	-2.45363		133.807	61.1
11.175	-3.08174		13.7975	-0.221849		192.5	-0.5488		134.215	-2.13062		133.955	48.79
11.206	-3.17643		13.815	-0.30103		192.75	-0.4926		134.363	-2.31201		134.104	48.88
11.237	-3.01591		13.833	-0.30103		193	-0.33		134.511	-2.35003		134.252	49.55
11.2675	-3.40702		13.851	-0.30103		193.25	-0.2521		134.66	-2.27181		134.4	50.44
11.298	-3.47012		13.8705	-0.154902		193.5	-0.4683		134.808	-2.13354		134.549	50.94
11.3285	-3.24838		13.89	-0.09691		193.75	-0.3328		134.956	-2.19662		134.697	52.67
11.359	-2.9457		13.91	-0.221849		194	-0.4015		135.105	-2.16767		134.845	55.53
11.3895	-2.82852		13.93	-0.09691		194.25	-0.4213		135.253	-2.15827		134.993	60.04
11.42	-2.85071		13.9515	-0.221849		194.5	-0.463		135.401	-2.05524		135.142	54.44
11.451	-3.0498		13.973	-0.154902		194.75	-0.4348		135.549	-2.18099		135.29	51.63
11.482	-3.01701		13.9965	-0.221849		195	-0.4505		135.698	-2.17665		135.438	46.85
11.5125	-2.90582		14.02	-0.39794		195.25	-0.4867		135.846	-2.19099		135.586	42.83
11.543	-2.90564		14.0435	-0.221849		195.5	-0.4833		135.994	-2.11292		135.735	41.37
11.573	-2.92699		14.067	-0.09691		195.75	-0.4627		136.143	-2.21339		135.883	35.32
11.603	-2.92011		14.0905	-0.221849		196	-0.4425		136.291	-2.20012		136.031	21.11
11.6335	-2.9025		14.114	-0.154902		196.25	-0.4094		136.439	-2.14094		136.328	32.19
11.664	-2.79834		14.137	-0.221849		196.5	-0.2977		136.587	-1.94883		136.624	26.94
11.694	-2.44516		14.16	-0.154902		196.75	-0.2391		136.736	-2.03548		136.921	33.22
11.724	-2.4205		14.1825	-0.30103		197	-0.3551		136.884	-2.01655		137.218	24.75
11.7535	-2.77559		14.205	-0.39794		197.25	-0.1119		137.032	-1.93697		137.514	34.68
11.783	-2.52803		14.2265	-0.30103		197.5	-0.0936		141.821	-2.00254		137.811	48.25
11.812	-2.77524		14.248	-0.221849		197.75	0.3463		142.118	-2.00051		138.107	56.7
11.841	-2.95607		14.2685	-0.221849		198	0.1167		142.415	-2.04517		138.404	54.41
11.87	-2.80319		14.289	0.322219		198.25	-0.0773		142.711	-2.01484		138.7	43.59
11.899	-3.00751		14.3085	-0.221849		198.5	-0.1485		143.008	-2.05833		138.997	35.35
11.927	-3.09752		14.328	-0.30103		198.75	-0.2249		143.304	-2.14432		139.293	32.41
11.955	-2.8755		14.3485	-0.221849		199	-0.593		143.601	-2.25326		139.59	27.46
11.982	-3.04851		14.369	-0.221849		199.25	-0.4571		143.897	-2.25601		139.886	40.16
12.009	-3.06443		14.39	-0.154902		199.5	-0.7451		144.194	-2.08372		140.331	71.02
12.036	-3.00266		14.411	-0.154902		199.75	-1.0862		144.49	-2.01888		140.628	69.31
12.063	-3.09289		14.433	-0.221849		200	-0.4146		144.787	-1.99668		140.924	64.68
12.0895	-2.98128		14.455	-0.221849		200.25	-0.4285		145.084	-1.97163		141.221	63.74
12.116	-2.91551		14.4775	-0.30103		200.5	-1.4217		145.38	-2.10223		141.518	53.17
12.1425	-2.90919		14.5	-0.30103		200.75	-1.5726		145.899	-2.41652		141.814	30.75
12.169	-2.94418		14.523	-0.154902		201	-1.5055		146.196	-2.32552		142.111	36.24
12.195	-2.77866		14.546	-0.30103		201.25	-1.0332		146.492	-2.2377		142.407	35.8
12.221	-3.20872		14.5695	-0.09691		201.5	-0.3916		146.789	-2.29219		142.704	34.57
12.248	-3.16333		14.593	-0.0457575		201.75	-0.2386		147.085	-2.17541		143	32.69
12.275	-3.11039		14.616	-0.0457575		202	-0.0328		147.382	-1.99405		143.297	38.67
12.302	-3.10453		14.639	-0.0457575		202.25	0.1465		147.678	-2.02185		143.593	32.18
12.329	-2.77702		14.664	0.113943		202.5	0.3347		147.901	-2.05842		143.89	20.79
12.3565	-3.16118		14.689	0.146128		202.75	0.3162		148.271	-1.99718		144.186	18.18
12.384	-3.4324		14.7185	0.230449		203	0.4261		148.568	-2.06953		144.483	40.79
12.412	-3.38991		14.748	0.20412		203.25	0.6946		148.865	-2.07276		144.78	26.47
12.44	-3.03434		14.78	-0.0457575		203.5	0.5375		149.161	-2.07154		145.076	24.92
12.4685	-3.02868		14.812	0.0791812		203.75	0.5303		149.458	-1.99192		145.373	28.63
12.497	-3.17308		14.844	-0.09691		204	0.6607		149.754	-2.04855		145.669	21.7
12.5255	-3.3604		14.876	0		204.25	0.4999		150.051	-2.08576		145.966	22.2
12.554	-3.29203		14.929	0.0413927		204.5	0.6268		150.347	-2.06802		146.262	29.09
12.5835	-3.06475		14.982	-0.09691		204.75	0.7148		150.644	-2.05546		146.559	31.93
12.613	-3.00708		15.057	-0.154902		205	0.6386		150.94	-2.13083		146.855	38.74
12.642	-3.43295		15.132	-0.154902		205.25	0.6928		151.237	-2.13689		147.152	35.05
12.671	-3.61531		15.193	-0.0457575		205.5	0.5447		151.534	-2.14798		147.449	29.56
12.7005	-3.12554		15.254	0		205.75	0.5167		152.201	-2.05596		147.745	23.72
12.73	-3.10261		15.31	0		206	0.3789		152.497	-2.05189		148.042	18.9
12.7595	-3.21033		15.366	-0.221849		206.25	0.3959		152.794	-2.16774		148.338	29.07
12.789	-3.16536		15.414	0		206.5	0.4904		153.09	-2.15814		148.635	24.87
12.8185	-2.98985		15.462	-0.154902		206.75	0.483		153.387	-2.05345		148.931	26.27
12.848	-2.6505		15.496	-0.154902		207	0.4725		153.684	-2.07879		149.228	28.82
12.878	-2.82765		15.53	-0.30103		207.25	0.3555		153.98	-2.1016		149.524	23.72
12.908	-2.89848		15.5535	-0.154902		207.5	0.3874		154.277	-2.17189		149.821	33
12.938	-2.6832		15.577	-0.154902		207.75	0.3038		154.573	-2.12228		150.118	30.57
12.968	-2.86249		15.596	-0.154902		208	0.2977		154.87	-2.00985		150.414	28.29
12.9975	-2.97664		15.615	-0.154902		208.25	0.4037		155.166	-2.02177		150.711	36.75
13.027	-2.91792		15.6335	-0.221849		208.5	0.4124		155.463	-1.98383		151.007	27.15
13.0575	-2.91329		15.652	-0.154902		208.75	0.4182		155.759	-2.05989		151.304	31.67
13.088	-2.70311		15.6695	-0.09691		209	0.3803		156.056	-2.04081		151.6	35.01
13.118	-2.24238		15.687	-0.30103		209.25	0.6592		156.353	-2.04874		151.897	30.6
13.148	-2.49399		15.706	-0.30103		209.5	0.8696		156.649	-2.07668		152.193	20.46
13.177	-2.61496		15.725	-0.221849		209.75	0.5118		156.946	-2.06241		152.49	30.25
13.206	-2.46717		15.745	-0.09691		210	0.7094		157.242	-2.06839		152.787	28.49
13.227	-2.68024		15.765	0		210.25	0.4726		157.539	-2.18787		153.083	20.21
13.248	-2.59767		15.784	0		210.5	0.44		157.835	-2.17799		153.38	21.83
13.262	-2.56296		15.803	-0.0457575		210.75	0.4793		158.132	-2.10207		153.676	18.28
13.276	-2.6978		15.8145	-0.154902		211	0.3562		158.428	-2.17954		153.973	40.02
13.2885	-2.80152		15.826	-0.09691		211.25	0.3469		158.725	-2.1369		154.269	7.52
13.301	-2.7654		15.831	-0.0457575		211.5	0.4978		159.022	-2.15832		154.566	35.7
13.3135	-2.5911		15.836	-0.0457575		211.75	0.3896		159.318	-2.14394		154.862	27.39
13.326	-2.57122		15.8405	-0.09691		212	-0.0943		159.615	-1.99236		155.011	46.21
13.3385	-2.56766		15.845	-0.154902		212.25	0.2725		159.911	-2.23749		155.307	36.07
13.351	-2.5767		15.849	-0.221849		212.5	0.7185		160.208	-2.66077		155.604	46.75
13.3635	-2.57931		15.853	-0.221849		212.75	0.7873		160.504	-2.19276		155.9	41.95
13.376	-2.66321		15.8575	-0.0457575		213	0.5414		160.801	-2.28613		156.197	0
13.388	-2.71514		15.862	-0.30103		213.25	0.7531		161.023	-2.3646		156.493	28.98
13.4	-2.3794		15.866	-0.30103		213.5	1.2635		161.32	-2.32177		156.79	21.29
13.4125	-2.00627		15.87	-0.154902		213.75	0.6387		161.616	-2.28043		157.087	23.74
13.425	-2.16066		15.874	-0.221849		214	0.1598		161.913	-2.13866		157.383	27.89
13.4375	-2.36636		15.878	-0.221849		214.25	0.0903		162.209	-3.05391		157.68	22.25
13.45	-2.47399		15.8825	-0.154902		214.5	0.0438		162.506	-2.0217		157.976	42.59
13.462	-2.61636		15.887	-0.30103		214.75	0.4605		162.803	-1.97851		158.273	35.59
13.474	-2.57799		15.891	-0.09691		215	0.5779		163.099	-1.99391		158.569	40.3
13.4865	-2.55901		15.895	-0.09691		215.25	0.4696		163.396	-2.00064		158.866	20.34
13.499	-2.46611		15.8985	-0.221849		215.5	0.5449		163.692	-1.9889		159.162	25.51
13.5105	-2.46673		15.902	-0.221849		215.75	0.4338		163.989	-1.93362		159.459	33.97
13.522	-2.49124		15.906	-0.221849		216	0.496		164.285	-1.94606		159.755	40.43
13.532	-2.61614		15.91	-0.09691		216.25	0.4839		164.582	-2.01699		160.052	41.52
13.542	-2.69863		15.9135	-0.154902		216.5	0.4725		164.878	-2.0027		160.349	14.98
13.5515	-2.60082		15.917	0.322219		216.75	0.4236		165.175	-2.03499		160.645	18.44
13.561	-2.54686		15.921	-0.154902		217	0.3547		165.472	-2.08975		160.942	18.24
13.5705	-2.57158		15.925	-0.0457575		217.25	0.1879		165.768	-2.16458		161.238	15.64
13.58	-2.63637		15.9285	0.0791812		217.5	-0.0769		166.065	-2.1306		161.535	17.17
13.5895	-2.68869		15.932	0.0791812		217.75	0.131		166.361	-1.94254		161.831	16.03
13.599	-2.54945		15.936	0.0791812		218	0.3807		166.658	-1.96764		162.128	26.3
13.6085	-2.49591		15.94	0.0413927		218.25	0.3131		166.954	-1.97689		162.424	27.52
13.618	-2.45832		15.944	0.0413927		218.5	0.4765		167.251	-1.96441		162.721	28.33
13.628	-2.68787		15.948	0.0791812		218.75	0.5829		167.547	-1.9381		163.018	23.65
13.638	-2.57057		15.952	0		219	0.6069		167.844	-1.92949		163.314	24.48
13.6475	-2.85654		15.956	0.0791812		219.25	0.2584		168.14	-2.00552		163.611	25.2
13.657	-2.61604		15.96	0.0413927		219.5	0.39		168.437	-2.00007		163.907	28.28
13.667	-2.31412		15.964	-0.0457575		219.75	0.5715		168.734	-1.96759		164.204	25.94
13.677	-2.8721		15.9685	-0.09691		220	0.6356		169.03	-1.99476		164.5	22.92
13.691	-2.48351		15.973	-0.154902		220.25	0.6052		169.327	-1.96155		164.797	33.66
13.705	-2.44922		15.977	-0.09691		220.5	0.587		169.623	-1.99667		165.093	32.54
13.724	-2.47241		15.981	-0.0457575		220.75	0.7664		169.92	-2.00965		165.242	33.84
13.743	-2.40261		15.9855	-0.09691		221	0.7752		170.216	-1.98039		165.39	33.11
13.743	-2.23784		15.99	-0.09691		221.25	0.6814		170.513	-1.95743		165.687	20.26
13.7615	-2.11436		15.9945	-0.09691		221.5	0.4564		170.809	-2.04323		165.983	36.26
13.78	-2.43565		15.999	0.0413927		221.75	0.3221		171.106	-1.99117		166.28	19.74
13.7975	-2.68108		16.003	-0.0457575		222	0.5441		171.254	-2.02455		166.576	15.83
13.815	-2.79		16.007	0		222.25	-0.2922		171.403	-2.03564		166.873	21.67
13.833	-2.27535		16.0125	0.0413927		222.5	-0.4118		171.699	-1.9495		167.169	23.68
13.851	-2.54676		16.018	0		222.75	0.3971		171.996	-2.06128		167.466	24.42
13.8705	-2.93928		16.0295	0		223	0.7825		172.292	-1.97011		167.762	25.39
13.89	-2.78485		16.041	-0.0457575		223.25	0.8202		172.589	-1.95551		168.059	32.23
13.91	-3.09205		16.0595	0.0413927		223.5	0.826		172.885	-1.94879		168.355	21.27
13.93	-3.1147		16.078	0.0413927		223.75	0.8511		173.182	-1.95054		168.652	20.81
13.9515	-2.9081		16.097	0.0791812		224	0.8868		173.478	-1.94525		168.949	18.83
13.973	-2.85918		16.116	0		224.25	0.9022		173.775	-1.98186		169.245	16.95
13.9965	-2.73347		16.1355	0.0791812		224.5	0.8448		174.072	-1.98605		169.542	15.27
14.02	-2.68203		16.155	0		224.75	0.8482		174.368	-1.90888		169.838	17.33
14.0435	-2.6418		16.174	0		225	0.8421		174.665	-1.91498		170.135	22.22
14.067	-2.81251		16.193	-0.09691		225.25	0.866		174.961	-1.91837		170.431	21.88
14.0905	-2.92827		16.2125	-0.09691		225.5	0.7408		175.362	-1.90041		170.728	22.63
14.114	-2.84303		16.232	-0.0457575		225.75	0.7065		175.658	-1.90482		171.024	24.28
14.137	-2.82566		16.251	0.0791812		226	0.5341		175.955	-1.91663		171.321	23.98
14.16	-2.99082		16.27	0		226.25	0.6764		176.251	-2.01614		171.618	22.42
14.1825	-2.74155		16.2895	0.0791812		226.5	0.6707		176.548	-2.05667		171.914	31.56
14.205	-2.96556		16.309	0.0413927		226.75	-0.3208		176.844	-1.99489		172.211	29.84
14.2265	-2.94144		16.328	0.0791812		227	0.0309		177.141	-1.98545		172.507	22.24
14.248	-3.07604		16.347	0.0791812		227.25	-0.1321		177.437	-1.99942		172.804	27.51
14.2685	-2.99958		16.3665	0.0791812		227.5	-0.207		177.734	-1.99511		173.1	31.35
14.289	-3.11696		16.386	0.0413927		227.75	-0.083		178.03	-2.04144		173.397	34.56
14.3085	-3.06292		16.405	0.0413927		228	0.4666		178.327	-2.01994		173.693	53.58
14.328	-2.85341		16.424	0.113943		228.25	0.8351		178.624	-1.99262		173.99	52.91
14.3485	-2.68462		16.4435	0.0413927		228.5	0.7017		178.92	-1.99253		174.287	53.39
14.369	-2.62427		16.463	0.0413927		228.75	0.683		179.217	-2.04343		174.583	45.21
14.39	-2.46773		16.482	0.0413927		229	1.044		179.513	-2.03216		174.88	52.34
14.411	-2.62966		16.501	0		229.25	1.0379		179.81	-2.19848		175.176	47.88
14.433	-2.47312		16.5205	0.113943		229.5	1.0846		180.106	-2.19719		175.473	44.85
14.455	-2.47124		16.54	0.0791812		229.75	0.9639		180.403	-2.02532		175.769	45.52
14.4775	-2.57889		16.559	0.0413927		230	0.8333		180.699	-2.08865		176.066	41.85
14.5	-2.4577		16.578	0.0413927		230.25	0.6436		180.996	-2.48493		176.362	51.41
14.523	-2.45637		16.597	0.0413927		230.5	0.9291		181.293	-2.27912		176.659	55.51
14.546	-2.4881		16.616	0.0413927		230.75	1.1361		181.589	-2.22375		177.104	51.33
14.5695	-2.51884		16.635	-0.09691		231	0.8089		181.886	-2.06696		177.4	48.67
14.593	#DIV/0!		16.654	-0.0457575		231.25	0.7317		182.182	-2.08078		177.697	48.29
14.616	#DIV/0!		16.673	-0.154902		231.5	0.9902		182.479	-2.48782		177.993	40.39
14.639	#DIV/0!		16.692	-0.09691		231.75	0.9663		182.775	-2.65042		178.29	47.86
14.664	#DIV/0!		16.711	-0.0457575		232	0.8692		183.739	-2.25744		178.587	43.65
14.689	#DIV/0!		16.73	0		232.25	0.7786		184.036	-2.19682		178.883	43.16
14.7185	#DIV/0!		16.749	-0.0457575		232.5	0.9212		184.332	-2.21967		179.18	42.75
14.748	#DIV/0!		16.768	0.0413927		232.75	1.0234		184.629	-2.10783		179.476	43.29
14.78	#DIV/0!		16.7865	-0.0457575		233	0.8858		184.925	-2.2106		179.773	31.31
14.812	#DIV/0!		16.805	0.0791812		233.25	0.9855		185.222	-2.14876		180.069	35.93
14.844	#DIV/0!		16.8235	0.0791812		233.5	1.1549		185.518	-2.12305		180.366	52.82
14.876	#DIV/0!		16.842	0.0791812		233.75	1.2213		185.815	-2.15055		180.662	54.57
14.929	-1.3727		16.86	0.113943		234	1.156		186.112	-2.15858		180.959	41.82
14.982	-1.4318		16.878	0		234.25	1.1129		186.408	-2.09724		181.255	45.22
15.057	-1.54512		16.896	0.113943		234.5	0.9972		186.705	-2.41837		181.552	45.97
15.132	-1.99397		16.914	0.176091		234.75	0.9083		187.001	-2.07816		181.849	48.42
15.193	-2.18919		16.932	0.113943		235	0.846		187.298	-2.15848		182.145	50.87
15.254	-2.07867		16.95	0.0791812		235.25	0.8283		187.594	-2.10498		182.442	49.12
15.31	-2.02592		16.968	0.0413927		235.5	0.77		187.891	-2.1649		182.738	47.73
15.366	-1.56444		16.986	0.146128		235.75	0.7844		188.187	-2.13111		183.035	41.89
15.414	-1.4098		17.004	0.20412		236	0.7129		188.484	-2.16708		183.331	41.8
15.462	-1.42918		17.022	0.113943		236.25	0.7439		188.78	-2.20198		183.628	42.72
15.496	-1.36398		17.0395	0.113943		236.5	0.8397		189.077	-2.21503		183.924	42.57
15.53	-1.45121		17.057	0.176091		236.75	0.9951		189.374	-2.16564		184.221	42.75
15.5535	-1.46213		17.0745	0.176091		237	1.2383		189.67	-2.11202		184.518	40.15
15.577	-1.52194		17.092	0.255273		237.25	1.3131		189.967	-2.16399		184.814	41.57
15.596	-1.61388		17.11	0.255273		237.5	1.2105		190.374	-2.14389		185.111	6.95
15.615	-1.71879		17.128	0.322219		237.75	1.0916		190.671	-2.12257		185.407	3.03
15.6335	-2.01518		17.1455	0.342423		238	1.0857		190.968	-2.16836		185.704	29.03
15.652	-2.00134		17.163	0.30103		238.25	1.0737		191.264	-2.13186		186	0
15.6695	-2.02382		17.1805	0.278754		238.5	0.9348		191.561	-2.26316		186.297	14.13
15.687	-1.76016		17.198	0.342423		238.75	1.065		191.857	-2.44451		186.593	37.33
15.706	-1.42227		17.215	0.322219		239	0.8483		192.154	-2.37069		186.89	33.58
15.725	-1.25175		17.232	0.322219		239.25	0.9298		192.45	-2.33204		187.187	42.95
15.745	-1.47004		17.2495	0.380211		239.5	0.7073		192.747	-2.93636		187.483	38.32
15.765	-2.54449		17.267	0.431364		239.75	0.7687		193.043	-2.4079		187.78	40.1
15.784	-3.18707		17.2845	0.414973		240	0.7498		193.34	-2.44013		188.076	40.92
15.803	-2.73855		17.302	0.414973		240.25	0.6744		193.637	-2.61047		188.373	42.67
15.8145	-2.6603		17.319	0.447158		240.5	0.5108		193.933	-2.23677		188.669	42.71
15.826	-2.65413		17.336	0.431364		240.75	0.6872		194.23	-2.08263		188.966	49.77
15.831	-2.49573		17.3535	0.431364		241	0.6286		194.526	-2.09532		189.262	46.46
15.836	-2.1894		17.371	0.342423		241.25	0.7729		194.823	-2.10246		189.559	60.54
15.8405	-2.01391		17.388	0.30103		241.5	0.7512		195.119	-2.09917		189.855	74.54
15.845	-2.02247		17.405	0.20412		241.75	0.6686		195.416	-2.14667		190.152	74.77
15.849	-2.38057		17.422	0.113943		242	0.7411		195.712	-2.16163		190.449	72.02
15.853	-2.27242		17.439	0.176091		242.25	1.1065		196.009	-2.17818		190.745	75.6
15.8575	-2.02277		17.456	0.20412		242.5	1.5778		196.305	-2.25392		191.042	63.07
15.862	-1.8874		17.473	0.255273		242.75	0.9858		196.602	-2.50457		191.338	52.31
15.866	-1.73137		17.49	0.255273		243	1.0321		196.899	-2.43182		191.635	45.38
15.87	-2.00055		17.507	0.255273		243.25	0.7353		197.195	-2.46431		191.931	40.6
15.874	-1.89299		17.524	0.20412		243.5	0.673		197.492	-2.48287		192.228	37.93
15.878	-1.75588		17.541	0.176091		243.75	0.7273		197.788	-2.52365		192.524	37.05
15.8825	-1.91151		17.5585	0.113943		244	0.7302		198.085	-2.40586		192.821	42.34
15.887	-1.64051		17.576	0.113943		244.25	0.7135		199.419	-2.05476		193.118	19.69
15.891	-1.24777		17.593	0.0791812		244.5	0.4705		199.716	-2.09689		193.414	7.84
15.895	-1.19735		17.61	0.146128		244.75	0.65		200.012	-2.00848		193.711	55.93
15.8985	-1.01055		17.627	0.278754		245	0.6728		200.309	-2.06154		194.007	66.4
15.902	-1.05102		17.644	0.230449		245.25	0.4381		200.606	-2.05043		194.304	62.62
15.906	-0.837929		17.6615	0.176091		245.5	0.6539		200.902	-2.81539		194.6	73.43
15.91	-0.872203		17.679	0.230449		245.75	0.8188		201.199	-2.60667		194.897	72.16
15.9135	-0.916507		17.696	0.230449		246	0.7377		201.495	-2.40171		195.193	76.56
15.917	-1.02491		17.713	0.255273		246.25	0.6386		201.792	-2.4924		195.49	74.2
15.921	-1.31298		17.7305	0.255273		246.5	0.5621		202.088	-2.48136		195.787	75.9
15.925	-1.36708		17.748	0.20412		246.75	0.674		202.385	-2.73462		196.083	77.2
15.9285	-1.31501		17.766	0.113943		247	0.714		202.681	-2.61768		196.38	74.29
15.932	-1.51103		17.784	0.113943		247.25	0.741		202.978	-2.84995		196.676	71.98
15.936	-1.98747		17.802	0.0413927		247.5	0.7892		203.274	-3.06176		196.973	71.88
15.94	-1.96205		17.82	0.0413927		247.75	0.8312		203.571	-2.89462		197.269	64.44
15.944	-2.04627		17.838	0.176091		248	0.7766		203.868	-2.61862		197.566	67.86
15.948	-1.95525		17.856	0.176091		248.25	0.7052		204.164	-2.73277		197.862	67.49
15.952	-1.83806		17.8725	0.0413927		248.5	0.7212		204.461	-2.81491		198.159	60.19
15.956	-1.73964		17.889	0.0791812		248.75	0.6377		204.757	-2.75477		198.456	56.15
15.96	-1.9748		17.903	-0.09691		249	0.7511		205.054	-2.51052		198.752	78.17
15.964	-2.01919		17.917	0.0413927		249.25	0.7312		205.35	-2.64978		199.049	72.65
15.9685	-2.11611		17.93	0.0791812		249.5	0.7119		205.647	-3.04345		199.197	70.41
15.973	-2.46716		17.943	0.113943		249.75	0.6681		205.943	-3.23559		199.493	74.73
15.977	-2.21478		17.956	0.0791812		250	1.027		206.24	-3.06478		199.79	69.71
15.981	-2.15083		17.969	0.0413927		250.25	0.4891		206.537	-3.52806		200.087	73.28
15.9855	-1.84739		17.9825	0.113943		250.5	1.0689		206.833	-2.69314		200.383	69.63
15.99	-1.86124		17.996	0.0413927		250.75	0.9825		207.797	-2.348		200.68	70.85
15.9945	-1.58182		18.009	0.0791812		251	0.8962		208.093	-2.43632		200.976	67.79
15.999	-1.5164		18.022	0.113943		251.25	0.8544		208.39	-2.37213		201.273	65.27
16.003	-1.42653		18.0355	0.113943		251.5	0.8386		208.687	-2.42343		201.569	52.96
16.007	-1.13698		18.049	0.146128		251.75	0.7882		208.983	-2.27459		201.866	57.25
16.0125	-1.06631		18.0625	0.146128		252	0.8587		209.28	-2.3743		202.162	62.94
16.018	-0.981744		18.076	0.176091		252.25	1.1402		209.576	-2.217		202.459	66.78
16.0295	-0.759926		18.0895	0.176091		252.5	0.8592		209.873	-2.27951		202.756	67.14
16.041	-0.704187		18.103	0.0791812		252.75	0.779		210.169	-2.05235		203.052	68.76
16.0595	-0.726207		18.1165	0.20412		253	0.8502		210.466	-2.18578		203.349	71.18
16.078	-0.703839		18.13	0.255273		253.25	0.9485		210.762	-2.17172		203.645	73.1
16.097	-0.691331		18.1435	0.146128		253.5	0.9488		211.059	-2.26133		203.942	75
16.116	-1.00566		18.157	0.20412		253.75	0.8697		211.356	-2.22328		204.238	75.52
16.1355	-0.863234		18.1705	0.20412		254	0.8048		211.652	-2.28509		204.535	72
16.155	-0.938921		18.184	0.20412		254.25	0.9157		211.949	-2.28565		204.831	62.96
16.174	-0.904544		18.198	0.20412		254.5	0.959		212.245	-2.33885		205.128	63.17
16.193	-0.922434		18.212	0.230449		254.75	0.9638		212.542	-2.31968		205.424	65.56
16.2125	-0.782304		18.2255	0.230449		255	0.8079		212.838	-2.38716		205.721	58.77
16.232	-0.627517		18.239	0.230449		255.25	0.7369		213.135	-2.26461		206.018	58.83
16.251	-0.702341		18.2525	0.255273		255.5	0.8518		213.431	-2.27887		206.314	47.95
16.27	-0.962137		18.266	0.255273		255.75	0.8588		213.728	-2.13367		206.611	48.95
16.2895	-0.869698		18.2795	0.278754		256	0.6966		214.024	-2.25574		206.907	56.61
16.309	-0.950497		18.293	0.322219		256.25	0.7598		214.41	-2.07012		207.204	59.83
16.328	-0.680075		18.307	0.380211		256.5	0.9917		214.707	-2.12906		207.5	61.09
16.347	-0.537604		18.321	0.322219		256.75	0.9178		215.003	-2.045		207.797	76.45
16.3665	-0.58492		18.3345	0.380211		257	1.1384		215.3	-2.02467		208.093	80.85
16.386	-0.71838		18.348	0.342423		257.25	0.9178		215.596	-2.09763		208.39	80.96
16.405	-0.544982		18.3615	0.30103		257.5	0.7728		215.893	-2.20255		208.687	87.84
16.424	-0.58185		18.375	0.255273		257.75	0.7937		216.189	-2.12039		208.983	92.05
16.4435	-0.665705		18.389	0.278754		258	0.7131		216.486	-2.37741		209.28	51.04
16.463	-0.922048		18.403	0.278754		258.25	0.8051		216.782	-2.45057		209.576	92.74
16.482	-1.31198		18.4165	0.322219		258.5	0.7551		217.079	-2.50874		209.873	92.39
16.501	-0.994367		18.43	0.278754		258.75	0.6524		217.376	-2.82557		210.169	92.73
16.5205	-1.16507		18.4435	0.255273		259	0.7574		217.672	-2.9825		210.466	90.1
16.54	-0.909845		18.457	0.278754		259.25	0.7762		217.969	-2.68118		210.762	54.5
16.559	-1.03704		18.4705	0.255273		259.5	0.7267		218.265	-3.28943		211.059	49.82
16.578	-0.998599		18.484	0.342423		259.75	0.6696		218.562	-3.00804		211.356	46.06
16.597	-0.935587		18.4975	0.342423		260	0.5913		218.858	-3.04077		211.652	40.11
16.616	-1.31203		18.511	0.322219		260.25	0.6015		219.155	-3.01722		211.8	30.77
16.635	-1.36366		18.525	0.342423		260.5	0.5938		220.427	-2.22381		212.097	24.81
16.654	-1.21196		18.539	0.322219		260.75	0.5192		220.902	-2.37086		212.393	25.48
16.673	-1.21413		18.5525	0.342423		261	0.4319		221.376	-2.20588		212.69	28.04
16.692	-1.1234		18.566	0.380211		261.25	0.5598		221.851	-2.27479		212.987	24.24
16.711	-1.02929		18.5795	0.380211		261.5	0.4658		222.587	-2.042		213.283	23.48
16.73	-0.936601		18.593	0.30103		261.75	0.5915		223.061	-2.10805		213.58	25.47
16.749	-1.11291		18.6065	0.361728		262	0.6951		223.536	-2.03857		213.876	19.74
16.768	-1.33442		18.62	0.342423		262.25	0.556		224.01	-2.13539		214.173	25.33
16.7865	-1.33484		18.6335	0.342423		262.5	0.6502		224.485	-2.00791		214.469	26.34
16.805	-1.68977		18.647	0.322219		262.75	0.6588		224.959	-2.15273		214.766	29.14
16.8235	-1.18227		18.6735	0.278754		263	0.5236		225.434	-2.0073		215.062	28.08
16.842	-1.10065		18.7	0.322219		263.25	0.4773		225.909	-2.13803		215.359	30.24
16.86	-1.31731		18.8255	0.322219		263.5	0.4201		226.383	-2.04835		215.656	27.17
16.878	-0.886842		18.951	0.30103		263.75	0.436		226.858	-2.17553		215.952	20.9
16.896	-0.919396		19.191	0.30103		264	0.4975		227.332	-2.04425		216.249	17.79
16.914	-0.552166		19.431	0.30103		264.25	0.7143		227.807	-2.18175		216.397	18.84
16.932	-0.775785		19.6695	0.342423		264.5	0.8292		228.282	-2.07718		216.545	20.76
16.95	-0.845252		19.908	0.342423		264.75	0.7082		228.756	-2.14108		216.842	20.04
16.968	-0.85314		20.146	0.380211		265	0.7332		229.231	-2.11401		217.138	27.32
16.986	-1.28699		20.384	0.39794		265.25	0.6743		229.705	-2.11766		217.435	31.44
17.004	-1.54552		20.624	0.414973		265.5	0.6341		229.943	-2.12521		217.731	27.5
17.022	-1.31947		20.864	0.431364		265.75	0.4877		230.18	-2.11632		217.88	15.43
17.0395	-1.48022		20.9885	0.462398		266	0.424		230.654	-2.14065		218.176	21.78
17.057	-1.16478		21.113	0.414973		266.25	0.4412		231.129	-2.27552		218.473	20.15
17.0745	-1.08323		21.1375	0.414973		266.5	0.4322		231.604	-2.19285		218.769	26.71
17.092	-1.32926		21.162	0.462398		266.75	0.5745		232.078	-2.17275		219.066	21.11
17.11	-0.985119		21.174	0.431364		267	0.5761		233.265	-2.14019		219.362	21.69
17.128	-0.846075		21.186	0.447158		267.25	0.6484		233.739	-2.12512		219.659	17.16
17.1455	-0.703343		21.198	0.431364		267.5	0.5766		234.214	-2.11388		219.956	22.27
17.163	-0.880153		21.21	0.447158		267.75	0.5315		234.688	-2.13282		220.403	17.12
17.1805	-0.844928		21.222	0.414973		268	0.5034		235.163	-2.14194		220.878	21.74
17.198	-0.902993		21.234	0.447158		268.25	0.5473		235.638	-2.13066		221.353	21.79
17.215	-0.841539		21.246	0.477121		268.5	0.545		236.112	-2.13294		221.827	30.27
17.232	-1.36458		21.258	0.477121		268.75	0.5513		236.587	-2.16336		222.302	22.36
17.2495	-1.23465		21.2695	0.477121		269	0.5897		237.061	-2.14765		222.776	27.2
17.267	-0.891265		21.281	0.544068		269.25	0.551		237.536	-2.11992		223.251	45.1
17.2845	-1.33204		21.293	0.556303		269.5	0.6172		238.011	-2.19305		223.726	33.57
17.302	-1.05106		21.305	0.591065		269.75	0.7026		238.485	-2.23729		224.2	15.6
17.319	-1.29767		21.317	0.579784		270	0.7305		238.96	-2.23286		224.675	28.49
17.336	-1.40736		21.329	0.568202		270.25	0.6282		239.434	-2.23981		225.149	22.62
17.3535	-1.29403		21.3405	0.462398		270.5	0.7176		239.909	-3.00549		225.624	21.78
17.371	-1.19012		21.352	0.414973		270.75	0.7047		240.384	-2.37134		226.098	0.24
17.388	-0.984256		21.3635	0.447158		271	0.6992		240.858	-2.11703		226.336	7.97
17.405	-1.02455		21.375	0.518514		271.25	0.6791		241.333	-2.17486		226.81	25.02
17.422	-0.824931		21.386	0.568202		271.5	0.674		241.807	-2.18106		227.285	27.01
17.439	-0.980238		21.397	0.556303		271.75	0.5873		242.282	-2.19021		227.76	25.93
17.456	-1.29769		21.4075	0.531479		272	0.629		242.756	-2.90242		228.234	33.48
17.473	-1.43084		21.418	0.50515		272.25	0.6213		243.943	-2.42065		228.709	30.51
17.49	-1.539		21.4285	0.462398		272.5	0.6726		244.418	-2.44824		229.183	43.57
17.507	-1.64755		21.439	0.50515		272.75	0.6593		244.892	-2.23024		229.658	33.58
17.524	-1.46064		21.449	0.39794		273	0.712		245.367	-2.24421		230.132	33.19
17.541	-1.49801		21.459	0.380211		273.25	0.7259		245.841	-2.37429		230.607	34.84
17.5585	-1.53113		21.469	0.414973		273.5	0.6972		246.316	-2.31867		231.082	31.07
17.576	-1.59736		21.479	0.431364		273.75	0.6888		246.79	-2.29706		231.556	26.51
17.593	-1.6692		21.489	0.50515		274	0.7229		247.265	-2.29873		232.031	0.01
17.61	-1.36869		21.499	0.556303		274.25	0.6892		247.74	-2.30489		232.505	0.29
17.61	-1.17125		21.5095	0.591065		274.5	0.7368		248.214	-2.3111		232.98	28.48
17.627	-1.25466		21.52	0.556303		274.75	0.6899		248.689	-2.26886		233.455	29.8
17.644	-1.33125		21.5305	0.591065		275	0.5945		249.163	-2.56277		233.929	26.7
17.6615	-1.49478		21.541	0.612784		275.25	0.5901		249.638	-2.86203		234.404	23.14
17.679	-1.21508		21.552	0.672098		275.5	0.5935		250.113	-2.90803		234.878	29.65
17.696	-1.28396		21.563	0.681241		275.75	0.5815		250.587	-2.25034		235.353	29.09
17.713	-1.18885		21.574	0.612784		276	0.5482		251.062	-2.28551		235.827	21.31
17.7305	-1.19723		21.585	0.568202		276.25	0.5794		251.536	-2.28175		236.302	18.9
17.748	-2.09893		21.5965	0.531479		276.5	0.5339		252.011	-2.23202		236.777	19.75
17.766	#DIV/0!		21.608	0.568202		276.75	0.5367		252.486	-2.30124		237.251	23.47
17.784	#DIV/0!		21.62	0.544068		277	0.5914		252.96	-2.60797		237.726	19.38
17.802	-2.81154		21.632	0.568202		277.25	0.6131		253.435	-2.21146		238.2	21.77
17.82	-2.84106		21.6435	0.623249		277.5	0.5974		253.909	-2.22145		238.675	17.79
17.838	-2.74851		21.655	0.612784		277.75	0.5766		254.384	-2.17677		239.15	25.04
17.856	-2.76761		21.667	0.681241		278	0.6024		254.858	-2.18792		239.624	27.838
17.8725	-2.79788		21.679	0.892095		278.25	0.6108		255.333	-2.17604		240.099	10.76
17.889	-2.79811		21.691	0.880814		278.5	0.6448		255.808	-2.19971		240.573	0
17.903	-2.72668		21.703	0.80618		278.75	0.6205		256.282	-2.20108		241.048	0
17.917	-2.78486		21.715	0.913814		279	0.5395		256.757	-2.27593		241.523	9.09
17.93	-2.79639		21.727	0.755875		279.25	0.4841		257.231	-2.26427		241.997	8.06
17.943	-2.69389		21.739	0.69897		279.5	0.6046		257.706	-2.15406		242.472	7.67
17.956	-2.67666		21.751	0.623249		279.75	0.6681		258.323	-3.2998		242.946	6.87
17.969	-2.68386		21.763	0.633468		280	0.3362		258.798	-4.85303		243.421	7.722
17.9825	-2.76463		21.775	0.623249		280.25	0.2915		259.272	-2.20366		243.895	13.21
17.996	-2.46045		21.7875	0.579784		280.5	0.413		259.747	-2.16077		244.37	15.75
18.009	-2.55309		21.8	0.612784		280.75	0.3965		260.221	-2.0717		244.845	19.41
18.022	-2.70276		21.816	0.60206		281	0.4296		260.696	-2.08425		245.319	0.21
18.0355	-2.8651		21.832	0.50515		281.25	0.4785		261.17	-2.12394		245.794	0
18.049	-2.69446		21.851	0.50515		281.5	0.3824		261.645	-2.14793		246.268	0.51
18.0625	-2.7791		21.87	0.447158		281.75	0.1806		262.12	-2.14167		246.743	12.15
18.076	-2.63894		21.8835	0.462398		282	0.0348		262.594	-2.23657		247.218	13.99
18.0895	-2.63752		21.897	0.39794		282.25	-0.1328		263.069	-2.74696		247.692	8.55
18.103	-2.85112		21.909	0.380211		282.5	0.2306		263.543	-3.59197		248.167	10.17
18.1165	-2.76143		21.921	0.361728		282.75	0.4018		264.018	-2.95519		248.641	13.25
18.13	-2.70892		21.933	0.278754		283	0.1132		264.493	-2.22775		249.116	12.69
18.1435	-2.67728		21.945	0.278754		283.25	0.2053		264.967	-2.06695		249.591	12.86
18.157	-2.71948		21.957	0.361728		283.5	0.1411		265.442	-2.10221		250.065	11.95
18.1705	-2.75211		21.969	0.30103		283.75	0.3121		265.916	-2.09275		250.54	16.2
18.184	-2.79036		21.981	0.361728		284	0.4358		266.391	-2.10472		251.014	13.77
18.198	-2.41608		21.993	0.431364		284.25	0.2764		266.866	-2.11495		251.489	12.78
18.212	-2.48989		22.005	0.414973		284.5	0.248		267.34	-2.10757		251.963	6.81
18.2255	-2.37548		22.017	0.491362		284.75	0.337		267.815	-2.09327		252.438	12.51
18.239	#DIV/0!		22.029	0.50515		285	0.2352		268.289	-2.10553		252.913	18.25
18.2525	#DIV/0!		22.041	0.531479		285.25	0.114		268.764	-2.08064		253.387	19.5
18.266	#DIV/0!		22.0525	0.491362		285.5	0.1207		269.238	-2.09362		253.862	24.6
18.2795	-2.10493		22.064	0.491362		285.75	0.1999		269.713	-2.0633		254.336	23.04
18.293	-1.37265		22.075	0.431364		286	0.1553		270.188	-2.08755		254.811	18.39
18.307	#DIV/0!		22.086	0.414973		286.25	0.1347		270.662	-2.09695		255.286	25.44
18.321	#DIV/0!		22.0965	0.462398		286.5	0.0537		271.137	-2.13128		255.76	13.47
18.3345	#DIV/0!		22.107	0.531479		286.75	0.0863		271.611	-2.14548		256.235	14.99
18.348	-2.07282		22.117	0.462398		287	0.0589		273.035	-2.10237		256.709	13.47
18.3615	-2.20654		22.127	0.39794		287.25	0.167		273.51	-2.12406		257.184	19.09
18.375	-2.36784		22.137	0.380211		287.5	0.224		273.984	-2.10989		257.659	38.84
18.389	-2.05415		22.147	0.39794		287.75	0.3254		274.459	-2.09925		258.133	21.01
18.403	-1.94849		22.1575	0.39794		288	0.0748		274.934	-2.07931		258.608	13.58
18.4165	-1.70725		22.168	0.39794		288.25	0.0284		275.408	-2.10369		259.082	21.01
18.43	-1.69434		22.179	0.39794		288.5	0.3663		275.883	-2.23569		259.557	20.98
18.4435	-1.59162		22.19	0.447158		288.75	0.1161		276.357	-2.6371		260.031	22.8
18.457	-1.62313		22.2015	0.477121		289	0.1897		276.832	-2.20813		260.506	21.52
18.4705	-1.5143		22.213	0.50515		289.25	0.0835		277.306	-2.09002		260.981	24.63
18.484	-1.75381		22.2245	0.477121		289.5	0.1229		277.781	-2.10885		261.455	12.47
18.4975	-1.35501		22.236	0.477121		289.75	0.1767		278.256	-2.13451		261.93	16.64
18.511	-0.966905		22.248	0.361728		290	0.1893		278.73	-2.14481		262.404	17.27
18.525	-0.879138		22.26	0.30103		290.25	0.1795		279.205	-2.17386		262.879	18.11
18.539	-0.63324		22.272	0.322219		290.5	0.2228		279.679	-2.16097		263.354	14.83
18.5525	-0.765794		22.284	0.361728		290.75	0.2297		280.154	-2.12813		263.828	20.47
18.566	-0.970259		22.296	0.447158		291	0.2116		280.629	-2.12772		264.303	14.14
18.5795	-1.14186		22.308	0.477121		291.25	0.1911		281.103	-2.13354		264.777	8.64
18.593	-1.1293		22.32	0.556303		291.5	0.1585		281.578	-2.11062		265.252	5.71
18.6065	-1.23187		22.332	0.579784		291.75	0.2117		282.052	-2.16361		265.727	10.76
18.62	-1.31392		22.344	0.462398		292	0.1671		282.527	-2.14549		266.201	11.07
18.6335	-1.44296		22.356	0.380211		292.25	0.1663		283.001	-2.08624		266.676	10.99
18.647	-1.65272		22.3695	0.255273		292.5	0.2773		283.476	-2.13868		267.15	8.61
18.6735	-1.59761		22.383	0.255273		292.75	0.2699		283.891	-2.03141		267.625	10.48
18.7	-0.996019		22.402	0.278754		293	0.2282		284.366	-2.0658		267.862	11.7
18.8255	-0.696466		22.421	0.380211		293.25	-0.3096		284.841	-2.0958		268.099	10.21
18.951	-0.695088		22.4405	0.380211		293.5	-0.8599		285.315	-2.15528		268.574	11.53
19.191	-0.763878		22.46	0.342423		293.75	-0.7357		285.79	-2.07985		269.049	10.72
19.431	-0.862849		22.4735	0.278754		294	-0.6464		286.264	-2.13095		269.523	11.9
19.6695	-0.877844		22.487	0.176091		294.25	-0.4931		286.502	-2.12238		269.998	14
19.908	-0.777799		22.4975	0.255273		294.5	-0.6311		286.739	-2.10349		270.472	10.93
20.146	-0.579524		22.508	0.342423		294.75	-0.4174		287.213	-2.11358		270.947	12.08
20.384	-0.51828		22.5175	0.278754		295	-0.3522		287.688	-2.10296		271.422	21.6
20.624	-0.490847		22.527	0.39794		295.25	-0.3515		288.163	-2.12353		271.896	23.8
20.864	-0.524384		22.537	0.447158		295.5	-0.3147		288.637	-2.0944		272.371	24.4
20.9885	-0.704937		22.547	0.531479		295.75	-0.447		289.112	-2.08977		272.845	18.23
21.113	-0.788635		22.5545	0.491362		296	-0.7072		289.586	-2.08212		273.32	24.48
21.1375	-0.676142		22.562	0.518514		296.25	-0.6731		290.061	-2.12167		273.794	21.68
21.162	-0.694483		22.568	0.531479		296.5	-0.61		290.536	-2.16195		274.269	20.2
21.174	-0.605879		22.574	0.653213		296.75	-0.6899		291.01	-2.18941		274.744	20.32
21.186	-1.00903		22.58	0.672098		297	-0.4757		291.485	-2.15077		275.218	28.06
21.186	-0.564319		22.586	0.681241		297.25	-0.8078		291.959	-2.21432		275.693	21.62
21.198	-0.52152		22.592	0.690196		297.5	-1.0624		292.434	-2.16077		276.167	35.57
21.21	-0.630693		22.598	0.70757		297.75	-0.3083		293.027	-2.22667		276.642	36.16
21.222	-0.884196		22.604	0.69897		298	0.2679		293.502	-2.1807		277.117	23.47
21.234	-0.704887		22.61	0.690196		298.25	0.2205		293.976	-2.25868		277.591	22.54
21.246	-0.855112		22.616	0.732394		298.5	-0.2171		294.451	-2.19281		278.066	22.58
21.258	-0.826962		22.622	0.724276		298.75	-0.3362		294.926	-2.24397		278.54	26.61
21.2695	-1.00312		22.628	0.716003		299	-0.3021		295.4	-2.27252		278.778	24.24
21.281	-1.68048		22.634	0.716003		299.25	-0.1878		295.875	-2.17958		279.252	23.45
21.293	-1.84158		22.64	0.681241		299.5	-0.1734		296.349	-2.14032		279.727	25.7
21.305	-1.90864		22.646	0.70757		299.75	-0.0795		296.824	-2.16988		280.201	23.56
21.317	-1.58017		22.6525	0.681241		300	-0.0727		297.298	-2.22335		280.676	27.46
21.329	-1.17053		22.659	0.69897		300.25	-0.0625		298.426	-2.15941		281.151	23.76
21.3405	-1.18049		22.665	0.681241		300.5	-0.0593		298.9	-2.23961		281.625	22.16
21.352	-1.38769		22.671	0.69897		300.75	-0.0614		299.375	-2.20132		282.1	30.96
21.3635	-1.33453		22.677	0.672098		301	-0.1127		299.849	-2.23531		282.574	31.89
21.375	-1.84425		22.683	0.69897		301.25	-0.1115		300.324	-2.29711		283.049	28.48
21.386	-1.65652		22.689	0.70757		301.5	-0.1433		300.799	-2.24007		283.524	30.46
21.397	-1.92877		22.695	0.968483		301.75	-0.1977		301.273	-2.25176		283.998	27.88
21.4075	-2.111		22.701	0.755875		302	-0.1563		301.748	-2.25478		284.473	29.39
21.418	-1.94517		22.707	0.70757		302.25	-0.2102		302.222	-2.22366		284.947	25.59
21.4285	-1.71512		22.713	0.763428		302.5	-0.2449		302.697	-2.2158		285.422	28.4
21.439	-1.45008		22.719	0.740363		302.75	-0.2754		303.171	-2.15355		285.896	25.22
21.449	-1.10963		22.725	0.724276		303	-0.3182		303.646	-2.2075		286.371	27.7
21.459	-1.00245		22.731	0.724276		303.25	-0.2637		304.121	-2.22211		286.846	29.46
21.469	-1.20606		22.737	0.69897		303.5	-0.119		304.595	-2.20872		287.32	23.05
21.479	-0.97861		22.743	0.716003		303.75	0.0286		305.07	-2.19628		287.795	29.9
21.489	-0.72043		22.749	0.69897		304	0.0465		305.544	-2.1952		288.269	30.61
21.499	-0.711998		22.755	0.770852		304.25	0.0855		306.019	-2.21188		288.744	33.91
21.5095	-0.692857		22.761	0.792392		304.5	0.0835		306.731	-2.19188		289.219	28.91
21.52	-0.558019		22.767	0.778151		304.75	0.1069		307.205	-2.15267		289.693	39.73
21.5305	-0.552024		22.773	0.94939		305	0.075		307.68	-2.19277		290.168	30.66
21.541	-0.358356		22.779	0.851258		305.25	0.0519		308.155	-2.19854		290.642	33.66
21.552	-0.345774		22.785	0.732394		305.5	0.0892		308.629	-2.24445		291.117	36.22
21.563	-0.568306		22.791	0.740363		305.75	-0.5303		309.104	-2.18747		291.592	30.62
21.574	-0.74253		22.797	0.875061		306	0.0022		309.578	-2.27729		292.066	32.61
21.585	-0.916632		22.803	0.80618		306.25	0.3957		310.053	-2.21913		292.541	29.32
21.5965	-0.873776		22.809	0.748188		306.5	-0.3781		310.528	-2.34025		293.015	27.59
21.608	-0.912038		22.815	0.70757		306.75	-0.5955		311.002	-2.55611		293.49	27.15
21.62	-0.950588		22.821	0.69897		307	-0.3284		311.477	-2.48739		293.964	24.8
21.632	-0.914036		22.827	0.70757		307.25	-0.2868		311.951	-2.27238		314.324	11.19
21.6435	-0.810379		22.833	0.792392		307.5	-0.3297		312.426	-2.35157		314.799	24.44
21.655	-0.73212		22.839	0.740363		307.75	-0.2095		312.901	-2.26443		315.273	23.02
21.667	-0.829404		22.845	0.724276		308	-0.0902		313.375	-2.42182		315.748	21.41
21.679	-0.859936		22.851	0.94939		308.25	-0.4599		313.85	-2.28171		316.223	18.65
21.691	-0.858922		22.857	0.851258		308.5	-0.6768		314.324	-2.41527		316.697	33.8
21.703	-0.972856		22.863	0.812913		308.75	-0.337		314.799	-2.30356		317.172	39.23
21.715	-0.925835		22.869	1.1038		309	-0.5208		315.273	-2.44538		317.646	37.25
21.727	-0.886175		22.875	0.991226		309.25	-1.0521		315.748	-2.32712		318.121	45.46
21.739	-0.600488		22.881	1.05308		309.5	-0.243		316.223	-2.4234		319.011	17.42
21.751	-0.398256		22.887	1.0086		309.75	-0.2915		316.697	-2.33505		319.485	0.1
21.763	-0.385106		22.893	1.02119		310	-0.2436		317.172	-2.46294		319.96	0
21.775	-0.370582		22.899	0.763428		310.25	-0.4506		317.646	-2.26084		320.435	0
21.7875	-0.347023		22.905	0.792392		310.5	-0.4012		318.121	-2.36924		320.909	0
21.8	-0.336333		22.911	0.812913		310.75	-0.9951		319.011	-3.20388		321.384	0
21.816	-0.320543		22.917	0.986772		311	-0.5254		319.485	-4.7168		321.858	0
21.832	-0.347264		22.923	0.857332		311.25	-0.9821		319.96	#N/A		322.333	0
21.851	-0.418215		22.929	0.812913		311.5	-1.1889		320.435	-4.04516		322.808	1.4
21.87	-0.489013		22.935	0.845098		311.75	-1.0771		320.909	-3.99525		323.282	42.87
21.8835	-0.538611		22.941	0.755875		312	-0.5073		321.384	#N/A		323.757	44.4
21.897	-0.509745		22.947	0.78533		312.25	-1.3317		321.858	#N/A		324.231	59.2
21.909	-0.454507		22.953	0.892095		312.5	-1.3794		322.333	#N/A		324.706	48.95
21.921	-0.328003		22.959	0.944483		312.75	-1.6526		322.808	-3.29789		325.18	52.28
21.933	-0.389702		22.965	0.838849		313	-1.5892		323.282	-2.54249		325.655	48.26
21.945	-0.38882		22.971	0.740363		313.25	-1.5122		323.757	-2.4891		326.13	53.65
21.957	-0.305353		22.977	0.716003		313.5	-1.7302		324.231	-2.44122		326.604	44.94
21.969	-0.2298		22.983	0.70757		313.75	-1.8017		324.706	-2.47338		327.079	50.99
21.981	-0.200953		22.989	0.70757		314	-1.7772		325.18	-2.43189		327.553	49.27
21.993	-0.204048		22.995	0.69897		314.25	-1.7834		325.655	-2.55143		328.028	67.37
22.005	-0.202557		23.001	0.690196		314.5	-1.5466		326.13	-2.57233		328.503	1.06
22.017	-0.193632		23.007	0.70757		314.75	-1.4261		326.604	-2.55094		328.977	47.17
22.029	-0.185935		23.013	0.716003		315	-1.3057		327.079	-2.35278		329.452	48.48
22.041	-0.192931		23.019	0.716003		315.25	-1.4449		327.553	-2.41203		329.926	27.84
22.0525	-0.167933		23.025	0.662758		315.5	-1.1826		328.028	-2.60922		330.401	0.02
22.064	-0.185374		23.031	0.690196		315.75	-1.183		328.503	-3.86675		331.03	0.18
22.075	-0.190696		23.037	0.70757		316	-1.1617		328.977	-2.92539		331.504	0.18
22.086	-0.18195		23.043	0.724276		316.25	-1.099		329.452	-2.64177		331.979	7.29
22.0965	-0.180685		23.049	0.716003		316.5	-0.926		329.926	-2.92726		332.454	58.78
22.107	-0.174329		23.055	0.70757		316.75	-0.6463		330.401	#N/A		332.928	51.66
22.117	-0.177702		23.061	0.770852		317	-0.727		331.03	-4.20779		333.403	80.71
22.127	-0.246966		23.067	0.763428		317.25	-0.8097		331.504	#N/A		333.877	83.99
22.137	-0.214348		23.073	0.70757		317.5	-0.7783		331.979	-3.59294		334.177	78.96
22.147	-0.167398		23.079	0.732394		317.75	-0.7052		332.454	-3.53612		334.467	69.44
22.1575	-0.15903		23.085	0.69897		318	-0.7021		332.928	-3.88687		334.757	63.07
22.168	-0.239499		23.091	0.70757		318.25	-0.5825		333.403	-3.3571		335.048	72.08
22.179	-0.31114		23.097	0.778151		318.5	-0.4896		333.877	-3.14986		335.411	73.91
22.19	-0.368888		23.103	0.857332		318.75	-0.5844		334.177	-3.15072		335.628	63.69
22.2015	-0.3584		23.109	0.897627		319	-0.6973		334.467	-2.74756		335.919	68.94
22.213	-0.363615		23.115	0.832509		319.25	-0.647		334.757	-3.2989		336.209	50.54
22.2245	-0.409112		23.121	0.724276		319.5	-0.6848		335.048	-2.83764		336.499	50.68
22.236	-0.395817		23.127	0.612784		319.75	-0.6191		335.411	-2.77899		336.79	55.69
22.248	-0.425361		23.133	0.70757		320	-0.5438		335.628	-2.75714		337.08	1.25
22.26	-0.602214		23.139	0.672098		320.25	-0.3857		335.919	-2.62989		337.37	0
22.272	-0.469262		23.145	0.69897		320.5	-0.3352		336.209	-2.44127		337.661	0
22.284	-0.415849		23.151	0.672098		320.75	-0.3697		336.499	-2.72004		337.951	0
22.296	-0.418517		23.157	0.799341		321	-0.4059		336.79	-2.73188		338.241	0
22.308	-0.3963		23.163	0.69897		321.25	-0.4629		337.08	#N/A		338.561	0.01
22.32	-0.415682		23.169	0.819544		321.5	-0.4321		337.37	#N/A		338.851	0
22.332	-0.507999		23.175	0.959041		321.75	-0.2645		337.661	#N/A		339.142	0
22.344	-0.618991		23.181	0.94939		322	-0.3954		337.951	#N/A		339.432	0
22.356	-0.751167		23.187	0.857332		322.25	-0.4134		338.241	#N/A		339.722	0
22.356	-0.99484		23.193	0.838849		322.5	-0.5324		338.561	#N/A		340.013	0
22.3695	-1.02533		23.199	0.913814		322.75	-0.2265		338.851	-4.377		340.303	0.01
22.383	-1.08094		23.205	0.908485		323	-0.2109		339.142	-3.45022		340.593	0
22.402	-1.17844		23.211	0.792392		323.25	0.085		339.432	-4.86655		340.884	0
22.421	-1.57979		23.217	0.792392		323.5	0.3035		339.722	-4.12467		341.174	56.37
22.4405	-1.48205		23.223	0.78533		323.75	0.3919		340.013	-4.49675		341.464	55.55
22.46	-1.22044		23.229	0.826075		324	0.6526		340.303	-4.22862		341.755	53.78
22.4735	-0.665413		23.235	0.799341		324.25	0.6246		340.593	-4.03813		342.045	43.3
22.487	-0.709377		23.241	0.792392		324.5	0.644		340.884	-2.70413		342.335	37.58
22.4975	-1.50692		23.247	0.755875		324.75	0.992		341.174	-2.40843		342.626	33.98
22.508	-1.71578		23.253	0.770852		325	0.3944		341.464	-2.2481		342.916	27.09
22.5175	-1.41217		23.259	0.755875		325.25	0.3604		341.755	-2.26986		343.206	28.37
22.527	-1.26408		23.265	0.740363		325.5	0.4994		342.045	-2.20276		343.497	47.03
22.537	-1.59113		23.271	0.748188		325.75	0.5071		342.335	-2.19229		343.787	43.9
22.547	-1.37123		23.277	0.732394		326	-0.6396		342.626	-2.12047		344.077	16.78
22.5545	-1.12907		23.283	0.740363		326.25	0.2142		342.916	-2.12282		344.368	7.08
22.562	-1.04506		23.289	0.732394		326.5	0.4373		343.206	-2.0372		344.658	23.93
22.568	-1.07817		23.295	0.732394		326.75	0.3302		343.497	-2.36453		344.948	16.4
22.574	-1.09621		23.301	0.770852		327	0.2044		343.787	-2.71215		345.239	27.15
22.58	-1.11956		23.307	0.886491		327.25	0.5268		344.077	-2.13901		345.529	20.2
22.586	-1.1115		23.313	0.755875		327.5	0.7469		344.368	-2.19413		345.819	12.27
22.592	-1.11472		23.319	0.740363		327.75	0.6843		344.658	-2.13274		346.11	21.09
22.598	-1.11709		23.325	0.919078		328	0.5742		344.948	-1.94796		346.4	15.03
22.604	-1.12079		23.331	1.06446		328.25	0.6598		345.239	-2.07693		346.69	18.95
22.61	-1.12912		23.337	1.06446		328.5	0.8786		345.529	-1.96548		347.206	23.52
22.616	-1.12097		23.343	0.857332		328.75	1.12		345.819	-1.8952		347.859	29.9
22.622	-1.08215		23.349	0.880814		329	1.2017		346.11	-1.88539		348.149	29.23
22.628	-1.10944		23.355	0.869232		329.25	1.2358		346.4	-1.89185		348.439	31.67
22.634	-1.13094		23.361	0.897627		329.5	1.4055		346.69	-1.93532		348.73	30.25
22.64	-1.14467		23.367	0.832509		329.75	0.964		347.206	-1.89074		349.02	27.94
22.646	-1.14419		23.373	0.755875		330	0.9806		347.859	-1.89488		349.31	27.46
22.6525	-1.124		23.379	0.755875		330.25	1.767		348.149	-1.99152		349.601	30.78
22.659	-1.11509		23.385	0.724276		330.5	0.5299		348.439	-1.96085		349.891	25.49
22.665	-1.11715		23.391	0.748188		330.75	0.5029		348.73	-2.01294		350.181	27.05
22.671	-1.12353		23.397	0.812913		331	0.4442		349.02	-1.96095		350.472	25.01
22.677	-1.12453		23.403	0.94939		331.25	0.3608		349.31	-2.0094		350.762	29.36
22.683	-1.13374		23.409	0.838849		331.5	0.4762		349.601	-1.98222		351.052	24.92
22.689	-1.1242		23.415	1.05308		331.75	0.4814		349.891	-1.97818		351.343	26.93
22.695	-1.13607		23.421	0.880814		332	0.3376		350.181	-1.93902		351.633	21.52
22.701	-1.12271		23.427	0.845098		332.25	0.425		350.472	-2.02034		351.923	22.9
22.707	-1.15554		23.433	0.78533		332.5	1.6644		350.762	-1.96923		352.214	33.08
22.713	-1.17958		23.439	0.826075		332.75	1.8388		351.052	-2.02322		352.504	26.17
22.719	-1.15927		23.445	0.838849		333	1.6317		351.343	-1.91524		352.794	20.51
22.725	-1.16045		23.451	0.863323		333.25	0.7336		351.633	-2.01114		353.085	12.41
22.731	-1.13947		23.457	0.851258		333.5	0.8442		351.923	-1.93495		353.375	26.72
22.737	-1.09461		23.463	1.20683		333.75	0.9001		352.214	-2.09175		355.988	46.39
22.743	-1.12386		23.469	1.29885		334	1.0929		352.504	-1.95332		356.278	54.8
22.749	-1.13435		23.475	0.982271		334.25	0.8331		352.794	-2.03282		356.569	38.03
22.755	-1.11103		23.481	0.991226		334.5	0.8183		353.085	-1.92415		356.859	36.95
22.761	-1.12556		23.487	1.68485		334.75	0.6854		353.375	-2.05728		357.149	31.04
22.767	-1.10897		23.493	1.19312		335	0.5115		355.988	-2.33004		357.295	0.97
22.773	-1.09081		23.499	0.880814		335.25	0.4929		356.278	-2.23671		357.44	0.11
22.779	-1.10571		23.505	0.792392		335.5	0.7298		356.569	-2.34468		357.585	24.18
22.785	-1.11605		23.511	0.770852		335.75	0.6718		356.859	-2.00333		357.875	86.53
22.791	-1.11927		23.517	0.755875		336	0.3736		357.149	-2.45175		358.02	90.04
22.797	-1.13396		23.523	0.70757		336.25	0.2906		357.295	-3.19699		358.311	76.21
22.803	-1.14354		23.529	0.70757		336.5	0.4106		357.44	-2.75711		358.601	18.44
22.809	-1.14373		23.535	0.672098		336.75	0.5783		357.585	-2.3033		358.891	19.63
22.815	-1.14595		23.541	0.70757		337	0.8918		357.875	-3.09454		359.182	23.95
22.821	-1.16061		23.547	0.724276		337.25	0.9094		358.02	-3.24217		359.472	27.12
22.827	-1.15941		23.553	0.732394		337.5	0.6839		358.311	-2.80312		359.762	28.49
22.833	-1.14973		23.559	0.681241		337.75	0.1165		358.601	-1.85465		360.053	25.68
22.839	-1.16602		23.565	0.70757		338	-0.244		358.891	-1.92181		360.343	28.48
22.845	-1.15725		23.571	0.748188		338.25	-0.0868		359.182	-1.86427		360.633	26.57
22.851	-1.1302		23.577	0.897627		338.5	0.3043		359.472	-1.94999		360.924	26.87
22.857	-1.1257		23.583	0.991226		338.75	0.5642		359.762	-1.9298		361.287	27.78
22.863	-1.10072		23.589	1.22011		339	0.5458		360.053	-2.0052		361.577	31.57
22.869	-1.10659		23.595	1.49693		339.25	0.4148		360.343	-1.98017		361.867	34.67
22.875	-1.09668		23.601	1.48714		339.5	0.2366		360.633	-2.02097		362.158	34.12
22.881	-1.07442		23.607	1.31175		339.75	0.149		360.924	-1.97246		362.448	33.94
22.887	-1.07183		23.613	1.07555		340	-0.1073		361.287	-2.01778		362.738	31.01
22.893	-1.06469		23.619	1.02119		340.25	0.0445		361.577	-2.02702		363.029	34.61
22.899	-1.06187		23.625	1.06819		340.5	0.1302		361.867	-2.02284		363.319	34.12
22.905	-1.05645		23.631	0.863323		340.75	0.2059		362.158	-2.06242		363.609	27.73
22.911	-1.05873		23.637	0.880814		341	-0.1822		362.448	-2.24944		363.9	36.01
22.917	-1.08147		23.643	0.908485		341.25	-0.0327		362.738	-2.05141		364.19	30.88
22.923	-1.0828		23.649	1.02119		341.5	0.1364		363.029	-2.04735		364.48	30.14
22.929	-1.08902		23.655	1.21748		341.75	0.0155		363.319	-2.08055		364.771	30.6
22.935	-1.0992		23.661	0.919078		342	0.2968		363.609	-2.12939		365.061	27.31
22.941	-1.10615		23.667	0.832509		342.25	0.2897		363.9	-2.07337		365.351	27.73
22.947	-1.09628		23.6718	0.778151		342.5	0.2864		364.19	-1.87712		365.642	27.54
22.953	-1.11194		23.6778	0.78533		342.75	-0.2011		364.48	-1.96529		365.932	31.93
22.959	-1.09762		23.6838	0.748188		343	0.112		364.771	-1.90751		366.222	26.84
22.965	-1.08173		23.6898	0.770852		343.25	-1.5371		365.061	-1.94365		366.513	27.87
22.971	-1.07501		23.6958	0.778151		343.5	-1.3419		365.351	-1.84267		366.803	29.81
22.977	-1.0597		23.7018	0.770852		343.75	-1.2089		365.642	-1.98841		367.093	28.05
22.983	-1.05311		23.7078	0.748188		344	-0.1732		365.932	-1.87011		367.384	26.76
22.989	-1.04679		23.7138	0.740363		344.25	0.9557		366.222	-1.9645		367.674	25.39
22.995	-1.03469		23.7198	0.70757		344.5	0.7843		366.513	-1.85286		367.964	26.57
23.001	-1.03764		23.7258	0.69897		344.75	0.5783		366.803	-1.9397		368.255	23.94
23.007	-1.0545		23.7318	0.724276		345	1.4133		367.093	-1.87629		368.545	26.16
23.013	-1.03527		23.7378	0.69897		345.25	0.6175		367.384	-1.90443		368.835	24.42
23.019	-1.03153		23.7438	0.70757		345.5	0.4814		367.674	-1.86923		369.126	27.16
23.025	-1.03836		23.7498	0.732394		345.75	0.4869		367.964	-1.9247		369.496	25.53
23.031	-1.03654		23.7558	0.78533		346	0.4645		368.255	-1.87939		369.786	28.35
23.037	-1.08117		23.7618	0.968483		346.25	0.4997		368.545	-1.94425		370.077	25.03
23.043	-1.08598		23.7674	0.959041		346.5	0.7931		368.835	-1.87846		370.367	23.04
23.049	-1.08657		23.7729	1		346.75	1.253		369.126	-1.93988		370.657	25.47
23.055	-1.07299		23.7788	0.838849		347	0.9838		369.496	-1.87787		370.948	27.19
23.061	-1.08029		23.7848	0.819544		347.25	0.6963		369.786	-1.93465		371.238	22.13
23.067	-1.07193		23.7908	1.1038		347.5	0.6168		370.077	-1.85435		371.528	23.1
23.073	-1.05673		23.7968	1.18184		347.75	0.5723		370.367	-1.91698		371.819	17.04
23.079	-1.0448		23.8028	1.25768		348	0.5309		370.657	-1.92919		372.109	21.88
23.085	-1.0682		23.8088	0.991226		348.25	0.5671		370.948	-1.96201		372.399	28.61
23.091	-1.05469		23.8148	1.06819		348.5	0.5444		371.238	-1.94236		372.69	25.99
23.097	-1.05616		23.8208	1.36736		348.75	0.5974		371.528	-1.93244		372.98	23.38
23.103	-1.02607		23.8268	1.75815		349	0.6424		371.819	-1.94663		373.27	20.29
23.109	-1.00837		23.8328	1.58546		349.25	0.4652		372.109	-1.96588		373.561	23.69
23.115	-1.00522		23.8388	1.47857		349.5	0.4676		372.399	-1.97394		373.851	22.57
23.121	-1.00405		23.8448	1.88366		349.75	0.5139		372.69	-2.00581		374.141	26.29
23.127	-1.01046		23.8508	1.89042		350	0.3492		372.98	-1.96154		374.432	30.9
23.133	-1.0079		23.8568	1.63849		350.25	0.4354		373.27	-1.93786		374.722	37.04
23.139	-1.0053		23.8628	1.10037		350.5	0.5137		373.561	-1.94476		375.012	36.13
23.145	-1.00163		23.8688	0.799341		350.75	0.4445		373.851	-1.96117		375.303	31.13
23.151	-0.988952		23.8748	0.763428		351	0.4436		374.141	-1.97346		375.593	32.92
23.157	-0.979474		23.8808	0.724276		351.25	0.3915		374.432	-2.03248		375.883	24.95
23.163	-0.979522		23.8868	0.716003		351.5	0.5911		374.722	-2.10066		376.174	20.35
23.169	-0.996401		23.8928	0.653213		351.75	0.72		375.012	-2.11623		376.464	25.35
23.175	-1.03174		23.8988	0.623249		352	1.2207		375.303	-1.98661		376.754	24.33
23.181	-1.03577		23.9048	0.591065		352.25	0.7103		375.593	-2.03482		377.045	25.42
23.187	-1.05474		23.9104	0.591065		352.5	0.7474		375.883	-1.93654		377.335	25.27
23.193	-1.03097		23.9159	0.643453		352.75	1.0325		376.174	-1.92011		377.625	27.48
23.199	-1.01331		23.9218	0.724276		353	0.865		376.464	-1.93864		377.916	26.81
23.205	-1.01125		23.9278	0.740363		353.25	1.0235		376.754	-1.97285		378.206	31.3
23.211	-1.0311		23.9338	0.851258		353.5	0.8149		377.045	-1.95492		378.496	27.69
23.217	-1.02106		23.9398	0.929419		353.75	0.6552		377.335	-1.95182		378.787	22.13
23.223	-1.03035		23.9458	1.0607		354	0.5517		377.625	-1.96407		379.077	17.03
23.229	-1.0102		23.9518	0.863323		354.25	0.6839		377.916	-1.98199		379.512	12.39
23.235	-0.986174		23.9578	0.845098		354.5	0.8014		378.206	-2.01571		379.803	6.24
23.241	-0.979243		23.9638	0.838849		354.75	0.7404		378.496	-2.05386		380.093	6.31
23.247	-0.978531		23.9698	0.826075		355	0.7145		378.787	-1.98068		380.383	5.77
23.253	-0.983459		23.9758	0.792392		355.25	0.6655		379.077	-2.10657		380.674	12.57
23.259	-0.989405		23.9818	0.740363		355.5	0.6124		379.512	-2.36018		380.964	23.54
23.265	-0.989614		23.9878	0.724276		355.75	0.5818		379.803	-1.85362		381.254	10.16
23.271	-0.985039		23.9938	0.724276		356	0.6196		380.093	-1.87015		381.545	19.56
23.277	-1.00431		23.9998	0.799341		356.25	0.6467		380.383	-1.85847		381.835	21.31
23.283	-1.03472		24.0054	1.29003		356.5	0.5492		380.674	-1.91868		382.125	20.87
23.289	-1.02228		24.0109	1.81358		356.75	0.6		380.964	-1.99572		382.416	17.74
23.295	-1.02333		24.0168	1.06446		357	0.481		381.254	-1.89328		382.706	21.27
23.301	-1.03493		24.0228	1.55751		357.25	0.6688		381.545	-1.9359		382.996	21.48
23.307	-1.06604		24.0288	1.58771		357.5	0.658		381.835	-1.98398		383.432	23.14
23.313	-1.08925		24.0348	0.875061		357.75	0.5953		382.125	-1.94304		383.722	22.16
23.319	-1.10505		24.0408	0.924279		358	0.5304		382.416	-1.94387		384.013	20.73
23.325	-1.0926		24.0468	1.09342		358.25	0.5517		382.706	-1.93651		384.303	30.99
23.331	-1.09178		24.0528	0.977724		358.5	0.6069		382.996	-2.00125		384.593	30.87
23.337	-1.06812		24.0588	0.832509		358.75	0.6319		383.432	-1.93856		384.884	26.8
23.343	-1.06597		24.0644	0.716003		359	0.6474		383.722	-1.95169		385.174	22.13
23.349	-1.03975		24.0699	0.690196		359.25	0.5498		384.013	-1.90766		385.464	18.7
23.355	-1.02814		24.0758	0.763428		359.5	0.4963		384.303	-2.00873		385.755	2.42
23.361	-1.04713		24.0818	0.959041		359.75	0.4847		384.593	-1.99019		386.045	27.66
23.367	-1.06255		24.0878	0.826075		360	0.6396		384.884	-2.02953		386.335	31.17
23.373	-1.0732		24.0938	0.80618		360.25	0.5719		385.174	-1.96084		386.626	31.21
23.379	-1.1043		24.0998	0.954243		360.5	0.7726		385.464	-2.01308		386.916	40.33
23.385	-1.11883		24.1058	0.838849		360.75	1.1786		385.755	-2.2041		387.206	47.54
23.391	-1.12074		24.1118	0.792392		361	0.7463		386.045	-2.04387		387.497	51.26
23.397	-1.12497		24.1178	0.653213		361.25	0.5882		386.335	-1.99452		387.787	36.67
23.403	-1.11676		24.1234	0.778151		361.5	0.742		386.626	-2.02525		388.077	51.33
23.409	-1.11728		24.1289	0.869232		361.75	0.8454		386.916	-2.02224		388.368	17.57
23.415	-1.11855		24.1348	1.02119		362	0.7293		387.206	-2.24454		389.13	14.97
23.421	-1.09229		24.1408	1.233		362.25	1.1457		387.497	-3.07974		389.644	14.38
23.427	-1.07383		24.1468	1.08279		362.5	1.3584		387.787	-2.70193		390.164	14.16
23.433	-1.06474		24.1528	1.06446		362.75	0.5242		388.077	-2.22116		390.684	16.71
23.439	-1.07308		24.1584	1.03342		363	0.5331		388.368	-2.59749		391.204	22.82
23.445	-1.06814		24.1639	1.05308		363.25	0.613		389.13	-2.05017		391.723	53.28
23.451	-1.06302		24.1698	0.986772		363.5	0.9447		389.644	-2.20909		392.243	65.11
23.457	-1.04196		24.1758	1.38917		363.75	1.5458		390.164	-2.19279		392.763	61.49
23.463	-1.07065		24.1818	1.07918		364	1.7288		390.684	-2.22848		393.283	69.91
23.469	-1.29075		24.1878	0.963788		364.25	1.27		391.204	-2.25082		393.803	68.51
23.475	-1.12821		24.1934	0.851258		364.5	1.0282		391.723	-2.54372		394.323	73.61
23.481	-1.12789		24.1989	0.763428		364.75	0.6536		392.243	-2.64287		394.843	68.06
23.487	-1.06658		24.2048	0.845098		365	0.8912		392.763	-2.61647		395.363	70.7
23.493	-1.05228		24.2108	1.20683		365.25	0.9458		393.283	-2.68116		395.882	71.25
23.499	-1.05781		24.2168	0.863323		365.5	0.7205		393.803	-2.69567		396.402	76.03
23.505	-1.04957		24.2228	0.875061		365.75	0.9129		394.323	-2.77576		396.922	75.37
23.511	-1.03599		24.2284	0.913814		366	1.2097		394.843	-2.68484		397.442	79.92
23.517	-1.04363		24.2339	0.929419		366.25	1.1888		395.363	-2.75158		397.962	0.22
23.523	-1.05453		24.2398	0.80618		366.5	1.3113		395.882	-3.25729		398.482	80.1
23.529	-1.0738		24.2458	0.748188		366.75	1.1634		396.402	-3.15784		399.002	17.92
23.535	-1.06364		24.2518	0.755875		367	1.4862		396.922	-3.2673		399.522	0.04
23.541	-1.05915		24.2578	0.755875		367.25	0.5821		397.442	-3.32901		400.041	2.6
23.547	-1.06724		24.2634	0.812913		367.5	0.5252		397.962	#N/A		400.301	0
23.553	-1.04275		24.2689	0.832509		367.75	0.5429		398.482	-3.43545		400.561	0.09
23.559	-1.03872		24.2748	0.80618		368	0.2939		399.002	#N/A		401.081	0
23.565	-1.06962		24.2808	0.80618		368.25	0.4652		399.522	#N/A		401.601	76.21
23.571	-1.08008		24.2864	0.78533		368.5	0.5311		400.041	#N/A		402.121	81.52
23.577	-1.10994		24.2919	0.819544		368.75	0.3983		400.301	#N/A		402.641	85.77
23.583	-1.19794		24.2978	0.851258		369	0.7222		400.561	#N/A		403.707	77.82
23.589	-1.18401		24.3038	0.826075		369.25	0.723		401.081	#N/A		403.967	51.33
23.595	-1.17121		24.3094	0.826075		369.5	0.6235		401.601	-3.21952		404.486	81.64
23.601	-1.15823		24.3149	0.770852		369.75	0.6468		402.121	-3.45303		405.006	76.35
23.607	-1.15427		24.3208	0.740363		370	0.6084		402.641	-3.43776		405.526	80.54
23.613	-1.17173		24.3268	0.732394		370.25	0.6041		403.707	-3.17595		406.046	78.36
23.619	-1.18217		24.3324	0.70757		370.5	0.7637		403.967	-2.87273		406.566	75.83
23.625	-1.16637		24.3379	0.740363		370.75	0.8961		404.486	-3.3617		407.086	77.32
23.631	-1.17335		24.3438	0.748188		371	1.4729		405.006	-3.12565		407.606	75.31
23.637	-1.17411		24.3498	0.755875		371.25	0.5893		405.526	-3.09274		408.126	81.09
23.643	-1.15999		24.3554	0.778151		371.5	0.6944		406.046	-3.0003		408.385	80.63
23.649	-1.13845		24.3609	0.770852		371.75	0.6828		406.566	-2.98957		408.645	83.32
23.655	-1.12619		24.3668	0.857332		372	0.6915		407.086	-3.01058		409.165	86.09
23.661	-1.08876		24.3728	0.954243		372.25	0.6227		407.606	-3.05184		409.685	84.37
23.667	-1.07642		24.3784	0.875061		372.5	0.5813		408.126	-3.14188		410.205	79.45
23.6718	-1.19837		24.3839	0.886491		372.75	0.6181		408.385	-3.18507		410.725	71.18
23.6778	-1.17687		24.3898	0.908485		373	0.478		408.645	-3.2014		418.978	93.6
23.6838	-1.16316		24.3958	0.851258		373.25	0.5621		409.165	-3.2586		419.498	88.74
23.6898	-1.14607		24.4014	0.812913		373.5	0.6504		409.685	-3.16446		420.018	83.62
23.6958	-1.11004		24.4069	0.869232		373.75	-0.264		410.205	-3.11349		420.538	92.09
23.7018	-1.12538		24.4124	1.04139		374	-0.4567		410.725	-3.15866		421.058	51.97
23.7078	-1.14407		24.4179	0.832509		374.25	-0.1579		418.978	#N/A		421.577	84.05
23.7138	-1.11459		24.4238	0.812913		374.5	-0.0393		419.498	-3.86492		422.097	87.37
23.7198	-1.11422		24.4298	0.869232		374.75	0.7172		420.018	-4.10311		422.617	77.01
23.7258	-1.18591		24.4354	0.919078		375	1.4437		420.538	#N/A		423.137	91.3
23.7318	-1.09465		24.4409	1.1271		375.25	1.1553		421.058	-3.77815		423.657	52.31
23.7378	-1.1633		24.4464	1.18469		375.5	1.5711		421.577	-4.08899		424.177	0
23.7438	-1.10134		24.4519	1.25527		375.75	1.1394		422.097	#N/A		424.697	7.42
23.7498	-1.21185		24.4574	0.939519		376	1.1459		422.617	-4.68429		425.217	86.91
23.7558	-1.23404		24.4629	0.662758		376.25	0.812		423.137	-4.30009		425.736	31.87
23.7618	-1.02508		24.4688	0.672098		376.5	0.5401		423.657	-3.61919		426.256	0
23.7674	-1.09722		24.4859	0.431364		376.75	0.5618		424.177	-2.93459		426.776	0
23.7729	-1.10204		24.4914	0.447158		377	0.71		424.697	#N/A		427.296	0
23.7788	-1.09665		24.4969	0.50515		377.25	0.7631		425.217	#N/A		427.816	0
23.7848	-1.1613		24.5024	0.544068		377.5	0.6434		425.736	-3.90602		428.336	0
23.7908	-1.07583		24.5079	0.623249		377.75	0.7451		426.256	-4.17388		428.856	0
23.7968	-1.08067		24.5134	0.740363		378	0.7309		426.776	#N/A		429.376	0
23.8028	-1.10217		24.5189	0.748188		378.25	0.7862		427.296	-3.44646		429.895	0
23.8088	-1.07931		24.5248	0.778151		378.5	0.8293		427.816	-4.70942		430.415	0
23.8148	-0.984688		24.5308	0.78533		378.75	0.7048		428.336	-3.57693		431.494	0
23.8208	-1.14623		24.5364	0.80618		379	0.6833		428.856	#N/A		431.892	0.13
23.8268	-1.25475		24.5419	0.845098		379.25	0.715		429.376	-4.14257		432.155	0
23.8328	-1.13465		24.5474	0.792392		379.5	0.6788		429.895	-2.45113		432.418	8.63
23.8388	-1.17831		24.5529	0.755875		379.75	0.691		430.415	-2.45694		432.682	12.23
23.8448	-1.17973		24.5584	0.778151		380	0.644		431.494	-2.99461		432.945	13.45
23.8508	-1.19058		24.5639	0.792392		380.25	0.8025		431.892	-2.39097		433.208	11.21
23.8568	-1.13385		24.5694	0.799341		380.5	0.838		432.155	-1.86358		433.471	16.37
23.8628	-1.08864		24.5749	0.690196		380.75	0.772		432.418	-1.82227		433.735	15.34
23.8688	-1.07492		24.5804	0.724276		381	0.7377		432.682	-1.87594		433.998	17.08
23.8748	-1.01116		24.5859	0.690196		381.25	0.7111		432.945	-1.82235		434.261	17.78
23.8808	-0.969298		24.5914	0.763428		381.5	0.7053		433.208	-1.81392		434.524	25.21
23.8868	-0.954436		24.5969	0.892095		381.75	0.8029		433.471	-1.8464		434.787	32.75
23.8928	-0.868026		24.6024	1.32838		382	0.7179		433.735	-1.85759		435.051	30.41
23.8988	-0.900149		24.6079	1.11059		382.25	0.6685		433.998	-1.87836		435.314	13.54
23.9048	-1.00206		24.6134	0.763428		382.5	0.6461		434.261	-1.85935		435.577	12.51
23.9104	-1.01223		24.6189	0.740363		382.75	0.5764		434.524	-1.92693		435.84	12.22
23.9159	-1.10861		24.6244	0.724276		383	0.7021		434.787	-1.93899		436.103	9.07
23.9218	-1.1829		24.6299	0.819544		383.25	0.7211		435.051	-1.98943		436.367	8.8
23.9278	-1.1831		24.635	0.875061		383.5	0.5868		435.314	-1.8657		436.63	18.59
23.9338	-1.20897		24.64	0.838849		383.75	0.8555		435.577	-1.87078		436.893	6
23.9398	-1.20041		24.6454	0.838849		384	0.6803		435.84	-1.86164		437.156	1.71
23.9458	-1.21185		24.6509	0.897627		384.25	0.5892		436.103	-1.82794		437.419	3.94
23.9518	-1.22155		24.6564	0.929419		384.5	0.6571		436.367	-1.76815		437.683	9.71
23.9578	-1.23101		24.6619	0.80618		384.75	0.5933		436.63	-1.89023		437.946	7.82
23.9638	-1.23126		24.6674	0.845098		385	0.2608		436.893	-1.76611		438.209	13.89
23.9698	-1.22153		24.6729	0.322219		385.25	-0.2061		437.156	-1.77963		438.472	10.98
23.9758	-1.21868		24.6784	0.880814		385.5	-0.2114		437.419	-1.72806		438.736	18.72
23.9818	-1.20353		24.6839	0.897627		385.75	-0.1064		437.683	-1.80114		438.999	14.11
23.9878	-1.18151		24.689	0.908485		386	-0.0515		437.946	-1.73799		439.262	20.97
23.9938	-1.19853		24.694	0.863323		386.25	0.2089		438.209	-1.85391		439.525	20.82
23.9998	-1.17114		24.6994	0.851258		386.5	0.152		438.472	-1.77045		441.466	10.97
24.0054	-1.15198		24.7049	0.857332		386.75	0.5619		438.736	-1.88982		441.73	9.11
24.0109	-1.13692		24.7104	1.36361		387	0.6332		438.999	-1.78466		441.993	22.49
24.0168	-1.13922		24.7159	0.982271		387.25	0.7593		439.262	-1.83606		442.256	22.39
24.0228	-1.13796		24.721	0.892095		387.5	1.154		439.525	-1.81746		442.519	23.97
24.0288	-1.12225		24.726	0.838849		387.75	0.8386		441.466	-1.7839		442.782	23.12
24.0348	-1.1413		24.7314	0.845098		388	0.0479		441.73	-1.80617		443.046	17.97
24.0408	-1.1558		24.7369	0.778151		388.25	-0.4144		441.993	-1.81441		443.309	15.01
24.0468	-1.149		24.7424	0.812913		388.5	-0.4899		442.256	-1.89786		443.572	17.08
24.0528	-1.16197		24.7479	0.832509		388.75	-0.5236		442.519	-1.83617		443.835	19.64
24.0588	-1.16118		24.753	0.792392		389	-0.6406		442.782	-1.85494		444.098	23.87
24.0644	-1.17715		24.758	0.832509		389.25	-0.7249		443.046	-1.81745		444.362	19.56
24.0699	-1.16859		24.7634	0.851258		389.5	-0.7412		443.309	-1.82547		444.625	25.62
24.0758	-1.16327		24.7689	0.857332		389.75	-0.7895		443.572	-1.79239		444.888	23.41
24.0818	-1.16077		24.774	0.832509		390	-1.127		443.835	-1.82978		445.151	20.92
24.0878	-1.19673		24.779	0.819544		390.25	-1.4068		444.098	-1.82751		445.415	18.89
24.0938	-1.18075		24.7844	0.799341		390.5	-1.4977		444.362	-1.83063		445.678	26.81
24.0998	-1.18614		24.7899	0.770852		390.75	-1.4928		444.625	-1.86991		445.809	18.08
24.1058	-1.19254		24.795	0.80618		391	-1.0016		444.888	-1.86463		446.073	18.97
24.1118	-1.19977		24.8	0.763428		391.25	-1.4908		445.151	-1.83161		446.336	22.29
24.1178	-1.18265		24.8054	0.812913		391.5	-0.7699		445.415	-1.84075		446.599	22.05
24.1234	-1.19466		24.8109	0.838849		391.75	-0.7803		445.678	-1.86884		446.862	21.99
24.1289	-1.18409		24.816	0.812913		392	-0.548		445.809	-1.82719		447.125	24.06
24.1348	-1.16094		24.821	0.832509		392.25	-0.7654		446.073	-1.84446		447.389	24.86
24.1408	-1.17506		24.8264	0.80618		392.5	-0.8491		446.336	-1.83661		447.652	32.21
24.1468	-1.1559		24.8319	0.78533		392.75	-1.2023		446.599	-1.83858		447.915	24.18
24.1528	-1.13963		24.837	0.838849		393	-1.5308		446.862	-1.87253		448.178	24.78
24.1584	-1.15423		24.842	0.78533		393.25	-1.6483		447.125	-1.86604		448.441	19.64
24.1639	-1.13446		24.8474	0.748188		393.5	-0.4647		447.389	-1.88363		448.705	35.5
24.1698	-1.14355		24.8529	0.826075		393.75	-1.3598		447.652	-2.01165		448.968	31.22
24.1758	-1.1259		24.858	1.50379		394	-1.4067		447.915	-1.91121		449.231	24.46
24.1818	-1.14026		24.863	1.14613		394.25	-1.4964		448.178	-1.99031		449.494	22.87
24.1878	-1.10576		24.868	0.740363		394.5	-1.7229		448.441	-1.94535		449.758	21.83
24.1934	-1.10791		24.873	0.724276		394.75	-1.6144		448.705	-2.04003		450.021	13.57
24.1989	-1.09961		24.8784	0.556303		395	-1.4426		448.968	-1.89513		450.284	24.93
24.2048	-1.10321		24.8839	0.633468		395.25	-1.3422		449.231	-1.90955		450.547	18.58
24.2108	-1.08882		24.889	0.812913		395.5	-1.3677		449.494	-1.76572		450.81	24.74
24.2168	-1.1098		24.894	0.845098		395.75	-1.4679		449.758	-1.91175		451.074	29.66
24.2228	-1.11652		24.899	0.70757		396	-1.4743		450.021	-1.77476		451.337	32.24
24.2284	-1.10864		24.904	0.724276		396.25	-1.6041		450.284	-1.91259		451.468	29.33
24.2339	-1.11125		24.909	0.755875		396.5	-1.4784		450.547	-1.80663		451.6	28.9
24.2398	-1.09553		24.914	0.755875		396.75	-1.4559		450.81	-1.93159		451.863	28.65
24.2458	-1.09698		24.9194	0.778151		397	-1.3421		451.074	-1.73604		452.126	26.56
24.2518	-1.11227		24.9249	0.792392		397.25	-0.998		451.337	-2.00007		452.39	28.83
24.2578	-1.11407		24.93	0.763428		397.5	-0.3712		451.468	-1.96668		452.653	20.48
24.2634	-1.10827		24.935	0.716003		397.75	-0.1307		451.6	-1.76547		452.949	23.91
24.2689	-1.0875		24.94	0.755875		398	-0.0697		451.863	-1.97225		453.212	28.43
24.2748	-1.09347		24.945	0.755875		398.25	-0.9293		452.126	-1.92314		453.475	26.47
24.2808	-1.06485		24.95	0.875061		398.5	-0.5638		452.39	-1.95409		453.739	29.44
24.2864	-1.06552		24.955	1.08636		398.75	-0.5288		452.653	-1.84174		454.002	24.37
24.2919	-1.08848		24.96	1.11727		399	-0.9403		452.949	-1.82503		454.265	21.44
24.2978	-1.07508		24.965	0.959041		399.25	-1.0545		453.212	-1.94809		454.528	20.87
24.3038	-1.07639		24.97	0.892095		399.5	-0.8824		453.475	-1.90363		454.66	19.86
24.3094	-1.04707		24.975	0.80618		399.75	-1.1746		453.739	-2.01246		454.791	18.44
24.3149	-1.0546		24.9804	0.819544		400	-1.5696		454.002	-1.97534		455.055	4.67
24.3208	-1.06471		24.9859	0.968483		400.25	-1.8796		454.265	-1.91294		455.318	24.79
24.3268	-1.08334		24.991	0.924279		400.5	-2.0538		454.528	-1.91698		455.581	11.62
24.3324	-1.1128		24.996	0.944483		400.75	-1.9829		454.66	-2.02224		455.844	1.2
24.3379	-1.11728		25.001	1.28556		401	-1.5796		454.791	-2.01671		456.108	27.21
24.3438	-1.12837		25.006	1.24304		401.25	-1.1713		455.055	-1.91139		456.371	59.19
24.3498	-1.11309		25.011	1.0607		401.5	-0.7855		455.318	-2.07801		456.634	30.68
24.3554	-1.10305		25.016	1.07188		401.75	-1.8119		455.581	-1.86701		456.897	35.76
24.3609	-1.12844		25.021	1.1038		402	-1.7459		455.844	-2.05726		457.16	35.87
24.3668	-1.16592		25.026	1.02938		402.25	-1.6419		456.108	-2.04779		457.424	27.42
24.3728	-1.1597		25.031	1		402.5	-2.0003		456.371	-2.69196		457.687	23.12
24.3784	-1.17114		25.036	1.32222		402.75	-0.86		456.634	-2.18429		457.95	19.47
24.3839	-1.14933		25.041	1.25285		403	-0.7305		456.897	-2.25642		458.213	23.09
24.3898	-1.14166		25.046	0.973128		403.25	-1.6867		457.16	-2.13096		458.476	29.82
24.3958	-1.13551		25.051	1.03342		403.5	-1.4397		457.424	-2.20694		458.74	30.73
24.4014	-1.10462		25.056	1.36549		403.75	-1.7003		457.687	-1.93159		459.003	17.78
24.4069	-1.12372		25.061	1.58771		404	-1.4689		457.95	-1.95402		459.266	22.44
24.4124	-1.13081		25.066	1.24797		404.25	-1.8043		458.213	-1.942		459.529	22.87
24.4179	-1.15641		25.071	1.08991		404.5	-0.7544		458.476	-2.02737		459.793	0
24.4238	-1.14175		25.076	1.35218		404.75	-0.2645		458.74	-2.02153		460.056	18.87
24.4298	-1.13771		25.081	1.12057		405	-0.5081		459.003	-2.17258		460.187	38.07
24.4354	-1.14559		25.086	1.01703		405.25	-0.8488		459.266	-1.91281		460.451	11.16
24.4409	-1.139		25.091	1.42975		405.5	-1.708		459.529	-2.02394		460.714	12.62
24.4464	-1.17762		25.096	1.32634		405.75	-0.8658		459.793	-2.15198		460.977	15.04
24.4519	-1.18108		25.101	0.919078		406	-0.3244		460.056	-2.52529		461.24	18.35
24.4574	-1.18268		25.106	0.913814		406.25	-0.36		460.187	-2.3291		461.503	24.18
24.4629	-0.717571		25.111	1.16732		406.5	-0.3069		460.451	-1.91226		461.767	18.05
24.4748	-1.55409		25.116	1.48714		406.75	-0.025		460.714	-1.87306		462.03	12.75
24.4804	-1.20659		25.121	0.986772		407	-0.2711		460.977	-1.92834		462.293	21.85
24.4859	-1.20089		25.126	0.90309		407.25	-0.2035		461.24	-2.05238		462.556	16.86
24.4914	-1.2001		25.131	0.944483		407.5	-0.3108		461.503	-1.99271		463.181	19.35
24.4969	-1.13804		25.136	1.13672		407.75	-0.5263		461.767	-1.87597		463.445	49.8
24.5024	-1.17773		25.141	1.21484		408	-0.5491		462.03	-1.86754		463.708	51.34
24.5079	-1.16183		25.146	1.29226		408.25	0.0675		462.293	-1.89808		463.971	45.72
24.5134	-1.09539		25.151	1.21219		408.5	0.704		462.556	-1.90434		464.234	42.37
24.5189	-1.11303		25.156	1.16137		408.75	0.8116		463.181	-1.92387		464.497	45.21
24.5248	-1.12251		25.161	1.50786		409	0.9243		463.445	-2.16675		464.761	39.19
24.5308	-1.13858		25.166	1.60314		409.25	0.7681		463.708	-2.22717		465.024	43.13
24.5364	-1.13093		25.171	1.37475		409.5	0.8816		463.971	-2.11733		465.287	48.98
24.5419	-1.12781		25.176	1.04139		409.75	0.9159		464.234	-2.20575		465.55	46.07
24.5474	-1.10877		25.181	1.23553		410	1.2043		464.497	-2.16669		465.813	42.68
24.5529	-1.13491		25.186	1.23045		410.25	1.2071		464.761	-2.18845		466.077	45.99
24.5584	-1.14912		25.191	1.43136		410.5	1.0529		465.024	-2.04992		466.34	41.94
24.5639	-1.14474		25.196	1.20952		410.75	0.7223		465.287	-2.22116		466.603	47.02
24.5694	-1.14699		25.201	1.03342		411	0.8294		465.55	-2.08954		466.866	46.69
24.5749	-1.13016		25.206	1.47422		411.25	0.7301		465.813	-2.11066		467.13	27.08
24.5804	-1.14216		25.211	1.56348		411.5	0.723		466.077	-2.08379		467.393	30.6
24.5859	-1.1432		25.216	1.38382		411.75	0.6446		466.34	-2.11712		467.656	26.76
24.5914	-1.13314		25.221	1.33041		412	0.4936		466.603	-2.18583		467.919	31.03
24.5969	-1.13411		25.226	1.29667		412.25	0.5488		466.866	-2.18023		468.182	31.37
24.6024	-1.13695		25.2314	1.25527		412.5	0.5903		467.13	-2.03053		468.446	32.19
24.6079	-1.12996		25.2369	1.65896		412.75	0.5083		467.393	-2.0919		468.709	33.5
24.6134	-1.11101		25.242	0.913814		413	0.406		467.656	-2.02904		468.972	33
24.6189	-1.11341		25.247	0.838849		413.25	0.4548		467.919	-1.98145		469.235	44.45
24.6244	-1.13726		25.252	1.08991		413.5	0.4243		468.182	-2.03465		469.498	41.43
24.6299	-1.1284		25.257	1.38561		413.75	0.4265		468.446	-1.98324		469.762	39.7
24.635	-1.12622		25.262	0.892095		414	0.6048		468.709	-2.07575		470.025	37.29
24.64	-1.14044		25.267	0.845098		414.25	0.6927		468.972	-2.05225		470.288	34.09
24.6454	-1.15727		25.272	0.963788		414.5	0.7825		469.235	-2.09652		470.551	34.3
24.6509	-1.14313		25.277	1.49693		414.75	1.5395		469.498	-2.04867		470.815	37.75
24.6564	-1.16615		25.282	1.01703		415	1.7292		469.762	-2.05417		471.078	37.69
24.6619	-1.13813		25.287	0.819544		415.25	1.8149		470.025	-1.99886		471.354	38.97
24.6674	-1.12313		25.292	0.778151		415.5	1.2705		470.288	-2.02323		471.617	37.9
24.6729	-1.11062		25.297	0.69897		415.75	1.19		470.551	-2.01237		471.881	32.1
24.6784	-1.09137		25.302	0.716003		416	1.1048		470.815	-2.06082		472.144	31.68
24.6839	-1.11606		25.307	0.716003		416.25	1.9369		471.078	-2.06594		472.407	28.05
24.689	-1.10519		25.312	0.724276		416.5	1.2949		471.354	-2.0353		472.67	25.17
24.694	-1.08963		25.317	0.70757		416.75	1.7356		471.617	-2.10481		472.933	26.67
24.6994	-1.07473		25.322	0.681241		417	1.5241		471.881	-2.03479		473.197	24.62
24.7049	-1.0938		25.327	0.69897		417.25	2.19		472.144	-2.0001		473.46	18.81
24.7104	-1.08334		25.332	0.672098		417.5	1.9283		472.407	-1.9586		473.723	17.41
24.7159	-1.07626		25.337	0.732394		417.75	2.3201		472.67	-1.93404		473.986	20.85
24.721	-1.08698		25.3424	0.732394		418	2.1043		472.933	-1.97786		474.249	23.12
24.726	-1.07768		25.3479	0.70757		418.25	1.9843		473.197	-1.97167		474.513	20.85
24.7314	-1.07583		25.353	0.716003		418.5	1.7791		473.46	-1.94507		474.776	12.46
24.7369	-1.05166		25.358	0.70757		418.75	1.3841		473.723	-1.99169		475.039	7.39
24.7424	-1.0394		25.363	0.690196		419	2.0011		473.986	-1.952		475.302	4.46
24.7479	-1.03499		25.368	0.69897		419.25	2.0697		474.249	-1.96089		475.565	2.14
24.753	-1.039		25.373	0.681241		419.5	1.7545		474.513	-1.94992		475.829	3.98
24.758	-1.05989		25.378	0.681241		419.75	1.1507		474.776	-1.89275		476.092	9.2
24.7634	-1.00876		25.383	0.690196		420	1.3293		475.039	-1.88703		476.355	6.34
24.7689	-1.0294		25.388	0.70757		420.25	1.1323		475.302	-1.81476		476.618	0.33
24.774	-1.02973		25.3934	0.690196		420.5	1.0745		475.565	-1.86318		476.882	1.78
24.779	-1.02824		25.3989	0.690196		420.75	0.8379		475.829	-1.79107		477.145	0.89
24.7844	-1.01582		25.404	0.70757		421	0.8275		476.092	-1.86765		477.408	0
24.7899	-1.01874		25.409	0.672098		421.25	0.9966		476.355	-1.77597		477.671	0.8
24.795	-1.01196		25.414	0.724276		421.5	0.893		476.618	-1.85331		477.934	0
24.8	-1.01505		25.419	0.763428		421.75	1.4313		476.882	-1.77621		478.198	0
24.8054	-1.00348		25.4244	0.954243		422	1.1403		477.145	-1.83602		478.461	0
24.8109	-1.00348		25.4299	1.64147		422.25	0.6845		477.408	-1.79502		478.724	0.85
24.816	-1.01749		25.435	1.60314		422.5	0.6557		477.671	-1.85294		478.987	0
24.821	-1.00242		25.44	0.954243		422.75	0.7254		477.934	-1.93337		479.25	0
24.8264	-1.00169		25.445	0.770852		423	0.561		478.198	-1.98792		479.514	0
24.8319	-1.03944		25.45	0.69897		423.25	0.6589		478.461	-1.9982		479.777	0
24.837	-1.02041		25.4554	0.681241		423.5	0.7662		478.724	-1.93562		479.908	0
24.842	-0.991305		25.4609	0.70757		423.75	0.8045		478.987	-2.61588		480.04	0
24.8474	-1.00382		25.466	0.681241		424	1.3153		479.25	-2.48454		480.303	0
24.8529	-1.03054		25.471	0.69897		424.25	1.1219		479.514	-2.71755		480.567	0
24.858	-1.02627		25.4764	0.690196		424.5	0.9125		479.777	-2.77485		480.83	0
24.863	-1.02114		25.4819	0.69897		424.75	0.8399		479.908	-3.20224		481.211	0.26
24.868	-1.02429		25.487	0.681241		425	1.6982		480.04	-2.70827		481.475	8.23
24.873	-1.02818		25.492	0.716003		425.25	1.3063		480.303	-2.50469		481.738	10.78
24.8784	-1.01978		25.4974	0.724276		425.5	1.5087		480.567	-2.79043		482.264	8.07
24.8839	-1.02837		25.5029	0.70757		425.75	1.0448		480.83	-2.89205		482.527	9.88
24.889	-1.00567		25.508	0.716003		426	0.7689		481.211	-2.73823		482.791	4.1
24.894	-0.992716		25.513	0.724276		426.25	0.8538		481.475	-2.69589		483.054	3.96
24.899	-1.00092		25.5184	0.732394		426.5	0.9202		481.738	-2.44768		483.317	9.18
24.904	-1.0002		25.5239	0.724276		426.75	0.785		482.264	-2.48255		483.58	3.66
24.909	-0.986869		25.529	0.716003		427	0.9548		482.527	-2.58356		483.844	11.44
24.914	-1.03344		25.534	0.70757		427.25	0.9845		482.791	-2.38466		484.107	10.65
24.9194	-1.06601		25.5394	0.716003		427.5	0.6446		483.054	-2.67339		484.37	6.25
24.9249	-0.939335		25.5449	0.724276		427.75	0.724		483.317	-2.49739		484.633	18.13
24.93	-0.945823		25.55	0.732394		428	0.8177		483.58	-2.70212		484.811	21.54
24.935	-0.94984		25.555	0.69897		428.25	0.9455		483.844	-2.53528		485.074	21.2
24.94	-0.948968		25.5604	0.724276		428.5	1.0865		484.107	-2.71701		485.337	13.29
24.945	-0.908562		25.5659	0.763428		428.75	0.9079		484.37	-2.53734		485.6	16.11
24.95	-0.947614		25.5714	0.755875		429	0.8189		484.633	-2.71786		485.864	12.01
24.955	-0.975682		25.5769	0.857332		429.25	0.869		484.811	-2.77577		486.127	0
24.96	-0.970525		25.582	0.944483		429.5	1.1388		485.074	-2.7695		486.39	0
24.965	-0.939829		25.587	1.82282		429.75	0.8478		485.337	-2.80118		486.653	0
24.97	-0.961688		25.5924	1.25527		430	0.8684		485.6	-2.82695		486.917	41.3
24.975	-0.93845		25.5979	0.80618		430.25	0.8481		485.864	-2.91429		487.18	41.68
24.9804	-0.955735		25.6034	0.799341		430.5	1.0568		486.127	-3.09066		487.443	75.98
24.9859	-0.957443		25.6089	0.826075		430.75	0.9041		486.39	-2.92327		487.706	74.92
24.991	-0.957827		25.614	0.977724		431	0.5495		486.653	-3.20747		487.969	70.91
24.996	-0.937135		25.619	1.71684		431.25	0.5249		486.917	-2.9476		488.233	74.79
25.001	-0.948791		25.6244	2.2033		431.5	0.4704		487.18	-2.86311		488.496	72.16
25.006	-0.977205		25.6299	1.68305		431.75	1.0896		487.443	-2.87323		489.036	80.51
25.011	-0.997234		25.6354	1.42325		432	1.3781		487.706	-2.85784		492.296	60.12
25.016	-1.02389		25.6409	1.38739		432.25	0.8518		487.969	-2.98402		492.917	69.92
25.021	-1.93109		25.6464	0.968483		432.5	0.5969		488.233	-2.88035		493.537	60.57
25.026	-2.15903		25.6519	1.01703		432.75	0.8662		488.496	-3.02418		494.158	61.67
25.031	-2.38993		25.6574	0.968483		433	1.0025		489.036	-3.3465		494.779	62.57
25.036	-2.68355		25.6629	0.973128		433.25	0.9164		492.296	-3.38257		495.4	51.22
25.041	-3.28258		25.6684	1.0086		433.5	0.968		492.917	-3.47659		496.021	50.02
25.046	#NUM!		25.6739	0.968483		433.75	1.7426		493.537	-3.58938		497.263	50.92
25.051	#NUM!		25.6794	0.977724		434	1.7515		494.158	-3.47738		497.883	57.03
25.056	#NUM!		25.6849	1.01703		434.25	1.2607		494.779	-3.57519		498.504	61.6
25.061	#NUM!		25.69	1.01284		434.5	1.0199		495.4	-3.41071		499.125	47.46
25.066	#NUM!		25.695	0.995635		434.75	1.0148		496.021	-3.40263		499.746	71.19
25.071	#NUM!		25.7004	0.913814		435	0.8065		496.642	-2.94701		500.367	68.79
25.076	#NUM!		25.7059	0.919078		435.25	0.8161		497.263	-3.47092		500.988	66.74
25.081	#NUM!		25.7114	0.944483		435.5	0.8849		497.883	-3.5557		501.609	67.04
25.086	#NUM!		25.7169	1.03342		435.75	0.8734		498.504	-3.38537		502.23	69.47
25.091	#NUM!		25.7224	1.66464		436	0.9325		499.125	-3.38211		502.54	58
25.096	#NUM!		25.7279	1.53908		436.25	0.8734		499.746	-3.29865		503.161	1.74
25.101	#NUM!		25.7334	1.37291		436.5	0.9229		500.367	-3.28741		503.782	15.14
25.106	#NUM!		25.7389	1.43933		436.75	0.8623		500.988	-3.33965		504.403	69.27
25.111	#NUM!		25.7444	1.3075		437	0.9084		501.609	-3.35938		504.713	70.03
25.116	#NUM!		25.7499	1.2833		437.25	0.6955		502.23	-3.34044		505.334	72.71
25.121	#NUM!		25.7558	1.28103		437.5	0.8812		502.54	-3.20102		505.644	65.85
25.126	#NUM!		25.7618	1.47422		437.75	0.9543		503.161	-3.28702		505.955	77.24
25.131	#NUM!		25.7674	1.16435		438	0.6812		503.782	-3.20288		506.265	19.1
25.136	#NUM!		25.7729	1.01284		438.25	0.6322		504.403	-3.24521		506.576	70.29
25.141	#NUM!		25.7784	1.41664		438.5	0.6167		504.713	-3.19721		506.886	82.26
25.146	#NUM!		25.7839	1.29667		438.75	0.5631		505.334	-3.1997		507.196	72.3
25.151	#NUM!		25.7894	1.27184		439	0.6083		505.644	-3.21953		507.507	64.08
25.156	#NUM!		25.7949	1.38021		439.25	0.6302		505.955	-3.24037		507.817	72.38
25.161	#NUM!		25.8004	1.02938		439.5	0.5995		506.265	-2.55881		508.128	69.18
25.166	#NUM!		25.8059	0.826075		439.75	0.5432		506.576	-3.21149		508.438	77.97
25.171	#NUM!		25.8114	0.819544		440	0.5356		506.886	-3.33655		508.749	73.6
25.176	#NUM!		25.8169	0.880814		440.25	0.1945		507.196	-3.27615		509.059	67.47
25.181	#NUM!		25.8228	0.919078		440.5	0.6551		507.507	-3.0373		509.369	65.16
25.186	#NUM!		25.8288	0.863323		440.75	0.5593		507.817	-3.28444		509.68	45.44
25.191	#NUM!		25.8344	0.716003		441	0.7113		508.128	-3.26183		509.99	67.28
25.196	#NUM!		25.8399	0.681241		441.25	0.7485		508.438	-3.30084		510.611	72.36
25.201	#NUM!		25.8454	0.653213		441.5	0.5748		508.749	-3.12582		511.232	57.4
25.206	-0.925347		25.8509	0.653213		441.75	0.7537		509.059	-3.24898		511.853	72.35
25.211	-0.921507		25.8564	0.819544		442	0.6254		509.369	-3.30105		512.474	73.53
25.216	-0.945861		25.8619	0.826075		442.25	0.545		509.68	-3.16863		513.095	62
25.221	-1.01006		25.8678	0.763428		442.5	0.6174		509.99	-3.27712		513.716	66.75
25.226	-1.05707		25.8738	0.672098		442.75	0.4795		510.611	-3.31036		514.336	75.63
25.2314	-1.05164		25.8794	0.643453		443	0.4466		511.232	-3.09004		515.035	70.69
25.2369	-0.996549		25.8849	0.643453		443.25	0.4858		511.853	-3.19235		515.656	64.64
25.242	-1.05035		25.8904	0.732394		443.5	0.6132		512.474	-3.17637		516.277	61.5
25.247	-1.03333		25.8959	0.80618		443.75	0.5296		513.095	-3.11434		516.897	61.47
25.252	-1.01495		25.9018	0.724276		444	0.5068		513.716	-3.29336		517.518	0
25.257	-1.05053		25.9078	0.724276		444.25	0.5808		514.336	-3.13549		518.139	0
25.262	-1.03065		25.9134	0.748188		444.5	0.6335		515.035	-3.24878		518.76	0
25.267	-0.999313		25.9189	0.732394		444.75	0.6116		515.656	-3.20795		519.381	0
25.272	-0.994184		25.9248	0.748188		445	0.5194		516.277	-3.18541		520.002	8.75
25.277	-0.987238		25.9308	0.740363		445.25	0.5361		516.897	-3.21049		520.623	32.82
25.282	-0.968251		25.9364	0.732394		445.5	0.4184		517.518	-3.56847		521.244	76.48
25.287	-0.979327		25.9419	0.792392		445.75	0.6454		518.139	-3.6913		521.864	55.66
25.292	-0.995917		25.9474	0.748188		446	0.4031		518.76	-3.54262		522.485	63.3
25.297	-0.962265		25.9529	0.770852		446.25	0.4216		519.381	-3.60795		523.106	21.38
25.302	-0.98685		25.9588	0.857332		446.5	0.423		520.002	-3.44356		523.727	69.34
25.307	-0.964604		25.9648	0.892095		446.75	0.6191		520.623	-3.30619		524.348	32.67
25.312	-0.955499		25.9704	0.892095		447	0.6842		521.244	-3.47167		524.969	24.58
25.317	-0.972055		25.9759	0.897627		447.25	0.6336		521.864	-3.34968		525.59	53.95
25.322	-0.960923		25.9818	0.908485		447.5	0.7119		522.485	-3.39383		526.21	43.44
25.327	-0.977793		25.9878	0.977724		447.75	0.6123		523.106	-3.16168		526.831	90.83
25.332	-0.975879		25.9938	1.13988		448	0.7512		523.727	-3.32422		527.452	91.07
25.337	-0.969542		25.9998	1.07918		448.25	0.7659		524.348	-4.1304		528.073	77.58
25.3424	-0.982722		26.0054	1.0607		448.5	0.7409		524.969	-3.27155		528.772	0
25.3479	-0.993993		26.0109	1.0607		448.75	1.0422		525.59	-3.92364		529.392	35.11
25.353	-0.996776		26.0168	0.944483		449	1.1869		526.21	-3.4102		530.013	0
25.358	-0.99638		26.0228	0.851258		449.25	0.1824		526.831	-3.50075		530.634	13.8
25.363	-1.01797		26.0284	0.929419		449.5	-0.6726		527.452	-4.15911		530.945	24.36
25.368	-0.973251		26.0339	1.25527		449.75	-0.0131		528.073	-3.565		531.255	84.04
25.373	-0.945668		26.0398	0.977724		450	0.1887		528.772	-3.9956		531.721	68.43
25.378	-0.96988		26.0458	0.924279		450.25	-0.1745		529.392	-2.8608		531.876	77.34
25.383	-0.981049		26.0514	0.880814		450.5	0.1317		530.013	-2.97549		532.186	74.34
25.388	-1.00881		26.0569	0.919078		450.75	0.666		530.634	-2.83206		532.497	66.66
25.3934	-1.0095		26.0628	0.845098		451	0.7113		530.945	-3.57937		532.807	41.7
25.3989	-1.01827		26.0688	0.838849		451.25	0.6527		531.255	-3.51924		533.118	27.24
25.404	-0.993417		26.0748	0.819544		451.5	0.6862		531.721	-3.20677		533.428	24.64
25.409	-1.01022		26.0808	0.845098		451.75	0.5604		531.876	-3.28171		533.738	32.94
25.414	-0.989286		26.0864	0.838849		452	0.6753		532.186	-3.02201		534.049	31.92
25.419	-0.996855		26.0919	0.880814		452.25	0.534		532.497	-2.95576		534.359	6.75
25.4244	-1.00368		26.0978	0.908485		452.5	0.5708		532.807	-2.79962		535.058	12.31
25.4299	-1.01904		26.1038	0.908485		452.75	0.5305		533.118	-2.36965		535.368	3.94
25.435	-1.02767		26.1098	1.22531		453	0.5499		533.428	-2.47097		535.679	5.44
25.44	-1.02001		26.1158	1.08991		453.25	0.3931		533.738	-2.59219		535.989	0.67
25.445	-1.04935		26.1214	0.838849		453.5	0.7846		534.049	-2.94846		536.3	34.46
25.45	-1.0144		26.1269	0.623249		453.75	0.2722		534.359	-2.855		536.61	56.08
25.4554	-1.02032		26.1328	0.770852		454	0.6551		535.058	-3.09559		536.92	0
25.4609	-1.02503		26.1388	0.908485		454.25	0.702		535.368	-3.20246		537.231	30.53
25.466	-1.01748		26.1448	1.00432		454.5	0.931		535.679	-3.01839		537.541	34.31
25.471	-1.01254		26.1508	0.919078		454.75	0.9086		535.989	-3.21715		537.852	34.63
25.4764	-1.01433		26.1568	0.78533		455	0.8728		536.3	-3.19898		538.162	35.97
25.4819	-1.00859		26.1628	0.748188		455.25	0.6366		536.61	-3.0433		538.473	31.71
25.487	-1.01156		26.1684	0.838849		455.5	0.5644		536.92	-2.45015		538.783	33.4
25.492	-1.01571		26.1739	0.863323		455.75	0.7703		537.231	-2.61084		539.093	32.61
25.4974	-1.04316		26.1798	0.875061		456	0.9437		537.541	-2.38228		539.404	26.14
25.5029	-1.01766		26.1858	0.748188		456.25	0.8684		537.852	-2.37878		539.714	31.81
25.508	-0.985854		26.1918	0.838849		456.5	0.9379		538.162	-2.30623		540.025	31.14
25.513	-1.00211		26.1978	0.94939		456.75	0.8924		538.473	-2.35035		540.335	30.44
25.5184	-1.00876		26.2038	0.908485		457	0.6355		538.783	-2.33859		540.646	29.11
25.5239	-1.00113		26.2098	0.748188		457.25	0.2901		539.093	-2.33304		540.956	31.99
25.529	-1.03869		26.2154	0.740363		457.5	0.1968		539.404	-2.26776		541.266	31.5
25.534	-1.0231		26.2209	0.716003		457.75	0.2106		539.714	-2.33063		541.577	31.15
25.5394	-1.04008		26.2268	0.778151		458	0.3738		540.025	-2.34793		541.887	24.12
25.5449	-1.0147		26.2328	0.939519		458.25	0.2968		540.335	-2.33438		542.198	27.4
25.55	-1.0504		26.2388	1.27646		458.5	0.3578		540.646	-2.27942		542.508	29.78
25.555	-1.01874		26.2448	1.16137		458.75	0.2095		540.956	-2.33934		542.819	30.07
25.5604	-1.04761		26.2508	1.48001		459	0.2102		541.266	-2.33792		543.129	29.77
25.5659	-1.06972		26.2568	1.50651		459.25	0.1884		541.577	-2.31219		543.439	0
25.5714	-1.07028		26.2628	1.25527		459.5	0.2772		541.887	-2.26183		543.75	0.17
25.5769	-1.03725		26.2688	1.49831		459.75	0.2988		542.198	-2.30253		544.06	0.02
25.582	-1.02101		26.2748	1.66652		460	0.3742		542.508	-2.3515		544.371	0
25.587	-0.984119		26.2808	1.30535		460.25	0.2398		542.819	-2.46114		544.681	0.06
25.5924	-0.980103		26.2864	1.28556		460.5	0.439		543.129	-2.97986		544.992	0
25.5979	-0.985991		26.2919	1.04922		460.75	0.3163		543.439	-2.94775		545.302	0
25.6034	-0.992753		26.2978	0.857332		461	0.3123		543.75	-3.41947		545.612	0.02
25.6089	-1.00977		26.3038	0.778151		461.25	0.2282		544.06	-3.34755		545.923	0
25.614	-1.03825		26.3098	0.770852		461.5	0.4385		544.371	-2.22574		546.142	0
25.619	-1.02267		26.3158	0.799341		461.75	0.4232		544.681	-2.20822		546.337	0.28
25.6244	-0.999897		26.3218	0.78533		462	0.5817		544.992	-2.19286		546.533	30.84
25.6299	-1.03135		26.3278	0.80618		462.25	0.3089		545.302	-2.23428		546.728	47.88
25.6354	-1.06046		26.3338	1.08636		462.5	0.3083		545.612	-2.50756		546.924	49.02
25.6409	-1.09818		26.3398	0.740363		462.75	0.2721		545.923	-2.98508		547.12	53.46
25.6464	-1.12718		26.3458	1.03342		463	0.2754		546.142	-3.3214		547.315	52.05
25.6519	-1.0738		26.3518	1.02531		463.25	0.2675		546.337	-3.20818		547.511	60.92
25.6574	-1.08101		26.3578	0.838849		463.5	0.2489		546.533	-2.54962		547.707	40.43
25.6629	-1.11619		26.3638	1.18184		463.75	0.2474		546.728	-2.4897		547.902	55.02
25.6684	-1.08187		26.3694	1.17898		464	0.2791		546.924	-2.37402		548.098	55.12
25.6739	-1.14552		26.3749	1.07918		464.25	0.1912		547.12	-2.41808		548.293	58.55
25.6794	-1.10835		26.3808	1.05308		464.5	0.2748		547.315	-2.41273		548.685	59.56
25.6849	-1.14017		26.3868	0.897627		464.75	0.2114		547.511	-3.17364		548.88	37.96
25.69	-1.10247		26.3928	1.03342		465	0.215		547.707	-2.72693		549.076	21.54
25.695	-1.09299		26.3988	0.919078		465.25	0.1758		547.902	-2.6903		549.272	15.8
25.7004	-1.09722		26.4048	0.869232		465.5	0.2489		548.098	-2.54859		549.467	37.36
25.7059	-1.08468		26.4108	0.944483		465.75	0.4266		548.293	-2.67369		549.663	38.24
25.7114	-1.05856		26.4168	1.35603		466	0.2236		548.685	-3.39963		549.859	37.17
25.7169	-1.0538		26.4228	1.56703		466.25	0.3388		548.88	-3.03138		550.054	45.3
25.7224	-1.01671		26.4288	1.27875		466.5	0.1328		549.076	-3.41757		550.25	58.09
25.7279	-1.00843		26.4348	1.00432		466.75	0.1993		549.272	-3.21937		550.445	19.86
25.7334	-0.975114		26.4408	0.880814		467	0.179		549.467	-2.56645		550.641	41.99
25.7389	-0.996915		26.4468	0.913814		467.25	0.2335		549.663	-2.34518		550.837	47.13
25.7444	-0.995929		26.4528	1.18469		467.5	0.1295		549.859	-2.41466		551.032	44.91
25.7499	-0.966005		26.4588	1.49276		467.75	0.2074		550.054	-2.43026		551.228	46.79
25.7558	-1.00157		26.4648	1.31806		468	0.188		550.25	-2.95228		551.424	46.51
25.7618	-1.00062		26.4708	1.17319		468.25	0.4872		550.445	-2.71431		551.619	28.42
25.7618	-1.05234		26.4768	1.26951		468.5	0.344		550.641	-2.45821		551.815	43.13
25.7674	-1.05262		26.4828	1.22531		468.75	0.444		550.837	-2.4237		552.011	41.94
25.7729	-1.0264		26.4888	1.33646		469	0.5558		551.032	-2.39495		552.206	46.7
25.7784	-1.01693		26.4948	0.991226		469.25	0.5829		551.228	-2.41941		552.402	46.81
25.7839	-0.976833		26.5008	1.07188		469.5	0.6518		551.424	-3.18381		552.597	21.34
25.7894	-0.99833		26.5068	0.94939		469.75	0.5321		551.619	-2.94651		552.793	77.3
25.7949	-0.998262		26.5128	0.838849		470	0.5544		551.815	-2.41654		552.989	67.87
25.8004	-0.986981		26.5188	0.763428		470.25	0.7463		552.011	-2.50657		553.184	62.14
25.8059	-1.00523		26.5248	0.716003		470.5	0.5637		552.206	-2.73939		553.38	65.05
25.8114	-0.966864		26.5308	0.845098		470.75	0.444		552.402	-2.95625		553.576	20.42
25.8169	-0.968807		26.5368	1.32838		471	0.3922		552.597	-2.83914		553.771	40.48
25.8228	-0.98965		26.5428	1.48996		471.25	0.521		552.793	-2.98733		553.967	76.33
25.8288	-0.965678		26.5484	1.01703		471.5	0.6908		552.989	-2.95645		554.163	65.5
25.8344	-0.962069		26.5539	0.845098		471.75	0.524		553.184	-2.682		554.358	59.92
25.8399	-0.951283		26.5598	0.740363		472	0.6257		553.38	-2.77607		554.554	59.1
25.8454	-0.943547		26.5658	0.778151		472.25	0.7504		553.576	-2.95938		554.749	37
25.8509	-0.935894		26.5718	0.863323		472.5	0.7173		553.771	-3.25994		554.945	0.03
25.8564	-0.93619		26.5778	0.880814		472.75	0.7916		553.967	-3.08742		555.141	16.14
25.8619	-0.929657		26.5838	1.03342		473	0.8982		554.163	-2.85199		555.336	20.22
25.8678	-0.933685		26.5898	1.1271		473.25	0.8633		554.358	-2.6212		555.532	15.98
25.8738	-0.924524		26.5958	0.908485		473.5	0.8151		554.554	-2.84513		555.728	40.24
25.8794	-0.953314		26.6018	1.50379		473.75	0.8113		554.749	-2.97699		555.923	43.92
25.8849	-0.955075		26.6078	1.51322		474	0.8563		554.945	-3.23094		556.119	32.1
25.8904	-0.960537		26.6138	1.47129		474.25	1.0382		555.141	-2.59436		556.314	52.25
25.8959	-0.957008		26.6198	1.17609		474.5	1.2016		555.336	-3.04792		556.51	52.2
25.9018	-0.925084		26.6258	0.819544		474.75	1.0363		555.532	-2.79655		556.706	61.81
25.9078	-0.929101		26.6318	0.778151		475	1.0366		555.728	-2.89537		556.901	60.89
25.9134	-0.942225		26.6378	0.908485		475.25	1.0642		555.923	-2.55969		557.097	62.73
25.9189	-0.915263		26.6438	0.838849		475.5	1.0773		556.119	-2.85366		557.293	63.31
25.9248	-0.934897		26.6498	0.740363		475.75	1.2699		556.314	-2.89939		557.488	64.96
25.9308	-0.938435		26.6558	0.681241		476	1.2174		556.51	-2.8166		557.684	67.68
25.9364	-0.95213		26.6618	0.857332		476.25	1.4407		556.706	-2.61084		557.88	66.05
25.9419	-0.956764		26.6678	0.90309		476.5	1.4699		556.901	-2.67214		558.075	64.48
25.9474	-0.981924		26.6738	1.28556		476.75	1.0012		557.097	-2.71004		558.271	65.92
25.9529	-1.00008		26.6798	1.97267		477	0.8889		557.293	-2.80675		558.466	59.2
25.9588	-1.01534		26.6858	2.00432		477.25	0.8878		557.488	-2.54698		558.662	62.4
25.9648	-1.01298		26.6918	1.72509		477.5	0.9074		557.684	-2.7646		558.858	69.47
25.9704	-1.01569		26.6978	1.79588		477.75	0.9942		557.88	-2.7506		559.053	45.53
25.9759	-0.991296		26.7038	1.51851		478	0.8944		558.075	-2.77825		559.249	52.5
25.9818	-1.0133		26.7098	1.10037		478.25	0.4053		558.271	-2.57781		559.445	71.92
25.9878	-1.04351		26.7158	0.94939		478.5	0.2773		558.466	-2.76731		559.64	53.14
25.9938	-1.05156		26.7218	0.944483		478.75	0.2953		558.662	-3.1338		559.836	69.27
25.9998	-1.03272		26.7278	1.46538		479	0.3269		558.858	-2.94702		560.032	73.66
26.0054	-0.99836		26.7338	1.75128		479.25	0.0696		559.053	-2.83292		560.305	76.71
26.0109	-0.984251		26.7398	1.62325		479.5	0.1919		559.249	-3.07903		560.697	83.82
26.0168	-1.00227		26.7458	1.48001		479.75	0.2318		559.445	-2.83714		560.892	84.11
26.0228	-1.03		26.7518	1.16137		480	0.5252		559.64	-2.73428		561.088	84.74
26.0284	-1.03383		26.7578	1.08636		480.25	0.3264		559.836	-2.60196		561.284	84.5
26.0339	-1.04829		26.7638	1.44404		480.5	0.3746		560.032	-2.73027		561.479	88.09
26.0398	-1.05888		26.7698	1.64738		480.75	0.4788		560.305	-2.78057		561.675	87.13
26.0458	-1.05025		26.7758	1.95182		481	0.2811		560.697	-2.84139		561.871	86.66
26.0514	-1.07124		26.7818	1.40654		481.25	0.3048		560.892	-2.8646		562.066	87.3
26.0569	-1.05846		26.7878	1.1038		481.5	0.2391		561.088	-2.89841		562.262	89.12
26.0628	-1.07043		26.7938	1.05308		481.75	0.307		561.284	-2.91995		562.457	90.21
26.0688	-1.06426		26.7998	1.43933		482	-0.0287		561.479	-2.95802		562.653	88.21
26.0748	-1.04989		26.8058	1.39094		482.25	-0.0187		561.675	-2.94582		562.849	88.16
26.0808	-1.03802		26.8118	1.54531		482.5	-0.2169		561.871	-2.98493		563.044	90.26
26.0864	-1.03964		26.8178	1.66181		482.75	-0.1308		562.066	-2.98793		563.24	86.26
26.0919	-1.0498		26.8238	1.79518		483	-0.1495		562.262	-2.96213		563.436	88.21
26.0978	-1.01531		26.8298	1.35603		483.25	-0.1576		562.457	-3.09134		563.631	84.73
26.1038	-1.01828		26.8358	1.27875		483.5	0.0665		562.653	-3.02067		563.827	85.22
26.1098	-1.03405		26.8418	1.31597		483.75	-0.0897		562.849	-3.03151		564.022	83.06
26.1158	-1.05767		26.8478	1.23553		484	-0.1892		563.044	-3.134		564.218	84.09
26.1214	-1.03315		26.8538	1.36736		484.25	0.0347		563.24	-3.04156		564.414	81.54
26.1269	-1.05923		26.8598	1.21748		484.5	0.5783		563.436	-3.13172		564.609	88.31
26.1328	-1.06062		26.8658	1.23805		484.75	0.8682		563.631	-3.07542		564.805	85.44
26.1388	-1.05313		26.8718	1.16435		485	0.7702		563.827	-3.00785		565.001	86.29
26.1448	-1.0338		26.8778	1.33244		485.25	0.457		564.022	-3.06162		565.196	86.31
26.1508	-1.01651		26.8838	1.71684		485.5	0.6197		564.218	-3.10857		565.392	88.64
26.1568	-0.999764		26.8898	2.06744		485.75	0.4882		564.414	-2.99615		565.588	85.87
26.1628	-0.96259		26.8958	2.35603		486	0.7328		564.609	-3.09056		565.783	86.31
26.1684	-0.966506		26.9018	2.04376		486.25	0.4656		564.805	-3.11763		565.979	88.64
26.1739	-0.950203		26.9078	2.11992		486.5	0.4177		565.001	-3.16451		566.174	91
26.1798	-0.998264		26.9138	1.89487		486.75	0.5519		565.196	-3.19982		566.566	86.66
26.1858	-1.03567		26.9198	1.70927		487	0.4806		565.392	-3.27416		566.761	81.77
26.1918	-1.02169		26.9258	1.36736		487.25	0.6332		565.588	-3.18457		566.957	82.56
26.1978	-1.01135		26.9318	1.44248		487.5	0.0381		565.783	-3.21483		567.348	83.01
26.2038	-1.03175		26.9378	1.17609		487.75	-0.0841		565.979	-3.2024		567.74	81.46
26.2098	-1.03982		26.9438	1.40483		488	0.0964		566.174	-3.27916		568.131	80.7
26.2154	-1.03789		26.9498	0.973128		488.25	-0.1178		566.566	-3.10004		568.522	77.53
26.2209	-1.05096		26.9558	1.03342		488.5	-0.0284		566.761	-3.21036		568.913	85.79
26.2268	-1.05982		26.9618	1.16435		488.75	0.0907		566.957	-3.37427		569.305	82.33
26.2328	-1.059		26.9678	1.23045		489	0.3492		567.348	-3.43325		569.696	84.32
26.2388	-1.06079		26.9738	1.32838		489.25	0.4313		567.74	-2.83178		570.087	76.83
26.2448	-1.07734		26.9798	1.51587		489.5	0.6147		568.131	-2.76835		570.478	76.82
26.2508	-1.1101		26.9858	1.5563		489.75	0.3182		568.522	-2.69732		570.87	88.02
26.2568	-1.10612		26.9918	1.4014		490	-0.2459		568.913	-2.91148		571.261	90.81
26.2628	-1.08575		26.9978	1.35025		490.25	0.01		569.305	-2.89566		571.652	86.28
26.2688	-1.08661		27.0038	1.26482		490.5	-0.0963		569.696	-2.83552		572.044	62.85
26.2748	-1.09302		27.0098	1.24551		490.75	-1.018		570.087	-2.8845		572.19	53.68
26.2808	-1.10213		27.0158	1.38021		491	-1.3348		570.478	-2.78733		572.386	91.89
26.2864	-1.09801		27.0218	1.48144		491.25	-1.293		570.87	-3.38414		572.777	77.35
26.2919	-1.0886		27.0278	1.47422		491.5	-1.4408		571.261	-3.58347		572.973	87.77
26.2978	-1.08158		27.0338	1.41664		491.75	-1.58		571.652	-3.18213		573.168	85.08
26.3038	-1.10534		27.0398	1.2833		492	-1.4355		572.044	-3.27034		573.364	83.8
26.3098	-1.11149		27.0458	1.33041		492.25	-1.5431		572.19	-3.10469		573.56	46.65
26.3158	-1.12795		27.0518	1.26007		492.5	-1.4092		572.386	-3.83031		573.755	60.44
26.3218	-1.12299		27.0578	1.06819		492.75	-1.4249		572.777	-2.89237		573.951	70.89
26.3278	-1.12292		27.0638	1.05308		493	-1.3787		572.973	-3.22792		574.147	70.7
26.3338	-1.07123		27.0698	1.07555		493.25	-1.4092		573.168	-3.20764		574.342	75.04
26.3398	-1.14178		27.0758	1.24304		493.5	-1.7227		573.364	-3.12515		574.538	49.28
26.3458	-1.14179		27.0818	1.37291		493.75	-1.0765		573.56	-2.89049		574.733	65
26.3518	-1.18678		27.0878	1.34439		494	-0.9774		573.755	-3.0288		574.929	60.93
26.3578	-1.20331		27.0938	1.21484		494.25	-1.0048		573.951	-3.81209		575.125	49.21
26.3638	-1.25637		27.0998	1.17898		494.5	-0.9694		574.147	-3.52307		575.32	49.43
26.3694	-1.30561		27.1058	1.23553		494.75			574.342	-3.37683		575.516	56.88
26.3749	-1.3061		27.1118	1.22531		495	0.7809		574.538	-2.83636		575.712	59.78
26.3808	-1.31801		27.1178	1.05308		495.25	-1.1093		574.733	-2.99188		575.907	64.9
26.3868	-1.29515		27.1238	1.02938		495.5	-1.0278		574.929	-2.93375		576.103	60.17
26.3928	-1.26147		27.1298	1.1271		495.75	-1.1878		575.125	-2.63322		576.299	63.67
26.3988	-1.28797		27.1358	1.22011		496	-0.9837		575.32	-2.83096		576.494	61.47
26.4048	-1.2945		27.1418	1.18752		496.25	-1.0496		575.516	-2.98534		576.69	59.72
26.4108	-1.30627		27.1478	1.18752		496.5	-1.0722		575.712	-2.8053		577.081	62.21
26.4168	-1.29725		27.1538	1.11727		496.75	-0.8904		575.907	-2.82867		577.277	56.67
26.4228	-1.27173		27.1598	1.08991		497	-1.0583		576.103	-2.98663		577.472	60.29
26.4288	-1.28192		27.1658	1.01284		497.25	-0.9824		576.299	-3.11037		577.668	58.07
26.4348	-1.26987		27.1718	0.94939		497.5	-0.8666		576.494	-3.04762		577.864	83.1
26.4408	-1.25456		27.1778	0.908485		497.75	-1.0408		576.69	-2.96641		578.059	90.8
26.4468	-1.23734		27.1838	0.863323		498	-1.0033		577.081	-3.13038		578.255	73.87
26.4528	-1.27019		27.1898	0.886491		498.25	-1.3357		577.277	-3.14919		578.451	77.77
26.4588	-1.28358		27.1958	0.995635		498.5	-0.9376		577.472	-2.97187		578.646	61.3
26.4648	-1.3192		27.2018	1.24551		498.75	-1.1299		577.668	#N/A		578.842	70.97
26.4708	-1.3463		27.2078	1.0607		499	-1.2095		577.864	-4.01794		579.037	83.77
26.4768	-1.35835		27.2138	0.944483		499.25	-1.2089		578.059	#N/A		579.233	81.32
26.4828	-1.32868		27.2198	0.963788		499.5	-0.7845		578.255	-2.93226		579.429	78.26
[truncated: 15,052 more rows]
