# Supplementary material for: 700,000 years of tropical Andean glaciation
Source: Nature. 2022 Jul 13;607(7918):301–6. doi: 10.1038/s41586-022-04873-0 (PMC9279143; doi:10.1038/s41586-022-04873-0)
Supplement: Supplementary file 6 — Source Data Extended Data Fig. 3 [file 41586_2022_4873_MOESM6_ESM.xlsx]

## Sheet: ExtData Figure 3
Age (ka)	Age Offset (Kyrs)
0	0
0.25	0
0.5	0
0.75	0
1	0
1.25	0
1.5	0
1.75	0
2	0
2.25	0
2.5	0
2.75	0
3	0
3.25	0
3.5	0
3.75	0
4	0
4.25	0
4.5	0
4.75	0
5	0
5.25	0
5.5	0
5.75	0
6	0
6.25	0
6.5	0
6.75	0
7	0
7.25	0
7.5	0
7.75	0
8	0
8.25	0
8.5	0
8.75	0
9	0
9.25	0
9.5	0
9.75	0
10	0
10.25	0
10.5	0
10.75	0
11	0
11.25	0
11.5	0
11.75	0
12	0
12.25	0
12.5	0
12.75	0
13	0
13.25	0
13.5	0
13.75	0
14	0
14.25	0
14.5	0
14.75	0
15	0
15.25	0
15.5	0
15.75	0
16	0
16.25	0
16.5	0
16.75	0
17	0
17.25	0
17.5	0
17.75	0
18	0
18.25	0
18.5	0
18.75	0
19	0
19.25	0
19.5	0
19.75	0
20	0
20.25	0
20.5	0
20.75	0
21	0
21.25	0
21.5	0
21.75	0
22	0
22.25	0
22.5	0
22.75	0
23	0
23.25	0
23.5	0
23.75	0
24	0
24.25	0
24.5	0
24.75	0
25	0
25.25	0
25.5	0
25.75	0
26	0
26.25	0
26.5	0
26.75	0
27	0
27.25	0
27.5	0
27.75	0
28	0
28.25	0
28.5	0
28.75	0
29	0
29.25	0
29.5	0
29.75	0
30	0
30.25	0
30.5	0
30.75	0
31	0
31.25	0
31.5	0
31.75	0
32	0
32.25	0
32.5	0
32.75	0
33	0
33.25	0
33.5	0
33.75	0
34	0
34.25	0
34.5	0
34.75	0
35	0
35.25	0
35.5	0
35.75	0
36	0
36.25	0
36.5	0
36.75	0
37	0
37.25	0
37.5	0
37.75	0
38	0
38.25	0
38.5	0
38.75	0
39	0
39.25	0
39.5	0
39.75	0
40	0
40.25	0
40.5	0
40.75	0
41	0
41.25	0
41.5	0
41.75	0
42	0
42.25	0
42.5	0
42.75	0
43	0
43.25	0
43.5	0
43.75	0
44	0
44.25	0
44.5	0
44.75	0
45	0
45.25	0
45.5	0
45.75	0
46	0
46.25	0
46.5	0
46.75	0
47	0
47.25	0
47.5	0
47.75	0
48	0
48.25	0
48.5	0
48.75	0
49	0
49.25	0
49.5	0.0237214
49.75	0.100739
50	0.177757
50.25	0.254774
50.5	0.331792
50.75	0.40881
51	0.485828
51.25	0.562845
51.5	0.639863
51.75	0.716881
52	0.793898
52.25	0.870916
52.5	0.947934
52.75	1.02495
53	1.10197
53.25	1.17899
53.5	1.256
53.75	1.33302
54	1.41004
54.25	1.48706
54.5	1.56408
54.75	1.64109
55	1.71811
55.25	1.79513
55.5	1.87215
55.75	1.94916
56	2.02618
56.25	2.1032
56.5	2.18022
56.75	2.25723
57	2.33425
57.25	2.41127
57.5	2.48829
57.75	2.5653
58	2.64232
58.25	2.71934
58.5	2.79636
58.75	2.87338
59	2.95039
59.25	3.02741
59.5	3.10443
59.75	3.18145
60	3.25846
60.25	3.33548
60.5	3.4125
60.75	3.48952
61	3.56653
61.25	3.64355
61.5	3.72057
61.75	3.79759
62	3.87461
62.25	3.95162
62.5	4.02864
62.75	4.10566
63	4.18268
63.25	4.25969
63.5	4.33671
63.75	4.41373
64	4.49075
64.25	4.56776
64.5	4.64478
64.75	4.7218
65	4.79882
65.25	4.87584
65.5	4.95285
65.75	5.02987
66	5.10689
66.25	5.18391
66.5	5.26092
66.75	5.33794
67	5.41496
67.25	5.49198
67.5	5.56899
67.75	5.64601
68	5.72303
68.25	5.80005
68.5	5.87707
68.75	5.95408
69	6.0311
69.25	6.10812
69.5	6.18514
69.75	6.26215
70	6.33917
70.25	6.41619
70.5	6.49321
70.75	6.57022
71	6.64724
71.25	6.72426
71.5	6.80128
71.75	6.87829
72	6.95531
72.25	7.03233
72.5	7.10935
72.75	7.18637
73	7.26338
73.25	7.3404
73.5	7.41742
73.75	7.49444
74	7.57145
74.25	7.64847
74.5	7.72549
74.75	7.80251
75	7.87952
75.25	7.95654
75.5	8.03356
75.75	8.11058
76	8.1876
76.25	8.26461
76.5	8.34163
76.75	8.41865
77	8.49567
77.25	8.57268
77.5	8.6497
77.75	8.72672
78	8.80374
78.25	8.88075
78.5	8.95777
78.75	9.03479
79	9.11181
79.25	9.18883
79.5	9.26584
79.75	9.34286
80	9.41988
80.25	9.4969
80.5	9.57391
80.75	9.65093
81	9.72795
81.25	9.80497
81.5	9.88198
81.75	9.959
82	10.036
82.25	10.113
82.5	10.1901
82.75	10.2671
83	10.3441
83.25	10.4211
83.5	10.4981
83.75	10.5751
84	10.6522
84.25	10.7292
84.5	10.8062
84.75	10.8832
85	10.9602
85.25	11.0372
85.5	11.1143
85.75	11.1913
86	11.2683
86.25	11.3453
86.5	11.4223
86.75	11.4994
87	11.5764
87.25	11.6534
87.5	11.7304
87.75	11.8074
88	11.8844
88.25	11.9615
88.5	12.0385
88.75	12.1155
89	12.1925
89.25	12.2695
89.5	12.3466
89.75	12.4236
90	12.5006
90.25	12.5776
90.5	12.6546
90.75	12.7316
91	12.8087
91.25	12.8857
91.5	12.9627
91.75	13.0397
92	13.1167
92.25	13.1937
92.5	13.2708
92.75	13.3478
93	13.4248
93.25	13.5018
93.5	13.5788
93.75	13.6559
94	13.7329
94.25	13.8099
94.5	13.8869
94.75	13.9639
95	14.0409
95.25	14.118
95.5	14.195
95.75	14.272
96	14.349
96.25	14.426
96.5	14.503
96.75	14.5801
97	14.6571
97.25	14.7341
97.5	14.8111
97.75	14.8881
98	14.9652
98.25	15.0422
98.5	15.1192
98.75	15.1962
99	15.2732
99.25	15.3502
99.5	15.4273
99.75	15.5043
100	15.5813
100.25	15.6583
100.5	15.7353
100.75	15.8123
101	15.8894
101.25	15.9664
101.5	16.0434
101.75	16.1204
102	16.1974
102.25	16.2745
102.5	16.3515
102.75	16.4285
103	16.5055
103.25	16.5825
103.5	16.6595
103.75	16.7366
104	16.8136
104.25	16.8906
104.5	16.9676
104.75	17.0446
105	17.1216
105.25	17.1987
105.5	17.2757
105.75	17.3527
106	17.4297
106.25	17.5067
106.5	17.5838
106.75	17.6608
107	17.7378
107.25	17.8148
107.5	17.8918
107.75	17.9688
108	18.0459
108.25	18.1229
108.5	18.1999
108.75	18.2769
109	18.3539
109.25	18.4309
109.5	18.508
109.75	18.585
110	18.662
110.25	18.6602
110.5	18.6584
110.75	18.6566
111	18.6548
111.25	18.653
111.5	18.6512
111.75	18.6494
112	18.6476
112.25	18.6458
112.5	18.644
112.75	18.6422
113	18.6404
113.25	18.6386
113.5	18.6368
113.75	18.635
114	18.6332
114.25	18.6314
114.5	18.6296
114.75	18.6278
115	18.626
115.25	18.6242
115.5	18.6224
115.75	18.6206
116	18.6188
116.25	18.617
116.5	18.6152
116.75	18.6134
117	18.6116
117.25	18.6098
117.5	18.608
117.75	18.6062
118	18.6044
118.25	18.6026
118.5	18.6008
118.75	18.599
119	18.5972
119.25	18.5954
119.5	18.5936
119.75	18.5918
120	18.59
120.25	18.5882
120.5	18.5864
120.75	18.5846
121	18.5828
121.25	18.581
121.5	18.5792
121.75	18.5775
122	18.5757
122.25	18.5739
122.5	18.5721
122.75	18.5703
123	18.5685
123.25	18.5667
123.5	18.5649
123.75	18.5631
124	18.5613
124.25	18.5595
124.5	18.5577
124.75	18.5559
125	18.5541
125.25	18.5523
125.5	18.5505
125.75	18.5487
126	18.5469
126.25	18.5451
126.5	18.5433
126.75	18.5415
127	18.5397
127.25	18.5379
127.5	18.5361
127.75	18.5343
128	18.5325
128.25	18.5307
128.5	18.5289
128.75	18.5271
129	18.5253
129.25	18.5235
129.5	18.5217
129.75	18.5199
130	18.5181
130.25	18.5163
130.5	18.5145
130.75	18.5127
131	18.5109
131.25	18.5091
131.5	18.5073
131.75	18.5055
132	18.5037
132.25	18.5019
132.5	18.5001
132.75	18.4983
133	18.4965
133.25	18.4947
133.5	18.4929
133.75	18.4911
134	18.4893
134.25	18.4875
134.5	18.4857
134.75	18.4839
135	18.4821
135.25	18.4803
135.5	18.4785
135.75	18.4767
136	18.4749
136.25	18.4731
136.5	18.4713
136.75	18.4695
137	18.4677
137.25	18.4659
137.5	18.4641
137.75	18.4623
138	18.4605
138.25	18.4587
138.5	18.4569
138.75	18.4551
139	18.4533
139.25	18.4515
139.5	18.4497
139.75	18.4479
140	18.4461
140.25	18.4443
140.5	18.4425
140.75	18.4407
141	18.4389
141.25	18.4371
141.5	18.4353
141.75	18.4335
142	18.4317
142.25	18.4299
142.5	18.4281
142.75	18.4263
143	18.4245
143.25	18.4227
143.5	18.4209
143.75	18.4191
144	18.4173
144.25	18.4155
144.5	18.4138
144.75	18.412
145	18.4102
145.25	18.4084
145.5	18.4066
145.75	18.4048
146	18.403
146.25	18.4012
146.5	18.3994
146.75	18.3976
147	18.3958
147.25	18.394
147.5	18.3922
147.75	18.3904
148	18.3886
148.25	18.3868
148.5	18.385
148.75	18.3832
149	18.3814
149.25	18.3796
149.5	18.3778
149.75	18.376
150	18.3742
150.25	18.3724
150.5	18.3706
150.75	18.3688
151	18.367
151.25	18.3652
151.5	18.3634
151.75	18.3616
152	18.3598
152.25	18.358
152.5	18.3562
152.75	18.3544
153	18.3526
153.25	18.3508
153.5	18.349
153.75	18.3472
154	18.3454
154.25	18.3436
154.5	18.3418
154.75	18.34
155	18.3382
155.25	18.3364
155.5	18.3346
155.75	18.3328
156	18.331
156.25	18.3292
156.5	18.3274
156.75	18.3256
157	18.3238
157.25	18.322
157.5	18.3202
157.75	18.3184
158	18.3166
158.25	18.3148
158.5	18.313
158.75	18.3112
159	18.3094
159.25	18.3076
159.5	18.3058
159.75	18.304
160	18.3022
160.25	18.3004
160.5	18.2986
160.75	18.2968
161	18.295
161.25	18.2932
161.5	18.2914
161.75	18.2896
162	18.2878
162.25	18.286
162.5	18.2842
162.75	18.2824
163	18.2806
163.25	18.2788
163.5	18.277
163.75	18.2752
164	18.2734
164.25	18.2716
164.5	18.2698
164.75	18.268
165	18.2662
165.25	18.2644
165.5	18.2626
165.75	18.2608
166	18.259
166.25	18.2572
166.5	18.2554
166.75	18.2536
167	18.2518
167.25	18.25
167.5	18.2482
167.75	18.2465
168	18.2447
168.25	18.2429
168.5	18.2411
168.75	18.2393
169	18.2375
169.25	18.2357
169.5	18.2339
169.75	18.2321
170	18.2303
170.25	18.2285
170.5	18.2267
170.75	18.2249
171	18.2231
171.25	18.2213
171.5	18.2195
171.75	18.2177
172	18.2159
172.25	18.2141
172.5	18.2123
172.75	18.2105
173	18.2087
173.25	18.2069
173.5	18.2051
173.75	18.2033
174	18.2015
174.25	18.1997
174.5	18.1979
174.75	18.1961
175	18.1943
175.25	18.1925
175.5	18.1907
175.75	18.1889
176	18.1871
176.25	18.1853
176.5	18.1835
176.75	18.1817
177	18.1799
177.25	18.1781
177.5	18.1763
177.75	18.1745
178	18.1727
178.25	18.1709
178.5	18.1691
178.75	18.1673
179	18.1655
179.25	18.1637
179.5	18.1619
179.75	18.1601
180	18.1583
180.25	18.1565
180.5	18.1547
180.75	18.1529
181	18.1511
181.25	18.1493
181.5	18.1475
181.75	18.1457
182	18.1439
182.25	18.1421
182.5	18.1403
182.75	18.1385
183	18.1367
183.25	18.1349
183.5	18.1331
183.75	18.1313
184	18.1295
184.25	18.1277
184.5	18.1259
184.75	18.1241
185	18.1223
185.25	18.1205
185.5	18.1187
185.75	18.1169
186	18.1151
186.25	18.1133
186.5	18.1115
186.75	18.1097
187	18.1079
187.25	18.1061
187.5	18.1043
187.75	18.1025
188	18.1007
188.25	18.0989
188.5	18.0971
188.75	18.0953
189	18.0935
189.25	18.0917
189.5	18.0899
189.75	18.0881
190	18.0863
190.25	18.0845
190.5	18.0828
190.75	18.081
191	18.0792
191.25	18.0774
191.5	18.0756
191.75	18.0738
192	18.072
192.25	18.0702
192.5	18.0684
192.75	18.0666
193	18.0648
193.25	18.063
193.5	18.0612
193.75	18.0594
194	18.0576
194.25	18.0558
194.5	18.054
194.75	18.0522
195	18.0504
195.25	18.0486
195.5	18.0468
195.75	18.045
196	18.0432
196.25	18.0414
196.5	18.0396
196.75	18.0378
197	18.036
197.25	18.0342
197.5	18.0324
197.75	18.0306
198	18.0288
198.25	18.027
198.5	18.0252
198.75	18.0234
199	18.0216
199.25	18.0198
199.5	18.018
199.75	18.0162
200	18.0144
200.25	18.0126
200.5	18.0108
200.75	18.009
201	18.0072
201.25	18.0054
201.5	18.0036
201.75	18.0018
202	18
202.25	18.0048
202.5	18.0096
202.75	18.0144
203	18.0192
203.25	18.0241
203.5	18.0289
203.75	18.0337
204	18.0385
204.25	18.0433
204.5	18.0481
204.75	18.0529
205	18.0577
205.25	18.0626
205.5	18.0674
205.75	18.0722
206	18.077
206.25	18.0818
206.5	18.0866
206.75	18.0914
207	18.0962
207.25	18.1011
207.5	18.1059
207.75	18.1107
208	18.1155
208.25	18.1203
208.5	18.1251
208.75	18.1299
209	18.1347
209.25	18.1396
209.5	18.1444
209.75	18.1492
210	18.154
210.25	18.1588
210.5	18.1636
210.75	18.1684
211	18.1732
211.25	18.178
211.5	18.1829
211.75	18.1877
212	18.1925
212.25	18.1973
212.5	18.2021
212.75	18.2069
213	18.2117
213.25	18.2165
213.5	18.2214
213.75	18.2262
214	18.231
214.25	18.2358
214.5	18.2406
214.75	18.2454
215	18.2502
215.25	18.255
215.5	18.2599
215.75	18.2647
216	18.2695
216.25	18.2743
216.5	18.2791
216.75	18.2839
217	18.2887
217.25	18.2935
217.5	18.2983
217.75	18.3032
218	18.308
218.25	18.3128
218.5	18.3176
218.75	18.3224
219	18.3272
219.25	18.332
219.5	18.3368
219.75	18.3417
220	18.3465
220.25	18.3513
220.5	18.3561
220.75	18.3609
221	18.3657
221.25	18.3705
221.5	18.3753
221.75	18.3802
222	18.385
222.25	18.3898
222.5	18.3946
222.75	18.3994
223	18.4042
223.25	18.409
223.5	18.4138
223.75	18.4187
224	18.4235
224.25	18.4283
224.5	18.4331
224.75	18.4379
225	18.4427
225.25	18.4475
225.5	18.4523
225.75	18.4571
226	18.462
226.25	18.4668
226.5	18.4716
226.75	18.4764
227	18.4812
227.25	18.486
227.5	18.4908
227.75	18.4956
228	18.5005
228.25	18.5053
228.5	18.5101
228.75	18.5149
229	18.5197
229.25	18.5245
229.5	18.5293
229.75	18.5341
230	18.539
230.25	18.5438
230.5	18.5486
230.75	18.5534
231	18.5582
231.25	18.563
231.5	18.5678
231.75	18.5726
232	18.5774
232.25	18.5823
232.5	18.5871
232.75	18.5919
233	18.5967
233.25	18.6015
233.5	18.6063
233.75	18.6111
234	18.6159
234.25	18.6208
234.5	18.6256
234.75	18.6304
235	18.6352
235.25	18.64
235.5	18.6448
235.75	18.6496
236	18.6544
236.25	18.6593
236.5	18.6641
236.75	18.6689
237	18.6737
237.25	18.6785
237.5	18.6833
237.75	18.6881
238	18.6929
238.25	18.6978
238.5	18.7026
238.75	18.7074
239	18.7122
239.25	18.717
239.5	18.7218
239.75	18.7266
240	18.7314
240.25	18.7362
240.5	18.7411
240.75	18.7459
241	18.7507
241.25	18.7555
241.5	18.7603
241.75	18.7651
242	18.7699
242.25	18.7747
242.5	18.7796
242.75	18.7844
243	18.7892
243.25	18.794
243.5	18.7988
243.75	18.8036
244	18.8084
244.25	18.8132
244.5	18.8181
244.75	18.8229
245	18.8277
245.25	18.8325
245.5	18.8373
245.75	18.8421
246	18.8469
246.25	18.8517
246.5	18.8566
246.75	18.8614
247	18.8662
247.25	18.871
247.5	18.8758
247.75	18.8806
248	18.8854
248.25	18.8902
248.5	18.895
248.75	18.8999
249	18.9047
249.25	18.9095
249.5	18.9143
249.75	18.9191
250	18.9239
250.25	18.9287
250.5	18.9335
250.75	18.9384
251	18.9432
251.25	18.948
251.5	18.9528
251.75	18.9576
252	18.9624
252.25	18.9672
252.5	18.972
252.75	18.9769
253	18.9817
253.25	18.9865
253.5	18.9913
253.75	18.9961
254	19.0009
254.25	19.0057
254.5	19.0105
254.75	19.0153
255	19.0202
255.25	19.025
255.5	19.0298
255.75	19.0346
256	19.0394
256.25	19.0442
256.5	19.049
256.75	19.0538
257	19.0587
257.25	19.0635
257.5	19.0683
257.75	19.0731
258	19.0779
258.25	19.0827
258.5	19.0875
258.75	19.0923
259	19.0972
259.25	19.102
259.5	19.1068
259.75	19.1116
260	19.1164
260.25	19.1212
260.5	19.126
260.75	19.1308
261	19.1357
261.25	19.1405
261.5	19.1453
261.75	19.1501
262	19.1549
262.25	19.1597
262.5	19.1645
262.75	19.1693
263	19.1741
263.25	19.179
263.5	19.1838
263.75	19.1886
264	19.1934
264.25	19.1982
264.5	19.203
264.75	19.2078
265	19.2126
265.25	19.2175
265.5	19.2223
265.75	19.2271
266	19.2319
266.25	19.2367
266.5	19.2415
266.75	19.2463
267	19.2511
267.25	19.256
267.5	19.2608
267.75	19.2656
268	19.2704
268.25	19.2752
268.5	19.28
268.75	19.2848
269	19.2896
269.25	19.2944
269.5	19.2993
269.75	19.3041
270	19.3089
270.25	19.3137
270.5	19.3185
270.75	19.3233
271	19.3281
271.25	19.3329
271.5	19.3378
271.75	19.3426
272	19.3474
272.25	19.3522
272.5	19.357
272.75	19.3618
273	19.3666
273.25	19.3714
273.5	19.3763
273.75	19.3811
274	19.3859
274.25	19.3907
274.5	19.3955
274.75	19.4003
275	19.4051
275.25	19.4099
275.5	19.4148
275.75	19.4196
276	19.4244
276.25	19.4292
276.5	19.434
276.75	19.4388
277	19.4436
277.25	19.4484
277.5	19.4532
277.75	19.4581
278	19.4629
278.25	19.4677
278.5	19.4725
278.75	19.4773
279	19.4821
279.25	19.4869
279.5	19.4917
279.75	19.4966
280	19.5014
280.25	19.5062
280.5	19.511
280.75	19.5158
281	19.5206
281.25	19.5254
281.5	19.5302
281.75	19.5351
282	19.5399
282.25	19.5447
282.5	19.5495
282.75	19.5543
283	19.5591
283.25	19.5639
283.5	19.5687
283.75	19.5736
284	19.5784
284.25	19.5832
284.5	19.588
284.75	19.5928
285	19.5976
285.25	19.6024
285.5	19.6072
285.75	19.612
286	19.6169
286.25	19.6217
286.5	19.6265
286.75	19.6313
287	19.6361
287.25	19.6409
287.5	19.6457
287.75	19.6505
288	19.6554
288.25	19.6602
288.5	19.665
288.75	19.6698
289	19.6746
289.25	19.6794
289.5	19.6842
289.75	19.689
290	19.6939
290.25	19.6987
290.5	19.7035
290.75	19.7083
291	19.7131
291.25	19.7179
291.5	19.7227
291.75	19.7275
292	19.7323
292.25	19.7372
292.5	19.742
292.75	19.7468
293	19.7516
293.25	19.7564
293.5	19.7612
293.75	19.766
294	19.7708
294.25	19.7757
294.5	19.7805
294.75	19.7853
295	19.7901
295.25	19.7949
295.5	19.7997
295.75	19.8045
296	19.8093
296.25	19.8142
296.5	19.819
296.75	19.8238
297	19.8286
297.25	19.8334
297.5	19.8382
297.75	19.843
298	19.8478
298.25	19.8527
298.5	19.8575
298.75	19.8623
299	19.8671
299.25	19.8719
299.5	19.8767
299.75	19.8815
300	19.8863
300.25	19.8911
300.5	19.896
300.75	19.9008
301	19.9056
301.25	19.9104
301.5	19.9152
301.75	19.92
302	19.9248
302.25	19.9296
302.5	19.9345
302.75	19.9393
303	19.9441
303.25	19.9489
303.5	19.9537
303.75	19.9585
304	19.9633
304.25	19.9681
304.5	19.973
304.75	19.9778
305	19.9826
305.25	19.9874
305.5	19.9922
305.75	19.997
306	20.0018
306.25	20.0066
306.5	20.0114
306.75	20.0163
307	20.0211
307.25	20.0259
307.5	20.0307
307.75	20.0355
308	20.0403
308.25	20.0451
308.5	20.0499
308.75	20.0548
309	20.0596
309.25	20.0644
309.5	20.0692
309.75	20.074
310	20.0788
310.25	20.0836
310.5	20.0884
310.75	20.0933
311	20.0981
311.25	20.1029
311.5	20.1077
311.75	20.1125
312	20.1173
312.25	20.1221
312.5	20.1269
312.75	20.1318
313	20.1366
313.25	20.1414
313.5	20.1462
313.75	20.151
314	20.0895
314.25	20.028
314.5	19.9666
314.75	19.9051
315	19.8436
315.25	19.7821
315.5	19.7206
315.75	19.6592
316	19.5977
316.25	19.5362
316.5	19.4747
316.75	19.4132
317	19.3517
317.25	19.2903
317.5	19.2288
317.75	19.1673
318	19.1058
318.25	19.0443
318.5	18.9829
318.75	18.9214
319	18.8599
319.25	18.7984
319.5	18.7369
319.75	18.6755
320	18.614
320.25	18.5525
320.5	18.491
320.75	18.4295
321	18.368
321.25	18.3066
321.5	18.2451
321.75	18.1836
322	18.1221
322.25	18.0606
322.5	17.9992
322.75	17.9377
323	17.8762
323.25	17.8147
323.5	17.7532
323.75	17.6918
324	17.6303
324.25	17.5688
324.5	17.5073
324.75	17.4458
325	17.3843
325.25	17.3229
325.5	17.2614
325.75	17.1999
326	17.1384
326.25	17.0769
326.5	17.0155
326.75	16.954
327	16.8925
327.25	16.831
327.5	16.7695
327.75	16.7081
328	16.6466
328.25	16.5851
328.5	16.5236
328.75	16.4621
329	16.4006
329.25	16.3392
329.5	16.2777
329.75	16.2162
330	16.1547
330.25	16.0932
330.5	16.0318
330.75	15.9703
331	15.9088
331.25	15.8473
331.5	15.7858
331.75	15.7244
332	15.6629
332.25	15.6014
332.5	15.5399
332.75	15.4784
333	15.4169
333.25	15.3555
333.5	15.294
333.75	15.2325
334	15.171
334.25	15.1095
334.5	15.0481
334.75	14.9866
335	14.9251
335.25	14.8636
335.5	14.8021
335.75	14.7407
336	14.6792
336.25	14.6177
336.5	14.5562
336.75	14.4947
337	14.4332
337.25	14.3718
337.5	14.3103
337.75	14.2488
338	14.1873
338.25	14.1258
338.5	14.0644
338.75	14.0029
339	13.9414
339.25	13.8799
339.5	13.8184
339.75	13.757
340	13.6955
340.25	13.634
340.5	13.5725
340.75	13.511
341	13.4495
341.25	13.3881
341.5	13.3266
341.75	13.2651
342	13.2036
342.25	13.1421
342.5	13.0807
342.75	13.0192
343	12.9577
343.25	12.8962
343.5	12.8347
343.75	12.7733
344	12.7118
344.25	12.6503
344.5	12.5888
344.75	12.5273
345	12.4658
345.25	12.4044
345.5	12.3429
345.75	12.2814
346	12.2199
346.25	12.1584
346.5	12.097
346.75	12.0355
347	11.974
347.25	11.9125
347.5	11.851
347.75	11.7896
348	11.7281
348.25	11.6666
348.5	11.6051
348.75	11.5436
349	11.4821
349.25	11.4207
349.5	11.3592
349.75	11.2977
350	11.2362
350.25	11.1747
350.5	11.1133
350.75	11.0518
351	10.9903
351.25	10.9288
351.5	10.8673
351.75	10.8059
352	10.7444
352.25	10.6829
352.5	10.6214
352.75	10.5599
353	10.4984
353.25	10.437
353.5	10.3755
353.75	10.314
354	10.2525
354.25	10.191
354.5	10.1296
354.75	10.0681
355	10.0066
355.25	9.94512
355.5	9.88363
355.75	9.82215
356	9.76067
356.25	9.69919
356.5	9.63771
356.75	9.57623
357	9.51475
357.25	9.45327
357.5	9.39178
357.75	9.3303
358	9.26882
358.25	9.20734
358.5	9.14586
358.75	9.08438
359	9.0229
359.25	8.96142
359.5	8.89994
359.75	8.83845
360	8.77697
360.25	8.71549
360.5	8.65401
360.75	8.59253
361	8.53105
361.25	8.46957
361.5	8.40809
361.75	8.3466
362	8.28512
362.25	8.22364
362.5	8.16216
362.75	8.10068
363	8.0392
363.25	7.97772
363.5	7.91624
363.75	7.85475
364	7.79327
364.25	7.73179
364.5	7.67031
364.75	7.60883
365	7.54735
365.25	7.48587
365.5	7.42439
365.75	7.3629
366	7.30142
366.25	7.23994
366.5	7.17846
366.75	7.11698
367	7.0555
367.25	6.99402
367.5	6.93254
367.75	6.87105
368	6.80957
368.25	6.74809
368.5	6.68661
368.75	6.62513
369	6.56365
369.25	6.50217
369.5	6.44069
369.75	6.3792
370	6.31772
370.25	6.25624
370.5	6.19476
370.75	6.13328
371	6.0718
371.25	6.01032
371.5	5.94884
371.75	5.88735
372	5.82587
372.25	5.76439
372.5	5.70291
372.75	5.64143
373	5.57995
373.25	5.51847
373.5	5.45699
373.75	5.39551
374	5.33402
374.25	5.27254
374.5	5.21106
374.75	5.14958
375	5.0881
375.25	5.02662
375.5	4.96514
375.75	4.90366
376	4.84217
376.25	4.78069
376.5	4.71921
376.75	4.65773
377	4.59625
377.25	4.53477
377.5	4.47329
377.75	4.41181
378	4.35032
378.25	4.28884
378.5	4.22736
378.75	4.16588
379	4.1044
379.25	4.04292
379.5	3.98144
379.75	3.91996
380	3.85847
380.25	3.79699
380.5	3.73551
380.75	3.67403
381	3.61255
381.25	3.55107
381.5	3.48959
381.75	3.42811
382	3.36662
382.25	3.30514
382.5	3.24366
382.75	3.18218
383	3.1207
383.25	3.05922
383.5	2.99774
383.75	2.93626
384	2.87477
384.25	2.81329
384.5	2.75181
384.75	2.69033
385	2.62885
385.25	2.56737
385.5	2.50589
385.75	2.44441
386	2.38292
386.25	2.32144
386.5	2.25996
386.75	2.19848
387	2.137
387.25	2.35037
387.5	2.56374
387.75	2.77711
388	2.99048
388.25	3.20385
388.5	3.41722
388.75	3.63059
389	3.84396
389.25	4.05733
389.5	4.2707
389.75	4.48407
390	4.69743
390.25	4.9108
390.5	5.12417
390.75	5.33754
391	5.55091
391.25	5.76428
391.5	5.97765
391.75	6.19102
392	6.40439
392.25	6.61776
392.5	6.83113
392.75	7.0445
393	7.25787
393.25	7.47124
393.5	7.68461
393.75	7.89798
394	8.11135
394.25	8.32472
394.5	8.53809
394.75	8.75146
395	8.96483
395.25	9.1782
395.5	9.39157
395.75	9.60493
396	9.8183
396.25	10.0317
396.5	10.245
396.75	10.4584
397	10.6718
397.25	10.8852
397.5	11.0985
397.75	11.3119
398	11.5253
398.25	11.7386
398.5	11.952
398.75	12.1654
399	12.3787
399.25	12.5921
399.5	12.8055
399.75	13.0188
400	13.2322
400.25	13.4456
400.5	13.659
400.75	13.8723
401	14.0857
401.25	14.2991
401.5	14.5124
401.75	14.7258
402	14.9392
402.25	15.1525
402.5	15.3659
402.75	15.5793
403	15.7927
403.25	16.006
403.5	16.2194
403.75	16.4328
404	16.6461
404.25	16.8595
404.5	17.0729
404.75	17.2862
405	17.4996
405.25	17.713
405.5	17.9263
405.75	18.1397
406	18.3531
406.25	18.5665
406.5	18.7798
406.75	18.9932
407	19.2066
407.25	19.4199
407.5	19.6333
407.75	19.8467
408	20.06
408.25	20.2734
408.5	20.4868
408.75	20.7002
409	20.9135
409.25	21.1269
409.5	21.3403
409.75	21.5536
410	21.767
410.25	21.6891
410.5	21.6112
410.75	21.5333
411	21.4553
411.25	21.3774
411.5	21.2995
411.75	21.2216
412	21.1437
412.25	21.0658
412.5	20.9878
412.75	20.9099
413	20.832
413.25	20.7541
413.5	20.6762
413.75	20.5983
414	20.5204
414.25	20.4424
414.5	20.3645
414.75	20.2866
415	20.2087
415.25	20.1308
415.5	20.0529
415.75	19.975
416	19.897
416.25	19.8191
416.5	19.7412
416.75	19.6633
417	19.5854
417.25	19.5075
417.5	19.4295
417.75	19.3516
418	19.2737
418.25	19.1958
418.5	19.1179
418.75	19.04
419	18.9621
419.25	18.8841
419.5	18.8062
419.75	18.7283
420	18.6504
420.25	18.5725
420.5	18.4946
420.75	18.4166
421	18.3387
421.25	18.2608
421.5	18.1829
421.75	18.105
422	18.0271
422.25	17.9492
422.5	17.8712
422.75	17.7933
423	17.7154
423.25	17.6375
423.5	17.5596
423.75	17.4817
424	17.4038
424.25	17.3258
424.5	17.2479
424.75	17.17
425	17.0921
425.25	17.0142
425.5	16.9363
425.75	16.8583
426	16.7804
426.25	16.7025
426.5	16.6246
426.75	16.5467
427	16.4688
427.25	16.3909
427.5	16.3129
427.75	16.235
428	16.1571
428.25	16.0792
428.5	16.0013
428.75	15.9234
429	15.8454
429.25	15.7675
429.5	15.6896
429.75	15.6117
430	15.5338
430.25	15.4559
430.5	15.378
430.75	15.3
431	15.2221
431.25	15.1442
431.5	15.0663
431.75	14.9884
432	14.9105
432.25	14.8326
432.5	14.7546
432.75	14.6767
433	14.5988
433.25	14.5209
433.5	14.443
433.75	14.3651
434	14.2871
434.25	14.2092
434.5	14.1313
434.75	14.0534
435	13.9755
435.25	13.8976
435.5	13.8197
435.75	13.7417
436	13.6638
436.25	13.5859
436.5	13.508
436.75	13.4301
437	13.3522
437.25	13.2742
437.5	13.1963
437.75	13.1184
438	13.0405
438.25	12.9626
438.5	12.8847
438.75	12.8068
439	12.7288
439.25	12.6509
439.5	12.573
439.75	12.4951
440	12.4172
440.25	12.3393
440.5	12.2614
440.75	12.1834
441	12.1055
441.25	12.0276
441.5	11.9497
441.75	11.8718
442	11.7939
442.25	11.7159
442.5	11.638
442.75	11.5601
443	11.4822
443.25	11.4043
443.5	11.3264
443.75	11.2485
444	11.1705
444.25	11.0926
444.5	11.0147
444.75	10.9368
445	10.8589
445.25	10.781
445.5	10.703
445.75	10.6251
446	10.5472
446.25	10.4693
446.5	10.3914
446.75	10.3135
447	10.2356
447.25	10.1576
447.5	10.0797
447.75	10.0018
448	9.9239
448.25	9.84598
448.5	9.76807
448.75	9.69015
449	9.61224
449.25	9.53432
449.5	9.45641
449.75	9.37849
450	9.30058
450.25	9.22266
450.5	9.14475
450.75	9.06683
451	8.98892
451.25	8.911
451.5	8.83308
451.75	8.75517
452	8.67725
452.25	8.59934
452.5	8.52142
452.75	8.44351
453	8.36559
453.25	8.28768
453.5	8.20976
453.75	8.13185
454	8.05393
454.25	7.97602
454.5	7.8981
454.75	7.82019
455	7.74227
455.25	7.66436
455.5	7.58644
455.75	7.50853
456	7.43061
456.25	7.3527
456.5	7.27478
456.75	7.19687
457	7.11895
457.25	7.04104
457.5	6.96312
457.75	6.88521
458	6.80729
458.25	6.72938
458.5	6.65146
458.75	6.57355
459	6.49563
459.25	6.41772
459.5	6.3398
459.75	6.26188
460	6.18397
460.25	6.10605
460.5	6.02814
460.75	5.95022
461	5.87231
461.25	5.79439
461.5	5.71648
461.75	5.63856
462	5.56065
462.25	5.48273
462.5	5.40482
462.75	5.3269
463	5.24899
463.25	5.17107
463.5	5.09316
463.75	5.01524
464	4.93733
464.25	4.85941
464.5	4.7815
464.75	4.70358
465	4.62567
465.25	4.54775
465.5	4.46984
465.75	4.39192
466	4.31401
466.25	4.23609
466.5	4.15818
466.75	4.08026
467	4.00235
467.25	3.92443
467.5	3.84652
467.75	3.7686
468	3.69068
468.25	3.61277
468.5	3.53485
468.75	3.45694
469	3.37902
469.25	3.30111
469.5	3.22319
469.75	3.14528
470	3.06736
470.25	2.98945
470.5	2.91153
470.75	2.83362
471	2.7557
471.25	2.67779
471.5	2.59987
471.75	2.52196
472	2.44404
472.25	2.36613
472.5	2.28821
472.75	2.2103
473	2.13238
473.25	2.05447
473.5	1.97655
473.75	1.89864
474	1.82072
474.25	1.74281
474.5	1.66489
474.75	1.58698
475	1.50906
475.25	1.43115
475.5	1.35323
475.75	1.27532
476	1.1974
476.25	1.11948
476.5	1.04157
476.75	0.963655
477	0.885739
477.25	0.807824
477.5	0.729909
477.75	0.651994
478	0.574079
478.25	0.496164
478.5	0.418248
478.75	0.340333
479	0.262418
479.25	0.184503
479.5	0.106588
479.75	0.0286727
480	-0.0492424
480.25	-0.127158
480.5	-0.205073
480.75	-0.282988
481	-0.360903
481.25	-0.438818
481.5	-0.516733
481.75	-0.594648
482	-0.672564
482.25	-0.750479
482.5	-0.828394
482.75	-0.906309
483	-0.984224
483.25	-1.06214
483.5	-1.14005
483.75	-1.21797
484	-1.29588
484.25	-1.3738
484.5	-1.45172
484.75	-1.52963
485	-1.60755
485.25	-1.68546
485.5	-1.76338
485.75	-1.84129
486	-1.91921
486.25	-1.99712
486.5	-2.07504
486.75	-2.15295
487	-2.23087
487.25	-2.30878
487.5	-2.3867
487.75	-2.46461
488	-2.54253
488.25	-2.62044
488.5	-2.69836
488.75	-2.77627
489	-2.85419
489.25	-2.9321
489.5	-3.01002
489.75	-3.08793
490	-3.16585
490.25	-3.24376
490.5	-3.32168
490.75	-3.39959
491	-3.47751
491.25	-3.55542
491.5	-3.63334
491.75	-3.71125
492	-3.78917
492.25	-3.86708
492.5	-3.945
492.75	-3.7758
493	-3.60661
493.25	-3.43741
493.5	-3.26821
493.75	-3.09901
494	-2.92982
494.25	-2.76062
494.5	-2.59142
494.75	-2.42223
495	-2.25303
495.25	-2.08383
495.5	-1.91464
495.75	-1.74544
496	-1.57624
496.25	-1.40704
496.5	-1.23785
496.75	-1.06865
497	-0.899453
497.25	-0.730255
497.5	-0.561058
497.75	-0.391861
498	-0.222664
498.25	-0.0534672
498.5	0.11573
498.75	0.284927
499	0.454124
499.25	0.623321
499.5	0.792518
[truncated: 677 more rows]
