# Supplementary material for: 700,000 years of tropical Andean glaciation
Source: Nature. 2022 Jul 13;607(7918):301–6. doi: 10.1038/s41586-022-04873-0 (PMC9279143; doi:10.1038/s41586-022-04873-0)
Supplement: Supplementary file 7 — Source Data Extended Data Fig. 4 [file 41586_2022_4873_MOESM7_ESM.xlsx]

## Sheet: ExtData Figure 4
Age (ka)	Log MS		Age (ka)	Sed Density (g/cm3)		Age (Ka)	Organic Matter (%)
0.386	0.20412		22.539	1.1903		0.314186	15.5348
0.391	0.230449		22.5485	1.2245		0.341116	12.6918
0.394	0.20412		22.556	1.2473		0.368047	12.0454
0.397	0.176091		22.5632	1.3184		0.397	13.4561
0.4	0.230449		22.5692	1.3196		0.41	13.4619
0.403	0.230449		22.5753	1.351		0.423	16.5118
0.4055	0.230449		22.5818	1.3725		0.4355	28.4634
0.408	0.113943		22.5882	1.3591		0.448	16.9107
0.4105	0.0791812		22.5942	1.3512		0.461	13.9258
0.413	0.20412		22.6002	1.3914		0.473	10.9783
0.4155	0.146128		22.6062	1.3557		0.4845	7.77678
0.418	0.0791812		22.6122	1.3026		0.496	12.6877
0.4205	-0.0457575		22.6182	1.3551		0.506	13.3977
0.423	-0.0457575		22.6242	1.3663		0.517	14.8508
0.4255	-0.09691		22.6302	1.3244		0.5295	13.024
0.428	-0.221849		22.6362	1.2756		0.542	14.2318
0.4305	0		22.6422	1.3372		0.5545	12.8712
0.433	-0.154902		22.6482	1.3386		0.567	12.8052
0.4355	0.0413927		22.6542	1.3675		0.5805	9.40206
0.438	0.0413927		22.6602	1.2958		0.593	16.5981
0.441	-0.09691		22.6662	1.3215		0.6155	14.2581
0.444	0.0791812		22.6722	1.33		0.717	6.77671
0.4465	0.0791812		22.6782	1.3991		0.773	6.29564
0.449	0.0413927		22.6842	1.4022		0.8285	17.3051
0.4515	0		22.6902	1.3153		0.92	15.3797
0.454	0		22.6962	1.3565		1.0105	15.0365
0.4565	0.0791812		22.7022	1.3037		1.096	16.0831
0.459	0.0413927		22.7082	1.3298		1.1745	18.5695
0.4615	-0.09691		22.7142	1.3427		1.253	20.3208
0.464	0.0413927		22.7202	1.3466		1.337	19.5483
0.466	0.113943		22.7262	1.3372		1.426	15.4653
0.468	0.0791812		22.7322	1.363		1.5185	14.3898
0.4705	-0.0457575		22.7382	1.3488		1.611	20.7372
0.473	0.0791812		22.7442	1.3161		1.7045	15.4663
0.4755	0.0413927		22.7502	1.3238		1.771	15.8767
0.478	0.0791812		22.7562	1.3591		1.799	14.9924
0.48	0		22.7622	1.3339		1.827	13.2226
0.482	0		22.7682	1.3472		1.8555	14.2164
0.4845	0.0791812		22.7742	1.3662		1.883	11.5218
0.487	0		22.7802	1.3511		1.9645	17.0499
0.489	-0.09691		22.7862	1.3622		1.99	13.6332
0.491	0.146128		22.7922	1.3565		2.004	14.6204
0.4935	0.278754		22.7982	1.3213		2.018	22.8799
0.496	0		22.8042	1.3513		2.0325	13.8963
0.498	0.0413927		22.8102	1.3759		2.056	12.4258
0.5	-0.0457575		22.8162	1.3151		2.081	10.0265
0.502	0.113943		22.8222	1.3577		2.107	10.6736
0.504	0.146128		22.8282	1.2904		2.1345	11.3818
0.506	0.20412		22.8342	1.3624		2.162	11.6733
0.508	0.113943		22.8402	1.274		2.1905	8.43818
0.5105	0.113943		22.8462	1.3466		2.219	9.512
0.513	0.146128		22.8522	1.3364		2.2465	11.4263
0.515	0.0413927		22.8582	1.2703		2.275	16.9575
0.517	-0.0457575		22.8642	1.3569		2.321	11.5311
0.5195	0.113943		22.8702	1.3176		2.381	22.0178
0.522	0.113943		22.8762	1.3215		2.436	15.7902
0.5245	0.146128		22.8822	1.3054		2.488	24.6787
0.527	0.0791812		22.8882	1.2843		2.547	32.6715
0.5295	0.0791812		22.8942	1.2679		2.611	32.1644
0.532	0.0413927		22.9002	1.2776		2.7145	31.824
0.5345	-0.0457575		22.9062	1.2985		2.822	31.0169
0.537	0.0791812		22.9122	1.2613		2.9295	0
0.5395	0.0413927		22.9182	1.3385		3.09	28.2621
0.542	-0.09691		22.9242	1.3061		3.145	25.7294
0.5445	-0.154902		22.9302	1.3614		3.1995	26.0296
0.547	-0.0457575		22.9362	1.2925		3.296	25.9482
0.5495	-0.09691		22.9422	0.9372		3.4005	28.5084
0.552	0.0413927		22.9482	1.2738		3.508	24.3239
0.5545	0.0791812		22.9542	1.3521		3.6165	28.7097
0.557	-0.09691		22.9602	1.3003		3.811	29.2053
0.5595	-0.154902		22.9662	1.3602		4.227	33.3835
0.562	-0.09691		22.9722	1.2234		4.276	32.9298
0.5645	-0.09691		22.9782	1.2863		4.302	29.1438
0.567	-0.09691		22.9842	1.3205		4.327	25.9819
0.5695	0.0791812		22.9902	1.2575		4.3495	25.3594
0.572	-0.0457575		22.9962	1.2946		4.373	27.5065
0.5745	0.146128		23.0022	1.3378		4.399	27.7108
0.577	0.0791812		23.0082	1.2925		4.426	27.8134
0.58	0.113943		23.0142	1.3101		4.459	32.119
0.583	0.146128		23.0202	1.2874		4.592	16.9361
0.5855	0.146128		23.0262	1.3209		4.669	8.7663
0.588	0.0413927		23.0322	1.2897		4.7445	9.44122
0.5905	0		23.0382	1.2733		4.82	9.94453
0.593	-0.0457575		23.0442	1.2987		4.926	8.01015
0.5955	-0.0457575		23.0502	1.301		5.002	6.70744
0.598	0.0413927		23.0562	1.3207		5.077	9.69928
0.6015	-0.09691		23.0622	1.31		5.152	8.08006
0.605	-0.0457575		23.0682	1.2804		5.2265	8.35638
0.6155	-0.154902		23.0742	1.1627		5.299	11.305
0.626	-0.221849		23.0802	1.2961		5.3965	15.9752
1.999	0.30103		23.0862	1.3159		5.437	20.6014
2.004	0.255273		23.0922	1.3486		5.477	8.5374
2.009	0.230449		23.0982	1.2379		5.541	10.5276
2.0135	0.20412		23.1042	1.3345		5.6045	11.6171
2.018	0.20412		23.1102	1.3282		5.668	9.20467
2.0225	0.20412		23.1162	1.3075		5.7335	10.7481
2.027	0.146128		23.1222	1.2938		5.801	7.20574
2.032	0.0413927		23.1282	1.2984		5.8715	11.475
2.037	0		23.1342	1.3082		5.944	14.2836
2.0415	-0.0457575		23.1402	1.2878		6.018	11.219
2.046	-0.09691		23.1462	1.2826		6.093	8.66822
2.051	-0.154902		23.1522	1.2999		6.168	13.6704
2.056	-0.154902		23.1582	1.3037		6.244	8.26407
2.061	-0.221849		23.1642	1.2933		6.319	16.7019
2.066	-0.522879		23.1702	1.2259		6.395	11.6115
2.071	-0.69897		23.1762	1.3209		6.471	11.1089
2.076	-0.30103		23.1822	1.3213		6.546	10.0289
2.081	-0.39794		23.1882	1.2895		6.615	9.67561
2.086	-0.69897		23.1942	1.3364		6.68	9.71798
2.0915	-0.522879		23.2002	1.3219		6.7445	13.1524
2.097	-0.221849		23.2062	1.3171		6.809	9.60721
2.102	-0.69897		23.2122	1.3211		6.8735	8.61039
2.107	-0.30103		23.2182	1.3173		6.937	12.8626
2.1125	-0.221849		23.2242	1.3478		6.999	23.3951
2.118	-0.221849		23.2302	1.3146		7.058	26.7326
2.1235	-0.30103		23.2362	1.3138		7.114	11.0528
2.129	-0.39794		23.2422	1.3443		7.168	7.34871
2.1345	-0.30103		23.2482	1.3382		7.223	6.31793
2.14	-0.221849		23.2542	1.3183		7.28	8.33141
2.1455	-0.221849		23.2602	1.3457		7.341	6.73387
2.151	-0.30103		23.2662	1.3412		7.404	6.06283
2.1565	-0.221849		23.2722	1.2954		7.468	16.6416
2.162	-0.221849		23.2782	1.3283		7.532	9.81173
2.168	-0.09691		23.2843	1.2862		7.597	8.15226
2.174	0		23.2908	1.3269		7.662	9.3794
2.1795	-0.0457575		23.2972	1.3449		7.7275	8.7871
2.185	-0.221849		23.3032	1.3158		7.802	14.5216
2.1905	-0.154902		23.3092	1.3788		7.879	10.1487
2.196	-0.39794		23.3152	1.3532		7.9355	9.76847
2.2015	-0.154902		23.3212	1.3453		8.006	13.2539
2.207	-0.30103		23.3272	1.3751		8.0845	16.3974
2.2125	-0.221849		23.3332	1.3567		8.164	7.90992
2.218	-0.39794		23.3392	1.3743		8.246	11.8181
2.224	-0.39794		23.3452	1.3922		8.32	13.6667
2.23	-0.221849		23.3512	1.3743		8.401	10.5397
2.2355	-0.0457575		23.3572	1.3615		8.5	10.9715
2.241	-0.221849		23.3632	1.3559		8.652	7.95093
2.2465	-0.30103		23.3692	1.306		8.778	12.2028
2.252	-0.30103		23.3752	1.3227		8.901	11.7479
2.2575	-0.522879		23.3812	1.3518		9.0175	14.0371
2.263	-0.30103		23.3872	1.3502		9.126	11.2928
2.269	-0.30103		23.3932	1.3926		9.2335	13.2018
2.275	-0.154902		23.3992	1.2922		9.35	13.2377
2.282	-0.09691		23.4052	1.3771		9.474	12.3919
2.289	-0.30103		23.4112	1.3539		9.599	12.5856
2.299	-0.522879		23.4172	1.3611		9.7255	11.2773
2.309	-0.221849		23.4232	1.3106		9.885	9.7084
2.321	-0.09691		23.4292	1.3903		10.0565	10.4553
2.333	-0.09691		23.4352	1.3337		10.2	15.256
2.345	-0.30103		23.4412	1.206		10.353	8.3555
2.357	-0.154902		23.4472	1.2194		10.386	10.3273
2.369	-0.09691		23.4532	1.2879		10.5605	7.68625
2.381	-0.30103		23.4592	1.2901		10.716	11.0488
2.3925	-0.39794		23.4652	1.333		10.8885	9.59616
2.404	-0.221849		23.4712	1.2999		11.053	8.99465
2.415	-0.30103		23.4772	1.4489		11.206	15.3057
2.426	-0.522879		23.4832	1.3863		11.359	11.9949
2.436	-0.39794		23.4892	1.4151		11.5115	14.2969
2.446	-0.39794		23.4952	1.3183		11.663	21.8237
2.456	-0.30103		23.5012	1.3645		11.8115	20.7844
2.466	-0.522879		23.5072	1.3439		11.953	20.7773
2.477	-0.522879		23.5132	1.2916		12.0875	16.0137
2.488	-0.39794		23.5192	1.3685		12.22	17.1469
2.4995	-0.522879		23.5252	1.3322		12.3545	14.267
2.511	-0.30103		23.5312	1.3408		12.495	9.78531
2.523	-0.39794		23.5372	1.3581		12.64	9.9415
2.535	-0.09691		23.5432	1.3291		12.788	19.0515
2.547	-0.30103		23.5492	1.3765		12.9365	11.142
2.559	-0.09691		23.5552	1.3486		13.087	24.9191
2.571	-0.221849		23.5612	1.3573		13.227	19.7452
2.583	-0.30103		23.5672	1.3478		13.3	27.5271
2.597	-0.39794		23.5732	1.3455		13.363	25.7037
2.611	-0.30103		23.5792	1.3879		13.424	27.2977
2.63	-0.39794		23.5852	1.5857		13.486	31.2788
2.649	-0.09691		23.5912	1.6002		13.542	26.5616
2.6705	-0.0457575		23.5972	1.4731		13.5895	25.739
2.692	-0.0457575		23.6032	1.4943		13.637	21.7538
2.714	-0.09691		23.6092	1.4335		13.691	25.4331
2.736	-0.221849		23.6152	1.4497		13.743	24.681
2.7575	-0.221849		23.6212	1.4243		13.833	26.983
2.779	-0.221849		23.6272	1.448		13.93	20.1282
2.8005	-0.522879		23.6332	1.4159		14.044	17.3015
2.822	-0.154902		23.6392	1.4076		14.16	17.5999
2.8435	-0.39794		23.6452	1.3741		14.2685	12.6904
2.865	-0.30103		23.6512	1.3661		14.369	11.5364
2.8865	-0.154902		23.6571	1.4008		14.4775	21.9549
2.908	0		23.6626	1.3877		14.593	25.774
2.929	-0.154902		23.6682	1.4314		14.7185	28.4926
2.95	-0.39794		23.6718	1.3327		14.844	37.501
2.971	-0.221849		23.6778	1.2706		15.255	37.4572
2.992	-0.30103		23.6838	1.3005		15.496	35.7411
3.032	1.11394		23.6898	1.3258		15.616	36.355
3.0515	1.08636		23.6958	1.3445		15.706	37.3685
3.071	1.08279		23.7018	1.3355		15.802	38.0611
3.0895	1.06446		23.7078	1.2687		15.8405	39.4304
3.108	1.04139		23.7138	1.218		15.861	38.6887
3.1265	1.02531		23.7198	1.1235		15.882	33.6683
3.145	1.02119		23.7258	1.0247		15.902	36.916
3.163	1.02119		23.7318	1.1144		15.9205	35.056
3.181	1.02119		23.7378	1.2717		15.939	33.3201
3.1995	1.0086		23.7438	1.3047		15.96	22.9111
3.218	-0.30103		23.7498	1.2986		15.981	32.3769
3.237	-0.30103		23.7558	1.3054		16.0025	34.2053
3.256	-0.39794		23.7618	1.3017		16.041	33.2966
3.276	-0.30103		23.7678	1.2881		16.1355	32.6372
3.296	-0.30103		23.7738	1.3386		16.232	33.7008
3.3165	-0.30103		23.7798	1.3888		16.329	31.2096
3.337	-0.39794		23.7858	1.3403		16.426	30.7841
3.358	-0.39794		23.7918	1.3633		16.522	30.3723
3.379	-0.221849		23.7978	1.4021		16.618	34.5403
3.4005	-0.30103		23.8038	1.3817		16.713	32.8126
3.422	-0.39794		23.8098	1.3817		16.807	31.7648
3.4435	-0.154902		23.8158	1.3364		16.899	32.5668
3.465	-0.30103		23.8218	1.3443		16.989	31.8584
3.4865	-0.0457575		23.8278	1.3064		17.0775	25.2066
3.508	0.0791812		23.8338	1.314		17.166	13.6586
3.5295	0.0413927		23.8398	1.3745		17.253	13.1083
3.551	0.0791812		23.8458	1.4087		17.34	9.24513
3.573	-0.154902		23.8518	1.3842		17.425	17.737
3.595	-0.09691		23.8578	1.3713		17.51	11.9932
3.6165	-0.221849		23.8638	1.3435		17.682	20.9421
3.638	-0.522879		23.8698	1.3514		17.769	20.3806
3.6635	-0.39794		23.8758	1.2988		17.858	12.6637
3.689	-0.39794		23.8818	1.3506		17.933	4.42574
3.75	-0.154902		23.8874	1.266		17.998	5.10166
3.811	-0.39794		23.8929	1.3238		18.0645	3.99933
3.922	-0.154902		23.8988	1.2949		18.132	4.9788
4.033	-0.09691		23.9048	1.262		18.1995	4.53453
4.1155	-0.0457575		23.9108	1.2728		18.268	5.15927
4.198	-0.0457575		23.9168	1.2106		18.336	4.11591
4.2255	0.146128		23.9228	1.2713		18.404	19.5705
4.253	0.0413927		23.9288	1.3698		18.4715	20.0642
4.2585	-0.09691		23.9348	1.3768		18.539	18.9161
4.264	-0.221849		23.9408	1.3887		18.6065	14.6828
4.2695	-0.30103		23.9468	1.4757		18.7	17.4186
4.275	-0.154902		23.9528	1.3711		19.6705	15.5134
4.28	-0.39794		23.9588	1.3679		20.865	10.2446
4.285	-0.522879		23.9648	1.4716		21.175	8.24476
4.2905	-0.30103		23.9708	1.4189		21.21	8.8282
4.296	-0.30103		23.9768	1.4391		21.27	5.1728
4.301	-0.69897		23.9828	1.4023		21.329	3.84083
4.306	-0.39794		23.9888	1.4365		21.386	4.28902
4.311	-0.221849		23.9944	1.4208		21.439	3.28534
4.316	-0.221849		23.9999	1.4199		21.4895	3.62244
4.321	-0.39794		24.0058	1.3953		21.541	3.68158
4.326	-0.39794		24.0118	1.4498		21.5975	4.82747
4.331	-0.30103		24.0178	1.412		21.656	3.42887
4.336	-0.522879		24.0238	1.3742		21.715	3.54236
4.3405	-0.39794		24.0298	1.3668		21.775	4.22184
4.345	-0.30103		24.0358	1.4006		21.8515	8.58764
4.3495	-0.69897		24.0418	1.3034		21.921	13.4339
4.354	-0.39794		24.0478	1.3297		21.981	10.2207
4.3585	-0.30103		24.0538	1.3501		22.041	7.56133
4.363	-0.69897		24.0598	1.3851		22.0955	9.70273
4.368	-0.221849		24.0654	1.37		22.147	9.67969
4.373	-0.39794		24.0709	1.3491		22.201	8.34803
4.378	-0.69897		24.0768	1.2898		22.259	12.2715
4.383	-0.39794		24.0828	1.2114		22.3195	6.4511
4.388	-0.69897		24.0888	1.3226		22.4015	14.1604
4.393	-0.522879		24.0948	1.4253		22.487	15.7431
4.3985	-0.522879		24.1008	1.3957		22.537	6.37511
4.404	-0.30103		24.1068	1.4205		22.5805	2.03977
4.4095	-0.30103		24.1124	1.3555		22.605	2.42136
4.415	-0.522879		24.1179	1.2603		22.629	2.27
4.42	-0.39794		24.1238	1.2819		22.677	1.48114
4.425	-0.39794		24.1298	1.3875		22.725	2.11795
4.4305	-0.522879		24.1358	1.3867		22.773	1.87568
4.436	-0.522879		24.1418	1.4365		22.821	1.52068
4.442	-0.69897		24.1478	1.4622		22.869	2.39682
4.448	-0.39794		24.1538	1.4039		22.917	1.79068
4.459	-0.522879		24.1594	1.4055		22.965	2.25091
4.47	-0.30103		24.1649	1.4047		23.013	2.17455
4.4875	-0.221849		24.1708	1.4039		23.061	2.87432
4.505	-0.30103		24.1768	1.349		23.109	1.55045
4.5225	-0.154902		24.1828	1.3842		23.157	1.23318
4.54	-0.09691		24.1888	1.3973		23.205	1.77727
4.558	-0.221849		24.1944	1.3924		23.253	1.25318
4.576	-0.39794		24.1999	1.3777		23.302	1.88159
4.592	-0.39794		24.2058	1.3603		23.35	1.76705
4.608	-0.30103		24.2118	1.3524		23.398	1.53818
4.623	-0.39794		24.2178	1.3917		23.446	2.07568
4.638	-0.522879		24.2238	1.3743		23.494	1.89886
4.653	-0.522879		24.2294	1.3919		23.542	1.25795
4.668	-1		24.2349	1.3685		23.59	2.16136
4.6835	-0.39794		24.2408	1.3791		23.638	2.18864
4.699	-0.30103		24.2468	1.3663		23.7138	1.66409
4.714	-0.154902		24.2528	1.3727		23.7618	2.38659
4.729	-0.39794		24.2588	1.3098		23.8098	3.15295
4.744	-0.39794		24.2644	1.2568		23.8578	1.60523
4.759	-0.221849		24.2699	1.3533		23.9048	4.04818
4.774	-0.30103		24.2758	1.3934		23.9528	1.50727
4.789	-0.69897		24.2818	1.3747		23.9999	1.77227
4.8045	-0.39794		24.2874	1.3885		24.0478	1.06864
4.82	-0.522879		24.2929	1.3667		24.0948	2.05932
4.835	-0.39794		24.2988	1.3739		24.1418	2.16705
4.85	-0.39794		24.3048	1.3561		24.1888	2.7225
4.865	-0.221849		24.3104	1.3382		24.2349	1.57545
4.88	-0.221849		24.3159	1.3333		24.2818	1.82091
4.8955	-0.221849		24.3218	1.3793		24.3278	1.32159
4.911	-0.39794		24.3278	1.3364		24.3738	2.26909
4.926	-0.30103		24.3334	1.3341		24.4189	1.37432
4.941	-0.154902		24.3389	1.3632		24.4639	1.54682
4.956	-0.221849		24.3448	1.3634		24.5254	1.10455
4.971	-0.221849		24.3508	1.3739		24.5694	1.6025
4.986	-0.522879		24.3564	1.3309		24.6134	2.12023
5.001	-0.522879		24.3619	1.3247		24.6574	2.28659
5.016	-0.30103		24.3678	1.3023		24.7004	1.37295
5.031	-0.221849		24.3738	1.3694		24.7424	2.0625
5.0465	-0.221849		24.3794	1.3743		24.785	1.80636
5.062	-0.39794		24.3849	1.3726		24.827	1.36318
5.077	-0.39794		24.3904	1.4098		24.868	1.22545
5.092	-0.69897		24.3959	1.3638		24.9094	1.16818
5.107	-0.39794		24.4018	1.3803		24.95	1.37864
5.122	-0.522879		24.4078	1.4036		24.991	1.35659
5.137	-0.69897		24.4134	1.3485		25.031	1.95295
5.152	-0.30103		24.4189	1.3458		25.071	1.92591
5.1665	-0.69897		24.4244	1.3748		25.111	1.45273
5.181	-1		24.4299	1.3606		25.152	1.97
5.196	-0.69897		24.4358	1.3743		25.192	2.19795
5.211	-0.39794		24.4418	1.4438		25.232	1.96977
5.2255	-0.30103		24.4474	1.3933		25.272	0.748864
5.24	-0.522879		24.4529	1.4307		25.312	1.02568
5.2545	-0.154902		24.4584	1.4356		25.353	0.672045
5.269	-0.39794		24.4639	1.4769		25.394	0.980909
5.2835	-0.30103		24.4694	1.4676		25.435	0.733864
5.298	-0.221849		24.4749	1.3663		25.4764	1.06591
5.3125	-0.154902		24.4749	0.6993		25.8004	1.98545
5.327	-0.39794		24.4808	0.8878		25.8454	1.28977
5.341	-0.221849		24.4868	0.5683		25.8904	1.01045
5.355	-0.221849		24.4924	1.3655		25.9358	1.77341
5.3685	0.361728		24.4979	1.4048		25.9818	3.36159
5.382	0.342423		24.5034	1.4453		26.0278	1.61091
5.3955	0.322219		24.5089	1.4332		26.0744	1.42523
5.409	0.255273		24.5144	1.3512		26.1208	1.37
5.4225	0.176091		24.5199	1.3605		26.1678	1.83091
5.436	0.0791812		24.5254	1.3894		26.2148	1.38023
5.4495	-0.09691		24.5309	1.3795		26.2624	1.40455
5.463	-0.221849		24.5364	1.3579		26.2858	1.69477
5.476	-0.30103		24.5419	1.3449		26.3338	1.79932
5.489	-0.09691		24.5474	1.3092		26.3808	2.56614
5.5015	-0.154902		24.5529	1.2601		26.4288	2.73023
5.514	-0.221849		24.5584	1.2179		26.4764	1.94841
5.527	-0.221849		24.5639	1.347		26.5238	2.78909
5.54	-0.30103		24.5694	1.3297		26.5718	2.90386
5.5525	-0.30103		24.5749	1.3208		26.6198	2.85568
5.565	-0.30103		24.5804	1.1927		26.6678	2.90864
5.578	-1		24.5859	1.1119		26.7158	3.96636
5.591	-0.69897		24.5914	1.1788		26.7638	3.06386
5.6035	-0.522879		24.5969	1.3624		26.8118	3.13795
5.616	-0.221849		24.6024	1.361		26.8598	2.44705
5.6285	-0.30103		24.6079	1.3307		26.9078	1.38932
5.641	-0.39794		24.6134	1.3698		26.9558	1.89295
5.654	-0.30103		24.6189	1.3307		27.0038	4.06523
5.667	-0.522879		24.6244	1.3521		27.0518	2.15773
5.68	-0.30103		24.6299	1.3783		27.0758	3.19659
5.693	-0.522879		24.6354	1.3628		27.0998	1.97977
5.706	-0.522879		24.6409	1.3493		27.1478	1.42114
5.719	-0.522879		24.6464	1.3175		27.1658	1.04409
5.7325	-0.522879		24.6519	1.3239		27.2138	1.20273
5.746	-0.522879		24.6574	1.354		27.2618	2.82341
5.7595	-0.221849		24.6629	1.3953		27.3098	4.18864
5.773	-0.30103		24.668	1.332		27.3578	3.41682
5.7865	-0.221849		24.673	1.3735		27.4058	4.32727
5.8	-0.39794		24.6784	1.3856		27.4538	4.94295
5.814	-0.09691		24.6839	1.3614		27.5018	5.27432
5.828	-0.154902		24.6894	1.3416		27.5498	7.54114
5.842	-0.221849		24.6949	1.306		27.5978	6.44727
5.856	-0.39794		24.7004	1.3167		27.6448	5.07045
5.8705	-0.221849		24.7059	1.2926		27.6928	20.1464
5.885	-0.30103		24.711	1.3497		27.7168	65.7764
5.8995	-0.154902		24.716	1.382		27.7621	30.2214
5.914	-0.09691		24.7214	1.3142		27.9858	12.9868
5.9285	-0.0457575		24.7269	1.3287		28.29	4.49045
5.943	0		24.732	1.321		28.5097	5.34659
5.958	0		24.737	1.3928		28.7312	4.61068
5.973	-0.09691		24.7424	1.3644		28.9729	4.97068
5.9875	-0.09691		24.7479	1.3289		29.2167	13.2782
6.002	-0.221849		24.7534	1.3215		29.3151	4.82023
6.017	0.0413927		24.7589	1.3511		29.3901	6.05
6.032	-0.221849		24.764	1.3511		29.4651	5.20523
6.047	-0.39794		24.769	1.3473		29.5382	4.88409
6.062	-0.39794		24.7744	1.3487		29.6102	10.5402
6.077	-0.30103		24.7799	1.3129		29.688	10.2407
6.092	-0.154902		24.785	1.2791		29.766	6.26818
6.107	-0.09691		24.79	1.3526		29.845	13.002
6.122	-0.221849		24.7954	1.3493		30.0479	9.31886
6.1375	-0.30103		24.8009	1.3614		30.2901	11.6025
6.153	-0.30103		24.806	1.3258		30.5059	7.18932
6.168	-0.221849		24.811	1.3614		30.73	6.20023
6.183	-0.30103		24.8164	1.316		30.9748	6.7
6.198	-0.0457575		24.8219	1.4043		31.2179	6.60205
6.213	-0.154902		24.827	1.3119		31.462	7.35705
6.228	-0.09691		24.832	1.3212		31.6838	5.20705
6.243	-0.09691		24.837	1.3183		31.9012	7.00023
6.2585	-0.154902		24.842	1.3347		32.1429	9.835
6.274	-0.154902		24.8474	1.3568		32.3624	7.01409
6.289	-0.30103		24.8529	1.3728		32.5425	6.67273
6.304	-0.154902		24.858	1.3634		32.7225	4.41068
6.319	-0.0457575		24.863	1.3049		32.9026	4.705
6.334	-0.221849		24.868	1.3769		33.0816	6.19636
6.3495	-0.39794		24.873	1.3279		33.7742	4.25205
6.365	-0.221849		24.8784	1.3264		33.929	4.91295
6.38	-0.30103		24.8839	1.3156		34.0918	4.60409
6.395	-0.221849		24.889	1.358		34.2627	4.36955
6.41	-0.09691		24.894	1.3188		34.4395	2.49045
6.425	-0.154902		24.899	1.3493		34.6185	4.38591
6.4405	-0.221849		24.904	1.3463		34.7985	4.78227
6.456	-0.39794		24.9094	1.3183		34.9785	36.8916
6.471	-0.30103		24.9149	1.2865		35.1615	71.2736
6.486	-0.09691		24.92	1.3071		35.3371	68.6566
6.501	-0.30103		24.925	1.2988		35.4406	9.30409
6.516	-0.221849		24.93	1.2485		35.5385	4.24795
6.5315	-0.39794		24.935	1.2277		35.6356	8.88955
6.547	-0.154902		24.94	1.242		35.7335	4.19182
6.5615	-0.221849		24.945	1.3564		35.8305	4.65068
6.576	-0.221849		24.95	1.3878		35.9266	5.72295
6.589	-0.154902		24.955	1.355		36.0217	4.64386
6.602	-0.39794		24.96	1.358		36.1156	4.83977
6.615	-0.154902		24.965	1.4003		36.2067	9.1425
6.628	-0.221849		24.9704	1.4024		36.2958	8.67886
6.641	-0.154902		24.9759	1.3742		36.3819	12.715
6.654	-0.09691		24.981	1.3974		36.4669	10.1311
6.667	-0.221849		24.986	1.3831		36.5509	8.29523
6.68	-0.221849		24.991	1.3634		36.6359	9.77273
6.693	-0.0457575		24.996	1.3901		36.7219	16.3214
6.706	0		25.001	1.4001		36.8049	10.4711
6.719	0		25.006	1.3176		36.8898	5.93909
6.732	0		25.011	1.3664		36.9778	2.20977
6.745	0.0413927		25.016	1.4001		37.0667	6.56364
6.758	-0.154902		25.021	1.4004		37.1549	4.47773
6.771	-0.0457575		25.026	1.3047		37.2408	5.68682
6.784	0.0413927		25.031	1.2791		37.4319	2.94364
6.7965	-0.0457575		25.036	1.2374		37.5178	8.09114
6.809	-0.221849		25.041	1.255		37.6038	2.36364
6.822	-0.221849		25.046	1.2486		38.0716	30.0639
6.835	-0.221849		25.051	1.2548		38.1942	5.17455
6.848	-0.30103		25.056	1.326		38.2652	6.44045
6.861	-0.39794		25.061	1.2891		38.3353	5.79114
6.874	-0.30103		25.066	1.1379		38.4033	5.16136
6.887	-0.30103		25.071	1.2371		38.4664	7.64705
6.8995	-0.221849		25.076	1.4045		38.5265	10.0114
6.912	-0.30103		25.081	1.4272		38.5884	4.25205
6.925	-0.09691		25.086	1.3659		38.6563	3.94318
6.938	-0.221849		25.091	1.3556		38.7263	5.42955
6.9505	-0.30103		25.096	1.3505		38.8221	4.14886
6.963	-0.30103		25.101	1.312		38.9006	5.25909
6.975	-0.154902		25.106	1.2497		39.214	8.01545
6.987	-0.39794		25.111	1.2555		39.5636	9.40841
6.9995	-0.30103		25.116	1.3656		39.8899	11.5652
7.012	-0.221849		25.121	1.3972		40.2229	15.1827
7.0235	-0.154902		25.126	1.36		40.505	9.72455
7.035	-0.221849		25.131	1.3941		40.7083	5.53614
7.047	-0.154902		25.136	1.4275		40.9136	8.5
7.059	-0.09691		25.1414	1.366		41.1313	8.12227
7.07	-0.154902		25.1469	1.2895		41.3763	5.85682
7.081	-0.221849		25.152	1.173		41.62	6.48682
7.0925	-0.09691		25.157	1.2718		41.8515	6.93705
7.104	-0.09691		25.162	1.324		42.0616	6.15477
7.115	-0.221849		25.167	1.3835		42.2784	6.00273
7.126	-0.30103		25.172	1.4031		42.5143	7.61773
7.1365	-0.39794		25.177	1.4164		42.7563	14.5007
7.147	-0.30103		25.182	1.4081		43.0456	26.2264
7.158	-0.522879		25.187	1.397		43.2215	47.2545
7.169	-0.30103		25.192	1.4102		43.3644	45.2655
7.1795	-0.522879		25.197	1.4389		43.4974	18.2364
7.19	-0.30103		25.202	1.3529		43.5671	20.1802
7.201	-0.39794		25.207	1.398		43.6338	7.41886
7.212	-0.30103		25.212	1.3858		43.6975	6.81205
7.2235	-0.39794		25.217	1.3672		43.7618	5.87591
7.235	-0.39794		25.222	1.3947		43.8291	6.72023
7.246	-0.30103		25.227	1.4483		43.899	6.43705
7.257	-0.154902		25.232	1.3868		44.0416	7.36909
7.269	-0.221849		25.237	1.3809		44.1991	6.72886
7.281	-0.30103		25.242	1.3372		44.3596	6.09818
7.293	-0.221849		25.247	1.3624		44.9265	4.99659
7.305	-0.221849		25.252	1.3318		45.0255	4.18114
7.317	-0.09691		25.257	1.3745		45.124	5.03091
7.329	-0.30103		25.262	1.3907		45.2225	4.61886
7.3415	-0.154902		25.267	1.3809		45.321	7.46364
7.354	-0.221849		25.272	1.345		45.4195	15.4102
7.3665	-0.39794		25.277	1.3688		45.5175	9.96023
7.379	-0.30103		25.282	1.3858		45.6155	3.88682
7.3915	-0.39794		25.287	1.3696		45.713	4.54659
7.404	-0.09691		25.292	1.3907		45.809	3.79614
7.417	-0.154902		25.297	1.4071		45.905	4.13455
7.43	-0.39794		25.302	1.3931		45.999	2.79591
7.4425	-0.522879		25.307	1.3988		46.0915	4.76773
7.455	-0.39794		25.312	1.3874		46.1825	4.33295
7.468	-0.30103		25.317	1.4221		46.271	3.90955
7.481	-0.30103		25.3224	1.3745		46.3585	3.63955
7.494	0.0791812		25.3279	1.3809		46.4435	3.7175
7.507	0		25.333	1.4195		46.5275	2.24818
7.52	0.113943		25.338	1.3956		46.6105	3.13477
7.533	0.176091		25.343	1.3696		46.6935	2.64955
7.5455	-0.154902		25.348	1.3498		46.7765	2.93955
7.558	-0.154902		25.353	1.298		46.8605	4.99432
7.571	-0.221849		25.358	1.385		46.946	14.4039
7.584	-0.221849		25.363	1.3957		47.033	35.252
7.597	-0.154902		25.368	1.3712		47.122	12.5459
7.61	-0.30103		25.3734	1.3333		47.2125	3.84591
7.623	-0.221849		25.3789	1.2275		47.3055	7.80159
7.636	-0.221849		25.384	1.375		47.4465	3.8325
7.649	-0.69897		25.389	1.3884		47.542	4.89182
7.662	-0.39794		25.394	1.3452		47.638	7.83682
7.675	-0.39794		25.399	1.3684		47.7355	8.25909
7.688	-0.39794		25.404	1.4052		47.833	8.52432
7.701	-0.221849		25.409	1.4187		47.931	10.0345
7.714	-0.39794		25.4144	1.4048		48.029	9.25227
7.7275	-0.39794		25.4199	1.3691		48.1275	13.4082
7.741	-0.39794		25.425	1.4148		48.2255	12.9532
7.7555	-0.39794		25.43	1.36		48.3245	74.1143
7.77	-0.522879		25.435	1.3465		48.4225	86.472
7.786	-0.39794		25.44	1.3744		48.5215	32.0768
7.802	-0.154902		25.4454	1.3971		48.62	19.3043
7.818	-0.30103		25.4509	1.3981		48.732	6.73568
7.834	-0.30103		25.456	1.4205		48.859	6.13227
7.8495	-0.221849		25.461	1.3794		48.9815	5.21091
7.865	-0.522879		25.466	1.3714		49.094	4.12386
7.8795	-0.522879		25.471	1.3467		49.4014	4.27045
7.894	-0.39794		25.4764	1.3452		49.8604	5.95795
7.908	-0.30103		25.4819	1.3436		50.3749	9.12636
7.922	-0.30103		25.487	1.3581		50.8894	10.2005
7.9355	-0.154902		25.492	1.3954		51.404	10.0943
7.949	-0.522879		25.4974	1.351		51.9185	20.8098
7.9625	-0.522879		25.5029	1.3895		52.4331	21.3002
7.976	-0.221849		25.508	1.3775		52.9476	23.633
7.991	-0.39794		25.513	1.3991		53.4621	11.6639
8.006	-0.39794		25.5184	1.395		53.9767	33.935
8.0215	-0.522879		25.5239	1.4148		54.4912	53.7264
8.037	-0.30103		25.529	1.3855		55.0057	50.1239
8.053	-0.221849		25.534	1.4326		55.5203	44.6843
8.069	-0.221849		25.5394	1.4539		55.7776	13.1
8.0845	-0.30103		25.5449	1.4403		56.2921	6.95773
8.1	-0.522879		25.55	1.4686		56.8066	6.17136
8.1155	-0.09691		25.555	1.4251		57.3212	6.52977
8.131	-0.39794		25.5604	1.4142		57.8357	7.10432
8.147	-0.0457575		25.5659	1.375		58.3503	5.82
8.163	-0.154902		25.5714	1.473		58.8648	8.37659
8.18	-0.154902		25.5769	1.3993		59.3793	5.07182
8.197	-0.09691		25.582	1.3426		59.8939	3.91091
8.2135	-0.154902		25.587	1.393		60.4084	3.82818
8.23	0		25.5924	1.3671		60.9229	6.46023
8.2455	-0.154902		25.5979	1.376		61.4375	2.51795
8.261	-0.522879		25.6034	1.4236		61.952	4.30886
8.2755	-0.39794		25.6089	1.4295		62.4666	5.85068
8.29	-0.30103		25.6144	1.4184		62.9811	5.11159
8.3045	-0.09691		25.6199	1.4274		63.4956	7.35977
8.319	-0.154902		25.625	1.4154		64.0102	8.60591
8.335	-0.09691		25.63	1.4458		64.5247	6.6875
8.351	-0.30103		25.6354	1.4194		65.0393	5.06955
8.3675	-0.221849		25.6409	1.425		65.5538	5.26682
8.384	-0.154902		25.6464	1.4326		66.0683	5.37636
8.401	-0.0457575		25.6519	1.1976		66.5829	5.31886
8.418	-0.154902		25.6574	1.0438		67.0974	9.8925
8.4365	-0.154902		25.6629	1.3506		67.612	12.6475
8.455	-0.221849		25.6684	1.4398		68.1265	12.3093
8.4775	-0.30103		25.6739	1.4699		68.641	13.9086
8.5	-0.39794		25.6794	1.4734		69.1556	6.26705
8.525	-0.154902		25.6849	1.4088		69.6701	5.55273
8.55	-0.39794		25.6904	1.3995		70.1846	5.01
8.5755	-0.221849		25.6959	1.402		70.6992	4.62568
8.601	-0.221849		25.701	1.3921		71.2137	5.46136
8.626	-0.30103		25.706	1.3751		71.7283	6.21295
8.651	-0.0457575		25.7114	1.4208		72.2428	8.02023
8.6765	-0.154902		25.7169	1.383		72.7573	7.98659
8.702	-0.154902		25.7224	1.3985		73.2719	9.36364
8.727	-0.39794		25.7279	1.3781		73.7864	7.30273
8.752	-0.30103		25.7334	1.387		74.301	6.47636
8.777	-0.39794		25.7389	1.3579		74.8155	8.00705
8.802	0		25.7444	1.3958		75.33	9.83318
8.827	-0.154902		25.7499	1.3672		75.8446	42.1652
8.852	#NUM!		25.7558	1.4168		76.3591	8.4275
8.8765	-0.221849		25.7618	1.3324		76.8737	30.6777
8.901	-0.30103		25.7641	1.3915		77.3882	9.29909
8.925	-0.154902		25.7696	1.4079		77.9027	8.06545
8.949	-0.30103		25.7751	1.4271		78.4173	6.32432
8.972	-0.221849		25.7806	1.4237		78.9318	11.2339
8.995	-0.154902		25.7861	1.4104		79.4463	29.2611
9.017	-0.30103		25.7916	1.398		79.9609	34.0625
9.039	-0.09691		25.7971	1.3633		80.4754	22.0293
9.0605	-0.30103		25.8026	1.4374		80.99	19.8998
9.082	-0.221849		25.8081	1.4312		81.5045	75.2736
9.1035	-0.522879		25.8136	1.4145		82.019	14.4389
9.125	-0.30103		25.8192	1.4279		82.5336	7.23114
9.146	-0.221849		25.8252	1.4467		83.0481	6.37409
9.167	-0.39794		25.8311	1.4087		83.5627	46.5339
9.1885	-0.522879		25.8366	1.3753		84.0772	95.8266
9.21	-0.30103		25.8421	1.4372		84.5917	97.835
9.2325	-0.39794		25.8476	1.3915		85.1063	100
9.255	-0.39794		25.8531	1.3898		85.6208	100
9.2785	-0.0457575		25.8586	1.4095		86.1354	84.9975
9.302	-0.09691		25.8642	1.3777		86.6499	70.9732
9.3255	-0.522879		25.8702	1.3728		87.1644	84.4677
9.349	-0.154902		25.8761	1.462		87.679	72.4577
9.3735	-0.221849		25.8816	1.4046		88.1935	90.4336
9.398	-0.522879		25.8871	1.398		88.708	57.0884
9.423	-0.221849		25.8926	1.412		88.9653	23.8043
9.448	-0.39794		25.8982	1.4095		89.2226	21.7743
9.473	-0.221849		25.9042	1.4228		89.4799	34.002
9.498	-0.39794		25.9101	1.4095		89.7371	19.1836
9.523	-0.30103		25.9156	1.3892		89.9944	36.9816
9.548	-0.30103		25.9211	1.3595		90.2517	99.2873
9.573	-0.154902		25.9266	1.3795		90.5089	99.9184
9.598	0		25.9322	1.4048		90.7662	78.1959
9.6235	-0.154902		25.9382	1.399		91.0235	62.265
9.649	-0.221849		25.9441	1.4089		91.2807	13.5048
9.674	-0.39794		25.9496	1.4521		91.538	11.485
9.699	-0.154902		25.9552	1.4397		91.7953	21.6593
9.7245	-0.30103		25.9612	1.4321		92.0526	12.5093
9.75	-0.30103		25.9671	1.3903		92.3098	9.04182
9.78	-0.30103		25.9726	1.4635		92.5671	9.83705
9.81	-0.221849		25.9782	1.4269		92.8244	10.0748
9.847	-0.39794		25.9842	1.444		93.0816	8.56773
9.884	-0.221849		25.9901	1.4571		93.3389	11.6818
9.921	-0.221849		25.9956	1.3869		93.5962	20.9427
9.958	-0.39794		26.0012	1.4286		93.8534	17.7223
9.992	-0.221849		26.0072	1.4273		94.1107	14.0368
10.026	-0.39794		26.0131	1.4099		94.368	16.805
10.0555	-0.221849		26.0186	1.3969		94.6252	23.5782
10.085	-0.39794		26.0242	1.4764		94.8825	20.2373
10.1135	-0.221849		26.0302	1.4686		95.1398	23.1684
10.142	-0.30103		26.0362	1.4268		95.3971	6.88205
10.1705	-0.39794		26.0422	1.4599		95.6543	6.44636
10.199	-0.30103		26.0481	1.4929		95.9116	6.33045
10.2285	-0.09691		26.0536	1.4426		96.1689	36.4189
10.258	-0.09691		26.0592	1.4023		96.4261	29.4591
10.2885	-0.39794		26.0652	1.3767		96.6834	13.7802
10.319	-0.30103		26.0711	1.4479		96.9407	10.4955
10.352	-0.522879		26.0766	1.4101		97.1979	12.6434
10.385	-0.221849		26.0822	1.4201		97.4552	11.8593
10.4205	0.0791812		26.0882	1.4643		97.7125	8.52795
10.456	0.0413927		26.0942	1.4697		97.9698	9.14909
10.491	0.0791812		26.1002	1.4384		98.227	6.59523
10.526	0.113943		26.1061	1.4401		98.4843	5.80523
10.559	0		26.1116	1.4124		98.7416	4.18909
10.592	0.113943		26.1172	1.4207		98.9988	3.43705
10.623	0.0791812		26.1232	1.4632		99.2561	1.84727
10.654	-0.0457575		26.1292	1.4316		99.7706	3.00636
10.6845	0.0791812		26.1352	1.4754		100.285	3.18545
10.715	0.0413927		26.1412	1.446		100.8	4.97182
10.7485	0.146128		26.1472	1.4392		101.314	14.0391
10.782	0.113943		26.1531	1.4249		101.572	3.7475
10.817	0.146128		26.1586	1.4033		101.829	4.11773
10.852	0.113943		26.1642	1.4598		102.086	5.05705
10.8875	0.0413927		26.1702	1.4376		102.343	4.71818
10.923	-0.0457575		26.1762	1.4158		102.601	4.46977
10.957	0		26.1822	1.4693		102.858	4.94455
10.991	0.0413927		26.1882	1.4384		103.115	6.45545
11.022	0.0413927		26.1942	1.4099		103.372	10.1589
11.053	-0.09691		26.2001	1.4632		103.63	22.5784
11.0835	-0.0457575		26.2056	1.4158		103.887	19.1484
11.114	-0.09691		26.2112	1.4894		104.144	23.2995
11.1445	-0.0457575		26.2172	1.4613		104.401	46.7823
11.175	-0.221849		26.2232	1.3779		104.659	10.7593
11.206	-0.09691		26.2292	1.4348		104.916	15.6148
11.237	-0.154902		26.2352	1.4561		105.173	33.4789
11.2675	-0.154902		26.2412	1.4424		105.431	63.5314
11.298	-0.30103		26.2472	1.4509		105.688	23.8095
11.3285	-0.154902		26.2532	1.4535		105.945	19.2118
11.359	-0.221849		26.2591	1.434		106.202	16.8709
11.3895	-0.30103		26.2646	1.483		106.46	20.3709
11.42	-0.221849		26.2702	1.4147		106.717	24.6748
11.451	-0.30103		26.2762	1.4214		106.974	23.2136
11.482	-0.154902		26.2822	1.4147		107.231	13.2186
11.5125	-0.30103		26.2882	1.4587		107.489	12.2861
11.543	-0.221849		26.2942	1.4222		107.746	9.685
11.573	-0.09691		26.3002	1.4114		108.003	5.97477
11.603	-0.09691		26.3062	1.4595		108.261	4.64977
11.6335	-0.221849		26.3122	1.413		108.518	3.99023
11.664	-0.09691		26.3182	1.4048		108.775	4.3875
11.694	-0.0457575		26.3242	1.418		109.032	5.20818
11.724	-0.154902		26.3302	1.3868		109.29	3.94523
11.7535	-0.221849		26.3362	1.4114		109.547	3.08909
11.783	0		26.3421	1.404		109.804	1.76205
11.812	-0.30103		26.3476	1.418		110.061	2.35114
11.841	-0.0457575		26.3532	1.3892		110.319	2.75682
11.87	-0.221849		26.3592	1.4289		110.576	2.71909
11.899	-0.09691		26.3652	1.4647		110.833	2.52205
11.927	-0.221849		26.3712	1.413		111.09	3.23295
11.955	-0.154902		26.3772	1.5025		111.348	3.15955
11.982	-0.09691		26.3832	1.4578		111.605	3.71523
12.009	0.0413927		26.3892	1.4716		111.862	4.28909
12.036	-0.30103		26.3952	1.4638		112.12	10.257
12.063	-0.0457575		26.4012	1.423		112.377	13.0707
12.0895	0		26.4072	1.4786		112.891	8.98432
12.116	-0.154902		26.4132	1.4518		113.406	2.12477
12.1425	-0.0457575		26.4192	1.5007		113.92	2.35545
12.169	0		26.4252	1.4595		114.435	2.34659
12.195	0.0413927		26.4312	1.4856		114.95	1.29636
12.221	-0.09691		26.4372	1.4509		115.464	1.56795
12.248	-0.154902		26.4432	1.4998		115.979	1.34591
12.275	-0.39794		26.4492	1.4518		116.493	1.66659
12.302	-0.09691		26.4552	1.4256		117.008	0.840455
12.329	-0.30103		26.4612	1.4458		117.522	1.61273
12.3565	-0.221849		26.4672	1.4595		118.037	1.81591
12.384	-0.154902		26.4731	1.4936		118.294	1.04114
12.412	-0.221849		26.4786	1.4638		118.551	0.919091
12.44	-0.221849		26.4842	1.4189		118.809	2.30273
12.4685	-0.09691		26.4902	1.4407		119.066	3.37886
12.497	-0.154902		26.4962	1.4527		119.323	3.30636
12.5255	-0.0457575		26.5022	1.498		119.58	2.95773
12.554	-0.154902		26.5082	1.4743		119.838	3.03023
12.5835	-0.30103		26.5142	1.5259		120.095	3.48159
12.613	-0.221849		26.5202	1.4399		120.352	4.03136
12.642	-0.154902		26.5262	1.4613		120.609	4.68
12.671	-0.30103		26.5322	1.4595		120.867	13.1341
12.7005	-0.39794		26.5382	1.525		121.124	5.37955
12.73	-0.221849		26.5442	1.4927		121.381	8.44432
12.7595	-0.221849		26.5502	1.5096		121.639	10.2589
12.789	-0.30103		26.5562	1.4786		121.896	55.8977
12.8185	-0.154902		26.5622	1.4927		122.153	35.7432
12.848	-0.221849		26.5682	1.4813		122.41	99.5332
12.878	-0.522879		26.5742	1.4945		122.668	92.795
12.908	-0.30103		26.5802	1.3747		122.925	98.0198
12.938	-0.39794		26.5862	1.4189		123.182	75.6825
12.968	-0.221849		26.5922	1.4813		123.439	11.8607
12.9975	-0.154902		26.5982	1.463		123.697	26.9057
13.027	-0.39794		26.6042	1.4743		123.954	81.8139
13.0575	-0.69897		26.6102	1.498		124.211	99.5784
13.088	-0.522879		26.6162	1.4613		124.469	46.2359
13.118	-0.30103		26.6222	1.4475		124.726	100
13.148	-0.69897		26.6282	1.4306		124.983	100
13.177	-0.30103		26.6342	1.5159		125.24	100
13.206	-0.154902		26.6402	1.4778		125.498	100
13.227	-0.30103		26.6462	1.4778		125.755	100
13.248	-0.221849		26.6522	1.5241		126.012	61.228
13.262	-0.30103		26.6582	1.498		126.269	57.2316
13.276	-0.39794		26.6642	1.5433		126.527	51.6114
13.2885	-0.221849		26.6702	1.5369		126.784	81.0705
13.301	-0.39794		26.6762	1.5034		127.041	41.0505
13.3135	-0.221849		26.6822	1.4373		127.298	37.2802
13.326	-0.154902		26.6882	1.4247		127.556	57.8264
13.3385	-0.154902		26.6942	1.4641		127.813	38.6152
13.351	-0.522879		26.7002	1.5454		128.07	31.7955
13.3635	-0.69897		26.7062	1.5126		128.328	40.7082
13.376	-0.221849		26.7122	1.5649		128.585	29.2916
13.388	-0.39794		26.7182	1.4966		128.766	20.3823
13.4	-0.154902		26.7242	1.5208		129.062	10.2348
13.4125	-0.154902		26.7302	1.5075		129.211	10.202
13.425	-0.154902		26.7362	1.5104		129.359	8.98795
13.4375	-0.69897		26.7422	1.4961		129.507	8.92977
13.45	-0.30103		26.7482	1.5267		129.655	6.66205
13.462	-0.522879		26.7542	1.5113		129.804	15.0907
13.474	-0.30103		26.7602	1.4672		129.952	8.07409
13.4865	-0.30103		26.7662	1.3781		130.1	18.9777
13.499	-0.09691		26.7722	1.4485		130.249	79.6916
13.5105	-0.154902		26.7782	1.5587		130.397	22.1961
13.522	-0.221849		26.7842	1.5699		130.545	8.94932
13.532	-0.09691		26.7902	1.5301		130.693	12.2555
13.542	-0.221849		26.7962	1.5552		130.842	17.122
13.5515	-0.30103		26.8022	1.5104		130.99	22.5798
13.561	-0.09691		26.8082	1.497		131.138	3.65864
13.5705	-0.39794		26.8142	1.5331		131.286	2.65273
13.58	-0.221849		26.8202	1.5294		131.435	2.21864
13.5895	-0.522879		26.8262	1.5598		131.583	2.11227
13.599	-0.30103		26.8322	1.5441		131.731	2.365
13.6085	-0.522879		26.8382	1.5367		131.88	2.34455
13.618	-0.522879		26.8442	1.5471		132.028	2.30568
13.628	-0.09691		26.8502	1.5278		132.176	3.94068
13.638	-0.30103		26.8562	1.5462		132.324	4.20045
13.6475	-0.522879		26.8622	1.6028		132.473	4.2025
13.657	-0.30103		26.8682	1.5961		132.621	4.41727
13.667	-0.522879		26.8742	1.5846		132.769	3.8075
13.677	-0.522879		26.8802	1.6019		132.918	4.55955
13.691	-0.522879		26.8862	1.6157		133.066	5.145
13.705	-0.221849		26.8922	1.6226		133.214	5.78068
13.724	0.322219		26.8982	1.6534		133.362	4.19614
13.743	-0.69897		26.9042	1.6157		133.511	4.43886
13.7615	-0.30103		26.9102	1.6554		133.659	3.06841
13.78	-0.30103		26.9162	1.5964		133.807	2.13886
13.7975	-0.221849		26.9222	1.7346		133.955	4.11909
13.815	-0.30103		26.9282	1.7154		134.104	3.39432
13.833	-0.30103		26.9342	1.7101		134.252	3.04773
13.851	-0.30103		26.9402	1.5944		134.4	2.90568
13.8705	-0.154902		26.9462	1.6737		134.549	3.26227
13.89	-0.09691		26.9522	1.752		134.697	2.81477
13.91	-0.221849		26.9582	1.9065		134.845	2.53227
13.93	-0.09691		26.9642	1.8414		134.993	2.07341
13.9515	-0.221849		26.9702	1.8309		135.142	3.21591
13.973	-0.154902		26.9762	1.9065		135.29	3.54795
13.9965	-0.221849		26.9822	1.909		135.438	3.19682
14.02	-0.39794		26.9882	1.8309		135.586	2.08273
14.0435	-0.221849		26.9942	1.9165		135.735	1.99455
14.067	-0.09691		27.0002	1.8216		135.883	2.46
14.0905	-0.221849		27.0062	1.7411		136.031	2.66341
14.114	-0.154902		27.0122	1.8615		136.328	2.2875
14.137	-0.221849		27.0182	1.8856		136.624	3.32341
14.16	-0.154902		27.0242	1.8687		136.921	3.31591
14.1825	-0.30103		27.0302	1.9053		137.218	4.04545
14.205	-0.39794		27.0362	1.784		137.514	3.28455
14.2265	-0.30103		27.0422	1.7751		137.811	3.00023
14.248	-0.221849		27.0482	1.8274		138.107	4.85773
14.2685	-0.221849		27.0542	1.7673		138.404	4.22386
14.289	0.322219		27.0602	1.7651		138.7	3.37023
14.3085	-0.221849		27.0662	1.8449		138.997	2.50227
14.328	-0.30103		27.0722	1.8147		139.293	2.27023
14.3485	-0.221849		27.0782	1.8856		139.59	2.59795
14.369	-0.221849		27.0842	1.8615		139.886	2.41773
14.39	-0.154902		27.0902	1.8025		140.331	2.97932
14.411	-0.154902		27.0962	1.8384		140.628	1.91
14.433	-0.221849		27.1022	1.8861		140.924	1.58523
14.455	-0.221849		27.1082	1.9258		141.221	2.19295
14.4775	-0.30103		27.1142	1.8161		141.518	2.69159
14.5	-0.30103		27.1202	1.7809		141.814	1.75614
14.523	-0.154902		27.1262	1.7978		142.111	2.43705
14.546	-0.30103		27.1322	1.9001		142.407	2.11841
14.5695	-0.09691		27.1382	1.8806		142.704	2.18955
14.593	-0.0457575		27.1442	1.9067		143	4.39227
14.616	-0.0457575		27.1502	1.9007		143.297	3.14364
14.639	-0.0457575		27.1562	1.8181		143.593	3.03045
14.664	0.113943		27.1622	1.8248		143.89	4.06182
14.689	0.146128		27.1694	1.5961		144.186	5.06114
14.7185	0.230449		27.1754	1.6578		144.483	3.07318
14.748	0.20412		27.1814	1.6236		144.78	3.90159
14.78	-0.0457575		27.1874	1.5884		145.076	5.22091
14.812	0.0791812		27.1934	1.6446		145.373	6.54614
14.844	-0.09691		27.1994	1.5952		145.669	8.98455
14.876	0		27.2054	1.5932		145.966	8.16114
14.929	0.0413927		27.2114	1.6167		146.262	4.17295
14.982	-0.09691		27.2174	1.6256		146.559	3.80341
15.057	-0.154902		27.2234	1.6456		146.855	5.48773
15.132	-0.154902		27.2294	1.5674		147.152	6.34318
15.193	-0.0457575		27.2354	1.4564		147.449	4.47818
15.254	0		27.2414	1.3999		147.745	6.25182
15.31	0		27.2474	1.4024		148.042	8.58364
15.366	-0.221849		27.2534	1.4668		148.338	8.42886
15.414	0		27.2594	0.9362		148.635	7.53909
15.462	-0.154902		27.2654	1.2579		148.931	3.6625
15.496	-0.154902		27.2714	1.5731		149.228	2.64727
15.53	-0.30103		27.2774	1.5274		149.524	3.39545
15.5535	-0.154902		27.2834	1.4209		149.821	3.09636
15.577	-0.154902		27.2894	1.3119		150.118	3.75159
15.596	-0.154902		27.2954	1.4278		150.414	3.9525
15.615	-0.154902		27.3014	1.4799		150.711	3.57432
15.6335	-0.221849		27.3074	1.4644		151.007	4.99977
15.652	-0.154902		27.3134	1.4845		151.304	4.29727
15.6695	-0.09691		27.3194	1.4718		151.6	5.04068
15.687	-0.30103		27.3254	1.4281		151.897	8.24614
15.706	-0.30103		27.3314	1.4588		152.193	7.23614
15.725	-0.221849		27.3374	1.4427		152.49	8.40409
15.745	-0.09691		27.3434	1.4557		152.787	6.23523
15.765	0		27.3494	1.4687		153.083	10.3205
15.784	0		27.3554	1.5447		153.38	3.70023
15.803	-0.0457575		27.3614	1.5072		153.676	4.48614
15.8145	-0.154902		27.3674	1.4545		153.973	5.82159
15.826	-0.09691		27.3734	1.4023		154.269	43.7627
15.831	-0.0457575		27.3794	1.2705		154.566	7.64864
15.836	-0.0457575		27.3854	1.2906		154.862	14.0109
15.8405	-0.09691		27.3914	1.4147		155.011	10.423
15.845	-0.154902		27.3974	1.4155		155.307	10.09
15.849	-0.221849		27.4034	1.4753		155.604	7.1825
15.853	-0.221849		27.4094	1.3649		155.9	3.965
15.8575	-0.0457575		27.4154	1.3195		156.197	68.2809
15.862	-0.30103		27.4214	1.3276		156.493	4.25455
15.866	-0.30103		27.4274	1.3353		156.79	3.62273
15.87	-0.154902		27.4334	1.3578		157.087	3.37795
15.874	-0.221849		27.4394	1.3592		157.383	3.18364
15.878	-0.221849		27.4454	1.4145		157.68	4.10045
15.8825	-0.154902		27.4514	1.4287		157.976	0.653864
15.887	-0.30103		27.4574	1.4136		158.273	2.69227
15.891	-0.09691		27.4634	1.4321		158.569	1.82295
15.895	-0.09691		27.4694	1.4655		158.866	4.92045
15.8985	-0.221849		27.4754	1.4446		159.162	4.48455
15.902	-0.221849		27.4814	1.4469		159.459	4.39591
15.906	-0.221849		27.4874	1.4049		159.755	5.22364
15.91	-0.09691		27.4934	1.4427		160.052	5.03386
15.9135	-0.154902		27.4994	1.4138		160.349	3.59864
15.917	0.322219		27.5054	1.4279		160.645	4.11932
15.921	-0.154902		27.5114	1.4346		160.942	4.04659
15.925	-0.0457575		27.5174	1.4403		161.238	3.97114
15.9285	0.0791812		27.5234	1.4132		161.535	2.37136
15.932	0.0791812		27.5294	1.414		161.831	3.13068
15.936	0.0791812		27.5354	1.4174		162.128	2.84386
15.94	0.0413927		27.5414	1.441		162.424	3.22523
15.944	0.0413927		27.5474	1.4529		162.721	2.23091
15.948	0.0791812		27.5534	1.4323		163.018	3.68477
15.952	0		27.5594	1.3859		163.314	3.17205
15.956	0.0791812		27.5654	1.4683		163.611	3.49364
15.96	0.0413927		27.5714	1.3156		163.907	2.81568
15.964	-0.0457575		27.5774	1.2255		164.204	2.99386
15.9685	-0.09691		27.5834	0.8939		164.5	2.67955
15.973	-0.154902		27.5894	1.2391		164.797	3.2925
15.977	-0.09691		27.5954	1.4306		165.093	3.05659
15.981	-0.0457575		27.6014	1.4502		165.242	2.83864
15.9855	-0.09691		27.6074	1.5054		165.39	3.20227
15.99	-0.09691		27.6134	1.451		165.687	6.71864
15.9945	-0.09691		27.6194	1.4365		165.983	3.28682
15.999	0.0413927		27.6252	1.464		166.28	3.24227
16.003	-0.0457575		27.6307	1.492		166.576	3.8225
16.007	0		27.6364	1.4718		166.873	2.37955
16.0125	0.0413927		27.6424	1.4147		167.169	2.63523
16.018	0		27.6484	1.4382		167.466	2.22636
16.0295	0		27.6544	1.4504		167.762	3.10545
16.041	-0.0457575		27.6604	1.4887		168.059	1.68068
16.0595	0.0413927		27.6664	1.4969		168.355	2.08955
16.078	0.0413927		27.6724	1.4865		168.652	2.29932
16.097	0.0791812		27.6784	1.4167		168.949	2.54068
16.116	0		27.6844	1.3879		169.245	3.03773
16.1355	0.0791812		27.6904	1.3121		169.542	2.66136
16.155	0		27.6964	1.2661		169.838	2.27227
16.174	0		27.7024	1.1091		170.135	4.51682
16.193	-0.09691		27.7084	1.1592		170.431	4.40545
16.2125	-0.09691		27.7144	1.0908		170.728	3.84864
16.232	-0.0457575		27.7216	1.0452		171.024	2.88068
16.251	0.0791812		27.7306	1.0742		171.321	3.75523
16.27	0		27.7418	1.1479		171.618	3.4775
16.2895	0.0791812		27.7563	1.22		171.914	3.59886
16.309	0.0413927		27.7736	1.2012		172.211	3.66477
16.328	0.0791812		27.7951	1.219		172.507	3.84955
16.347	0.0791812		27.82	1.2301		172.804	3.38841
16.3665	0.0791812		27.85	1.2412		173.1	3.68523
16.386	0.0413927		27.8804	1.2811		173.397	3.04477
16.405	0.0413927		27.9114	1.2962		173.693	3.08227
16.424	0.113943		27.9424	1.3119		173.99	2.81523
16.4435	0.0413927		27.9734	1.3552		174.287	0.654091
16.463	0.0413927		28.0042	1.3681		174.583	3.18545
16.482	0.0413927		28.0347	1.3481		174.88	12.4202
16.501	0		28.0654	1.6169		175.176	7.92727
16.5205	0.113943		28.0964	1.6852		175.473	5.9025
16.54	0.0791812		28.1272	1.6428		175.769	2.04159
16.559	0.0413927		28.1577	1.3156		176.066	2.78568
16.578	0.0413927		28.188	0.3472		176.362	14.7309
16.597	0.0413927		28.218	0.4219		176.659	16.9161
16.616	0.0413927		28.248	1.4922		177.104	5.10045
16.635	-0.09691		28.278	1.5289		177.4	4.5825
16.654	-0.0457575		28.3074	1.4681		177.697	4.86068
16.673	-0.154902		28.3359	1.4524		177.993	4.38977
16.692	-0.09691		28.3642	1.444		178.29	4.71864
16.711	-0.0457575		28.3922	1.4278		178.587	4.14727
16.73	0		28.4196	1.4098		178.883	3.50227
16.749	-0.0457575		28.4461	1.4146		179.18	4.36023
16.768	0.0413927		28.4726	1.4071		179.476	4.38455
16.7865	-0.0457575		28.4991	1.3345		179.773	6.98068
16.805	0.0791812		28.5256	1.307		180.069	16.9614
16.8235	0.0791812		28.5521	1.4346		180.366	1.905
16.842	0.0791812		28.579	1.4204		180.662	2.12409
16.86	0.113943		28.6065	1.4221		180.959	2.03864
16.878	0		28.6342	1.4002		181.255	4.11955
16.896	0.113943		28.6622	1.439		181.552	3.3425
16.914	0.176091		28.6906	1.4333		181.849	3.47727
16.932	0.113943		28.7196	1.4327		182.145	3.20795
16.95	0.0791812		28.749	1.3582		182.442	4.52159
16.968	0.0413927		28.779	1.3476		182.738	3.49909
16.986	0.146128		28.809	1.3825		183.035	3.48273
17.004	0.20412		28.839	1.3617		183.331	3.84545
17.022	0.113943		28.8692	1.3623		183.628	4.11705
17.0395	0.113943		28.8997	1.3657		183.924	4.88477
17.057	0.176091		28.9302	1.3701		184.221	4.78136
17.0745	0.176091		28.9607	1.3462		184.518	5.97114
17.092	0.255273		28.991	1.3788		184.814	8.22068
17.11	0.255273		29.021	1.3005		185.111	45.975
17.128	0.322219		29.0512	1.3016		185.407	28.0541
17.1455	0.342423		29.0817	1.4096		185.704	22.8259
17.163	0.30103		29.112	1.3974		186	62.7423
17.1805	0.278754		29.142	1.4325		186.297	28.0314
17.198	0.342423		29.1726	1.4363		186.593	17.3636
17.215	0.322219		29.2041	1.3485		186.89	34.7989
17.232	0.322219		29.2304	1.2562		187.187	6.86705
17.2495	0.380211		29.2489	1.3324		187.483	3.69182
17.267	0.431364		29.264	1.3237		187.78	3.41795
17.2845	0.414973		29.274	1.3961		188.076	2.93114
17.302	0.414973		29.2836	1.3942		188.373	3.0425
17.319	0.447158		29.2926	1.3922		188.669	3.98409
17.336	0.431364		29.3018	1.4686		188.966	3.07682
17.3535	0.431364		29.3113	1.4204		189.262	4.55318
17.371	0.342423		29.3208	1.3921		189.559	2.67568
17.388	0.30103		29.3303	1.3748		189.855	3.01705
17.405	0.20412		29.3396	1.3303		190.152	2.13182
17.422	0.113943		29.3486	1.3861		190.449	3.3475
17.439	0.176091		29.3578	1.3458		190.745	2.67955
17.456	0.20412		29.3673	1.1514		191.042	10.2834
17.473	0.255273		29.3768	1.3356		191.338	9.54295
17.49	0.255273		29.3863	1.3924		191.635	1.61932
17.507	0.255273		29.3958	1.3616		191.931	3.36341
17.524	0.20412		29.4053	1.4019		192.228	2.41795
17.541	0.176091		29.4146	1.5176		192.524	3.15977
17.5585	0.113943		29.4236	1.4314		192.821	1.23091
17.576	0.113943		29.4328	1.3893		193.118	45.212
17.593	0.0791812		29.4423	1.369		193.414	56.7498
17.61	0.146128		29.4518	1.3928		193.711	7.96909
17.627	0.278754		29.4613	1.4081		194.007	4.93068
17.644	0.230449		29.4706	1.4506		194.304	7.69273
17.6615	0.176091		29.4796	1.4909		194.6	5.39
17.679	0.230449		29.4888	1.4233		194.897	6.91545
17.696	0.230449		29.4983	1.4019		195.193	10.8243
17.713	0.255273		29.5076	1.4193		195.49	15.5216
17.7305	0.255273		29.5166	1.37		195.787	11.1586
17.748	0.20412		29.5256	1.3056		196.083	4.51
17.766	0.113943		29.5346	1.3338		196.38	8.95909
17.784	0.113943		29.5436	1.3783		196.676	11.8491
17.802	0.0413927		29.5526	1.3783		196.973	9.5925
17.82	0.0413927		29.5616	1.3946		197.269	7.74068
17.838	0.176091		29.5706	1.3963		197.566	11.1625
17.856	0.176091		29.5796	1.363		197.862	20.3059
17.8725	0.0413927		29.5886	1.371		198.159	33.368
17.889	0.0791812		29.5976	1.3622		198.456	29.473
17.903	-0.09691		29.6066	1.3091		198.752	18.5673
17.917	0.0413927		29.6158	1.2774		199.049	8.48477
17.93	0.0791812		29.6253	1.2692		199.197	3.61864
17.943	0.113943		29.635	1.1762		199.493	2.21045
17.956	0.0791812		29.645	1.1029		199.79	3.64455
17.969	0.0413927		29.6548	1.1106		200.087	2.425
17.9825	0.113943		29.6643	1.1204		200.383	2.61091
17.996	0.0413927		29.674	1.1998		200.68	2.29864
18.009	0.0791812		29.684	1.265		200.976	2.2575
18.022	0.113943		29.6938	1.3355		201.273	2.08841
18.0355	0.113943		29.7033	1.331		201.569	2.64455
18.049	0.146128		29.713	1.3483		201.866	2.11659
18.0625	0.146128		29.723	1.3975		202.162	1.78205
18.076	0.176091		29.7328	1.4249		202.459	1.52864
18.0895	0.176091		29.7423	1.3893		202.756	1.1575
18.103	0.0791812		29.752	1.3946		203.052	1.47409
18.1165	0.20412		29.762	1.4163		203.349	1.29727
18.13	0.255273		29.772	1.3772		203.645	1.30091
18.1435	0.146128		29.782	1.2932		203.942	0.565227
18.157	0.20412		29.792	1.3307		204.238	1.35932
18.1705	0.20412		29.802	1.3503		204.535	1.495
18.184	0.20412		29.8118	1.3045		204.831	2.59045
18.198	0.20412		29.8213	1.2488		205.128	1.53227
18.212	0.230449		29.831	1.2372		205.424	1.67523
18.2255	0.230449		29.841	1.3263		205.721	1.90545
18.239	0.230449		29.8534	1.2762		206.018	1.10068
18.2525	0.255273		29.8694	1.31		206.314	2.53068
18.266	0.255273		29.8894	1.3172		206.611	1.00727
18.2795	0.278754		29.9154	1.3146		206.907	1.15864
18.293	0.322219		29.9434	1.3705		207.204	1.9275
18.307	0.380211		29.9744	1.3647		207.5	1.83159
18.321	0.322219		30.0052	1.3913		207.797	1.06864
18.3345	0.380211		30.0357	1.3915		208.093	1.42818
18.348	0.342423		30.0662	1.3865		208.39	1.41432
18.3615	0.30103		30.0967	1.3734		208.687	2.55682
18.375	0.255273		30.1272	1.3387		208.983	1.74568
18.389	0.278754		30.1577	1.3424		209.28	22.0523
18.403	0.278754		30.1882	1.344		209.576	3.59727
18.4165	0.322219		30.2187	1.1601		209.873	2.03955
18.43	0.278754		30.2488	1.0496		210.169	1.80386
18.4435	0.255273		30.2783	1.2666		210.466	2.89727
18.457	0.278754		30.3074	1.2657		210.762	2.55955
18.4705	0.255273		30.3359	1.3352		211.059	3.17659
18.484	0.342423		30.364	1.2904		211.356	3.13955
18.4975	0.342423		30.3915	1.3038		211.652	2.85455
18.511	0.322219		30.4184	1.3951		211.8	2.14182
18.525	0.342423		30.4444	1.4174		212.097	1.66068
18.539	0.322219		30.4702	1.4245		212.393	1.59023
18.5525	0.342423		30.4957	1.3889		212.69	1.78432
18.566	0.380211		30.5216	1.4262		212.987	2.05045
18.5795	0.380211		30.5481	1.3744		213.283	2.61727
18.593	0.30103		30.575	1.412		213.58	2.10432
18.6065	0.361728		30.6025	1.3808		213.876	2.76273
18.62	0.342423		30.6304	1.4465		214.173	2.43614
18.6335	0.342423		30.6589	1.4209		214.469	2.73773
18.647	0.322219		30.688	1.4538		214.766	2.50909
18.6735	0.278754		30.718	1.413		215.062	2.64068
18.7	0.322219		30.7482	1.4361		215.359	1.48795
18.8255	0.322219		30.7787	1.4618		215.656	1.96932
18.951	0.30103		30.8092	1.3463		215.952	2.02795
19.191	0.30103		30.8397	1.1229		216.249	2.55705
19.431	0.30103		30.8702	1.38		216.397	2.59455
19.6695	0.342423		30.9007	1.3832		216.545	2.39614
19.908	0.342423		30.9314	1.3727		216.842	2.78341
20.146	0.380211		30.9624	1.4672		217.138	2.64568
20.384	0.39794		30.9932	1.4095		217.435	2.42727
20.624	0.414973		31.0237	1.3946		217.731	2.36386
20.864	0.431364		31.0542	1.4161		217.88	3.36864
20.9885	0.462398		31.0847	1.4136		218.176	2.26
21.113	0.414973		31.115	1.4355		218.473	2.83386
21.1375	0.414973		31.145	1.3655		218.769	1.87636
21.162	0.462398		31.1752	1.4178		219.066	3.43295
21.174	0.431364		31.2057	1.417		219.362	2.37818
21.186	0.447158		31.2364	1.5007		219.659	2.94841
21.198	0.431364		31.2674	1.407		219.956	3.00818
21.21	0.447158		31.2982	1.3987		220.403	4.07159
21.222	0.414973		31.3287	1.4245		220.878	2.16614
21.234	0.447158		31.3592	1.4062		221.353	4.81341
21.246	0.477121		31.3897	1.3637		221.827	3.60364
21.258	0.477121		31.42	1.4245		222.302	5.63477
21.2695	0.477121		31.45	1.4218		222.776	4.19909
21.281	0.544068		31.4798	1.3944		223.251	30.3543
21.293	0.556303		31.5093	1.3871		223.726	7.03727
21.305	0.591065		31.5382	1.3928		224.2	4.39682
21.317	0.579784		31.5662	1.401		224.675	2.44659
21.329	0.568202		31.5938	1.4395		225.149	5.12795
21.3405	0.462398		31.6208	1.4335		225.624	3.74455
21.352	0.414973		31.6474	1.4093		226.098	65.5427
21.3635	0.447158		31.6734	1.4378		226.336	29.8184
21.375	0.518514		31.6992	1.4344		226.81	12.8143
21.386	0.568202		31.7247	1.4176		227.285	4.93364
21.397	0.556303		31.7506	1.3749		227.76	4.55455
21.4075	0.531479		31.7771	1.4583		228.234	4.58136
21.418	0.50515		31.8042	1.4218		228.709	5.95909
21.4285	0.462398		31.8322	1.4446		229.183	3.11909
21.439	0.50515		31.8606	1.4549		229.658	4.66727
21.449	0.39794		31.8896	1.4575		230.132	4.35114
21.459	0.380211		31.9188	1.4335		230.607	4.76682
21.469	0.414973		31.9483	1.3822		231.082	5.32545
21.479	0.431364		31.9782	1.4412		231.556	17.947
21.489	0.50515		32.0087	1.4203		232.031	61.1027
21.499	0.556303		32.0392	1.4338		232.505	49.9707
21.5095	0.591065		32.0697	1.4287		232.98	6.25591
21.52	0.556303		32.1002	1.38		233.455	5.04659
21.5305	0.591065		32.1307	1.3465		233.929	5.08295
21.541	0.612784		32.1614	1.2666		234.404	4.70114
21.552	0.672098		32.1924	1.3316		234.878	5.20591
21.563	0.681241		32.2228	1.1649		235.353	19.1857
21.574	0.612784		32.2523	1.1428		235.827	4.09977
21.585	0.568202		32.2802	1.2673		236.302	5.14614
21.5965	0.531479		32.3057	1.3647		236.777	4.87159
21.608	0.568202		32.3302	1.3772		237.251	3.42955
21.62	0.544068		32.3532	1.3768		237.726	4.82477
21.632	0.568202		32.376	1.4304		238.2	4.00273
21.6435	0.623249		32.3985	1.4289		238.675	5.54864
21.655	0.612784		32.421	1.4207		239.15	5.72705
21.667	0.681241		32.4435	1.4043		239.624	5.90909
21.679	0.892095		32.466	1.4907		240.099	4.42136
21.691	0.880814		32.4885	1.4631		240.573	84.1525
21.703	0.80618		32.511	1.3961		241.048	98.3855
21.715	0.913814		32.5335	1.4515		241.523	11.6514
21.727	0.755875		32.556	1.4455		241.997	5.05659
21.739	0.69897		32.5785	1.4087		242.472	3.91523
21.751	0.623249		32.601	1.4153		242.946	3.06227
21.763	0.633468		32.6235	1.4139		243.421	4.16227
21.775	0.623249		32.646	1.4039		243.895	3.88114
21.7875	0.579784		32.6685	1.4023		244.37	4.1025
21.8	0.612784		32.691	1.4072		244.845	5.545
21.816	0.60206		32.7135	1.4315		245.319	56.2159
21.832	0.50515		32.7362	1.5304		245.794	80.8586
21.851	0.50515		32.7592	1.4887		246.268	69.8166
21.87	0.447158		32.782	1.5256		246.743	6.66295
21.8835	0.462398		32.8045	1.4711		247.218	2.29477
21.897	0.39794		32.827	1.5183		247.692	3.30159
21.909	0.380211		32.8495	1.4688		248.167	3.45773
21.921	0.361728		32.8718	1.4766		248.641	2.79886
21.933	0.278754		32.8938	1.4872		249.116	2.6075
21.945	0.278754		32.916	1.5086		249.591	2.90909
21.957	0.361728		32.9385	1.5043		250.065	3.20205
21.969	0.30103		32.961	1.4553		250.54	2.48341
21.981	0.361728		32.9835	1.5124		251.014	2.50773
21.993	0.431364		33.006	1.4736		251.489	2.60909
22.005	0.414973		33.0285	1.4383		251.963	2.13591
22.017	0.491362		33.0508	1.4808		252.438	2.51023
22.029	0.50515		33.0728	1.4508		252.913	2.90818
22.041	0.531479		33.095	1.4476		253.387	2.64568
22.0525	0.491362		33.1175	1.3943		253.862	2.33591
22.064	0.491362		33.1398	1.5228		254.336	1.73386
22.075	0.431364		33.1618	1.5269		254.811	3.06477
22.086	0.414973		33.1836	1.5059		255.286	1.63159
22.0965	0.462398		33.2051	1.5741		255.76	2.83614
22.107	0.531479		33.2268	1.5111		256.235	2.09727
22.117	0.462398		33.2488	1.526		256.709	2.78091
22.127	0.39794		33.2704	1.5343		257.184	5.57727
22.137	0.380211		33.2914	1.5131		257.659	13.6386
22.147	0.39794		33.3126	1.5142		258.133	4.36682
22.1575	0.39794		33.3341	1.587		258.608	4.90318
22.168	0.39794		33.3554	1.6132		259.082	2.03955
22.179	0.39794		33.3764	1.5881		259.557	2.82477
22.19	0.447158		33.3972	1.5891		260.031	2.535
22.2015	0.477121		33.4177	1.6566		260.506	3.24795
22.213	0.50515		33.438	1.6195		260.981	2.6475
22.2245	0.477121		33.458	1.6102		261.455	2.88659
22.236	0.477121		33.478	1.6119		261.93	2.91386
22.248	0.361728		33.498	1.6046		262.404	3.12341
22.26	0.30103		33.518	1.6392		262.879	2.3775
22.272	0.322219		33.538	1.6533		263.354	2.86114
22.284	0.361728		33.5576	1.5585		263.828	2.83682
22.296	0.447158		33.5766	1.611		264.303	2.37341
22.308	0.477121		33.5958	1.5831		264.777	4.28273
22.32	0.556303		33.6153	1.5898		265.252	3.6825
22.332	0.579784		33.6346	1.5194		265.727	2.25068
22.344	0.462398		33.6536	1.4731		266.201	2.60909
22.356	0.380211		33.6724	1.5317		266.676	4.4225
22.3695	0.255273		33.6909	1.4517		267.15	3.45864
22.383	0.255273		33.7096	1.5117		267.625	3.80136
22.402	0.278754		33.7324	1.5269		267.862	3.41159
22.421	0.380211		33.7514	1.5915		268.099	3.18545
22.4405	0.380211		33.7704	1.5199		268.574	3.21341
22.46	0.342423		33.7894	1.5046		269.049	2.92886
22.4735	0.278754		33.8084	1.5397		269.523	3.41477
22.487	0.176091		33.8274	1.5489		269.998	3.33773
22.4975	0.255273		33.8464	1.5808		270.472	2.72955
22.508	0.342423		33.8657	1.5462		270.947	2.96773
22.5175	0.278754		33.8852	1.5379		271.422	2.21386
22.527	0.39794		33.905	1.5084		271.896	3.96114
22.537	0.447158		33.925	1.5424		272.371	3.32864
22.547	0.531479		33.945	1.497		272.845	4.585
22.5545	0.491362		33.965	1.5075		273.32	3.96068
22.562	0.518514		33.985	1.6231		273.794	4.37523
22.568	0.531479		34.005	1.5466		274.269	5.07364
22.574	0.653213		34.0253	1.5034		274.744	4.42045
22.58	0.672098		34.0458	1.571		275.218	4.5825
22.586	0.681241		34.0666	1.5164		275.693	7.06227
22.592	0.690196		34.0876	1.5281		276.167	2.90795
22.598	0.70757		34.1086	1.5036		276.642	4.78432
22.604	0.69897		34.1296	1.5481		277.117	3.22477
22.61	0.690196		34.1509	1.5168		277.591	3.06523
22.616	0.732394		34.1724	1.5139		278.066	3.11818
22.622	0.724276		34.1939	1.4661		278.54	5.18909
22.628	0.716003		34.2154	1.4594		278.778	4.31023
22.634	0.716003		34.2369	1.4997		279.252	4.87545
22.64	0.681241		34.2584	1.5396		279.727	4.42477
22.646	0.70757		34.2802	1.5177		280.201	4.72386
22.6525	0.681241		34.3022	1.5147		280.676	4.20568
22.659	0.69897		34.3242	1.5165		281.151	4.83159
22.665	0.681241		34.3462	1.4705		281.625	6.16477
22.671	0.69897		34.3682	1.456		282.1	3.94023
22.677	0.672098		34.3902	1.4542		282.574	2.45068
22.683	0.69897		34.4125	1.4585		283.049	3.35682
22.689	0.70757		34.435	1.506		283.524	2.97
22.695	0.968483		34.4575	1.4882		283.998	3.24795
22.701	0.755875		34.48	1.5069		284.473	2.8525
22.707	0.70757		34.5022	1.4663		284.947	3.63273
22.713	0.763428		34.5242	1.4329		285.422	2.95977
22.719	0.740363		34.5465	1.4767		285.896	3.34909
22.725	0.724276		34.569	1.4917		286.371	3.30182
22.731	0.724276		34.5915	1.5386		286.846	2.66977
22.737	0.69897		34.614	1.4654		287.32	3.52091
22.743	0.716003		34.6365	1.4838		287.795	2.62932
22.749	0.69897		34.659	1.4988		288.269	3.54727
22.755	0.770852		34.6815	1.4551		288.744	3.18136
22.761	0.792392		34.704	1.4482		289.219	4.41227
22.767	0.778151		34.7265	1.4594		289.693	2.97159
22.773	0.94939		34.749	1.4663		290.168	5.17977
22.779	0.851258		34.7715	1.5158		290.642	5.9425
22.785	0.732394		34.794	1.4598		291.117	14.1682
22.791	0.740363		34.8165	1.4816		291.592	12.7295
22.797	0.875061		34.839	1.41		292.066	6.29932
22.803	0.80618		34.8615	1.3637		292.541	7.41614
22.809	0.748188		34.884	1.3919		293.015	7.98
22.815	0.70757		34.9065	1.3773		293.49	10.9164
22.821	0.69897		34.929	1.2709		293.964	10.0852
22.827	0.70757		34.9515	1.1876		314.324	15.6514
22.833	0.792392		34.974	1.161		314.799	11.2502
22.839	0.740363		34.9962	1.1006		315.273	13.3393
22.845	0.724276		35.0182	1.081		315.748	13.7966
22.851	0.94939		35.0411	1.1119		316.223	13.6814
22.857	0.851258		35.0646	1.2083		316.697	9.88182
22.863	0.812913		35.0881	1.1994		317.172	8.80045
22.869	1.1038		35.1116	1.2333		317.646	5.86591
22.875	0.991226		35.1345	1.2333		318.121	4.06909
22.881	1.05308		35.157	1.0436		319.011	54.9089
22.887	1.0086		35.1789	1.0462		319.485	99.2016
22.893	1.02119		35.2004	1.0868		319.96	100
22.899	0.763428		35.2228	1.1833		320.435	96.9282
22.905	0.792392		35.2458	1.1641		320.909	90.528
22.911	0.812913		35.2691	1.2182		321.384	100
22.917	0.986772		35.2926	1.0857		321.858	100
22.923	0.857332		35.3137	1.0841		322.333	100
22.929	0.812913		35.3332	1.0421		322.808	69.1473
22.935	0.845098		35.3497	1.065		323.282	19.1241
22.941	0.755875		35.3642	1.0842		323.757	8.09568
22.947	0.78533		35.3772	1.0727		324.231	4.62545
22.953	0.892095		35.3892	1.0765		324.706	6.13841
22.959	0.944483		35.4015	1.1347		325.18	6.78932
22.965	0.838849		35.414	1.2468		325.655	9.00227
22.971	0.740363		35.4262	1.3123		326.13	9.09523
22.977	0.716003		35.4382	1.3932		326.604	10.2157
22.983	0.70757		35.4502	1.4525		327.079	3.20341
22.989	0.70757		35.4622	1.5212		327.553	4.29341
22.995	0.69897		35.4745	1.5376		328.028	4.48886
23.001	0.690196		35.487	1.5927		328.503	87.1923
23.007	0.70757		35.4992	1.5707		328.977	27.4089
23.013	0.716003		35.5112	1.5195		329.452	12.3323
23.019	0.716003		35.5235	1.525		329.926	48.6977
23.025	0.662758		35.536	1.5695		330.401	100
23.031	0.690196		35.5482	1.5599		331.03	97.9141
23.037	0.70757		35.5602	1.5864		331.504	100
23.043	0.724276		35.5722	1.5732		331.979	84.2582
23.049	0.716003		35.5842	1.5675		332.454	32.8677
23.055	0.70757		35.5965	1.5425		332.928	45.5855
23.061	0.770852		35.609	1.5036		333.403	11.8609
23.067	0.763428		35.6212	1.5508		333.877	8.53295
23.073	0.70757		35.6332	1.5288		334.177	13.2639
23.079	0.732394		35.6452	1.5		334.467	18.4652
23.085	0.69897		35.6572	1.5333		334.757	28.8332
23.091	0.70757		35.6695	1.5062		335.048	12.5427
23.097	0.778151		35.682	1.5582		335.411	13.418
23.103	0.857332		35.6942	1.4982		335.628	19.8055
23.109	0.897627		35.7062	0.9695		335.919	9.12659
23.115	0.832509		35.7185	1.5188		336.209	17.9836
23.121	0.724276		35.731	1.597		336.499	22.6561
23.127	0.612784		35.7432	1.6337		336.79	26.6102
23.133	0.70757		35.7552	1.6015		337.08	100
23.139	0.672098		35.7672	1.5598		337.37	100
23.145	0.69897		35.7792	1.5654		337.661	100
23.151	0.672098		35.7912	1.5748		337.951	100
23.157	0.799341		35.8032	1.572		338.241	100
23.163	0.69897		35.8155	1.6187		338.561	100
23.169	0.819544		35.828	1.5936		338.851	97.1439
23.175	0.959041		35.8402	1.5857		339.142	92.8518
23.181	0.94939		35.8522	1.6372		339.432	99.0252
23.187	0.857332		35.8642	1.6643		339.722	98.2193
23.193	0.838849		35.8762	1.6049		340.013	97.7932
23.199	0.913814		35.8882	1.63		340.303	98.7586
23.205	0.908485		35.9002	1.6732		340.593	94.2332
23.211	0.792392		35.9122	1.6608		340.884	61.6336
23.217	0.792392		35.9242	1.6615		341.174	8.31182
23.223	0.78533		35.9362	1.6585		341.464	6.92886
23.229	0.826075		35.9482	1.6148		341.755	5.00386
23.235	0.799341		35.9602	1.5888		342.045	8.29318
23.241	0.792392		35.9722	1.6375		342.335	7.17909
23.247	0.755875		35.9842	1.5926		342.626	6.38591
23.253	0.770852		35.9962	1.5521		342.916	7.40523
23.259	0.755875		36.0079	1.5642		343.206	7.475
23.265	0.740363		36.0194	1.6524		343.497	10.4552
23.271	0.748188		36.0312	1.6605		343.787	28.1966
23.277	0.732394		36.0432	1.5793		344.077	10.8166
23.283	0.740363		36.0549	1.6605		344.368	25.703
23.289	0.732394		36.0664	1.5821		344.658	8.60705
23.295	0.732394		36.0779	1.608		344.948	4.55955
23.301	0.770852		36.0894	1.5907		345.239	5.75955
23.307	0.886491		36.1012	1.585		345.529	5.30886
23.313	0.755875		36.1132	1.5457		345.819	3.00364
23.319	0.740363		36.1249	1.5429		346.11	2.81432
23.325	0.919078		36.1364	1.5255		346.4	2.60795
23.331	1.06446		36.1476	1.4602		346.69	2.3425
23.337	1.06446		36.1586	1.4749		347.206	1.96455
23.343	0.857332		36.1699	1.4596		347.859	2.22409
23.349	0.880814		36.1814	1.4812		348.149	2.98818
23.355	0.869232		36.1929	1.4725		348.439	2.51068
23.361	0.897627		36.2044	1.481		348.73	3.33568
23.367	0.832509		36.2156	1.4533		349.02	2.50432
23.373	0.755875		36.2266	1.4288		349.31	3.69636
23.379	0.755875		36.2379	1.4416		349.601	3.58045
23.385	0.724276		36.2494	1.4198		349.891	3.22205
23.391	0.748188		36.2606	1.414		350.181	2.64773
23.397	0.812913		36.2716	1.3943		350.472	4.41591
23.403	0.94939		36.2826	1.4671		350.762	3.21864
23.409	0.838849		36.2936	1.433		351.052	4.51614
23.415	1.05308		36.3046	1.4357		351.343	3.64932
23.421	0.880814		36.3156	1.4099		351.633	4.7675
23.427	0.845098		36.3263	1.4423		351.923	5.29091
23.433	0.78533		36.3368	1.4544		352.214	4.9625
23.439	0.826075		36.3476	1.4578		352.504	4.91273
23.445	0.838849		36.3586	1.4347		352.794	5.65386
23.451	0.863323		36.3693	1.4416		353.085	6.20136
23.457	0.851258		36.3798	1.4188		353.375	5.21114
23.463	1.20683		36.3906	1.4215		355.988	9.39523
23.469	1.29885		36.4016	1.4482		356.278	5.30909
23.475	0.982271		36.4123	1.3803		356.569	13.1589
23.481	0.991226		36.4228	1.4006		356.859	3.7125
23.487	1.68485		36.4333	1.4553		357.149	21.2159
23.493	1.19312		36.4438	1.3851		357.295	73.9502
23.499	0.880814		36.4543	1.3859		357.44	68.1057
23.505	0.792392		36.4648	1.3951		357.585	16.492
23.511	0.770852		36.4753	1.4324		357.875	6.70614
23.517	0.755875		36.4858	1.4313		358.02	5.27568
23.523	0.70757		36.4963	1.3772		358.311	9.09182
23.529	0.70757		36.5068	1.4113		358.601	3.45455
23.535	0.672098		36.5173	1.424		358.891	2.715
23.541	0.70757		36.5278	1.498		359.182	3.74773
23.547	0.724276		36.5383	1.4391		359.472	2.38841
23.553	0.732394		36.5488	1.4918		359.762	2.10727
23.559	0.681241		36.5596	1.5087		360.053	3.87864
23.565	0.70757		36.5706	1.5158		360.343	3.27795
23.571	0.748188		36.5813	1.4936		360.633	4.15841
23.577	0.897627		36.5918	1.5404		360.924	3.77705
23.583	0.991226		36.6023	1.5258		361.287	3.86341
23.589	1.22011		36.6128	1.5042		361.577	3.46682
23.595	1.49693		36.6233	1.4682		361.867	2.87818
23.601	1.48714		36.6338	1.4057		362.158	3.92568
23.607	1.31175		36.6446	1.4729		362.448	4.14682
23.613	1.07555		36.6556	1.4227		362.738	4.20477
23.619	1.02119		36.6666	1.3088		363.029	4.57318
23.625	1.06819		36.6776	1.2824		363.319	4.42114
23.631	0.863323		36.6883	1.1816		363.609	4.75727
23.637	0.880814		36.6988	1.2335		363.9	3.86023
23.643	0.908485		36.7093	1.3318		364.19	1.67409
23.649	1.02119		36.7198	1.3744		364.48	2.31636
23.655	1.21748		36.73	1.4353		364.771	1.93955
23.661	0.919078		36.74	1.4975		365.061	2.24341
23.667	0.832509		36.7503	1.4119		365.351	1.40909
23.6718	0.778151		36.7608	1.4395		365.642	3.16409
23.6778	0.78533		36.7713	1.3914		365.932	1.90773
23.6838	0.748188		36.7818	1.4078		366.222	2.72295
23.6898	0.770852		36.7923	1.3704		366.513	2.15545
23.6958	0.778151		36.8028	1.4119		366.803	1.89341
23.7018	0.770852		36.8133	1.3914		367.093	1.69864
23.7078	0.748188		36.8238	1.3412		367.384	1.63205
23.7138	0.740363		36.8343	1.3752		367.674	2.36591
23.7198	0.70757		36.8448	1.3498		367.964	1.98136
23.7258	0.69897		36.8553	1.4328		368.255	2.455
23.7318	0.724276		36.8658	1.4317		368.545	2.39114
23.7378	0.69897		36.8766	1.5107		368.835	2.99909
23.7438	0.70757		36.8876	1.4615		369.126	2.19
23.7498	0.732394		36.8986	1.5089		369.496	3.03341
23.7558	0.78533		36.9096	1.5242		369.786	1.96409
23.7618	0.968483		36.9206	1.5554		370.077	1.97614
23.7674	0.959041		36.9316	1.5883		370.367	2.22227
23.7729	1		36.9426	1.6519		370.657	2.22432
23.7788	0.838849		36.9536	1.6202		370.948	2.62432
23.7848	0.819544		36.9646	1.6399		371.238	3.55409
23.7908	1.1038		36.9756	1.6712		371.528	2.52068
23.7968	1.18184		36.9866	1.6489		371.819	3.715
23.8028	1.25768		36.9976	1.6389		372.109	3.44773
23.8088	0.991226		37.0086	1.6722		372.399	2.67295
23.8148	1.06819		37.0196	1.6712		372.69	3.84364
23.8208	1.36736		37.0306	1.6479		372.98	3.52795
23.8268	1.75815		37.0416	1.633		373.27	2.99159
23.8328	1.58546		37.0529	1.6643		373.561	1.73386
23.8388	1.47857		37.0644	1.6136		373.851	3.23205
23.8448	1.88366		37.0756	1.6022		374.141	2.7925
23.8508	1.89042		37.0866	1.6494		374.432	3.7175
23.8568	1.63849		37.0976	1.6328		374.722	4.15159
23.8628	1.10037		37.1086	1.6093		375.012	5.03909
23.8688	0.799341		37.1199	1.6357		375.303	2.98682
23.8748	0.763428		37.1314	1.788		375.593	3.43432
23.8808	0.724276		37.1423	1.7853		375.883	2.35727
23.8868	0.716003		37.1528	1.9467		376.174	2.59227
23.8928	0.653213		37.1636	1.9518		376.464	2.345
23.8988	0.623249		37.1746	1.9332		376.754	3.2625
23.9048	0.591065		37.1853	1.8535		377.045	2.62136
23.9104	0.591065		37.1958	1.7924		377.335	2.65659
23.9159	0.643453		37.2063	1.5418		377.625	2.87
23.9218	0.724276		37.2168	1.6254		377.916	3.12
23.9278	0.740363		37.2276	1.618		378.206	3.44636
23.9338	0.851258		37.2386	1.7401		378.496	4.91136
23.9398	0.929419		37.2493	1.5368		378.787	5.16136
23.9458	1.0607		37.2598	1.4417		379.077	9.29455
23.9518	0.863323		37.2706	1.4224		379.512	24.2275
23.9578	0.845098		37.2816	1.4687		379.803	2.61159
23.9638	0.838849		37.2923	1.4971		380.093	3.11068
23.9698	0.826075		37.3028	1.5528		380.383	2.49023
23.9758	0.792392		37.3133	1.4816		380.674	3.54636
23.9818	0.740363		37.3238	1.4747		380.964	5.62273
23.9878	0.724276		37.3346	1.5062		381.254	3.21432
23.9938	0.724276		37.3456	1.409		381.545	2.95341
23.9998	0.799341		37.3563	1.4812		381.835	4.01318
24.0054	1.29003		37.3668	1.3502		382.125	3.50614
24.0109	1.81358		37.3773	1.193		382.416	3.48386
24.0168	1.06446		37.3878	1.3393		382.706	3.50591
24.0228	1.55751		37.3983	1.5701		382.996	4.47795
24.0288	1.58771		37.4088	1.7886		383.432	2.29068
24.0348	0.875061		37.4193	1.8322		383.722	3.06364
24.0408	0.924279		37.4298	1.5108		384.013	3.01091
24.0468	1.09342		37.4403	1.6345		384.303	3.12068
24.0528	0.977724		37.4508	1.7909		384.593	2.63545
24.0588	0.832509		37.4616	1.7797		384.884	4.35955
24.0644	0.716003		37.4726	1.8643		385.174	4.2325
24.0699	0.690196		37.4833	1.6442		385.464	5.34682
24.0758	0.763428		37.4938	0.9082		385.755	31.6782
24.0818	0.959041		37.5046	0.1229		386.045	4.61727
24.0878	0.826075		37.5156	0.6292		386.335	3.52182
24.0938	0.80618		37.5263	1.3632		386.626	3.4825
24.0998	0.954243		37.5368	1.546		386.916	3.41705
24.1058	0.838849		37.5476	1.5514		387.206	6.07614
24.1118	0.792392		37.5586	1.5348		387.497	30.1473
24.1178	0.653213		37.5693	1.532		387.787	30.2943
24.1234	0.778151		37.5798	1.5579		388.077	7.11205
24.1289	0.869232		37.5906	1.5753		388.368	35.55
24.1348	1.02119		37.6016	1.6106		389.13	3.53386
24.1408	1.233		37.6126	1.6593		389.644	4.38886
24.1468	1.08279		37.6236	1.6543		390.164	3.38568
24.1528	1.06446		37.6508	1.7255		390.684	4.51795
24.1584	1.03342		37.6888	1.6907		391.204	4.27409
24.1639	1.05308		37.7673	1.6619		391.723	5.74455
24.1698	0.986772		37.8728	0.7227		392.243	3.63682
24.1758	1.38917		37.9672	1.2311		392.763	5.09841
24.1818	1.07918		38.0542	1.2673		393.283	3.41341
24.1878	0.963788		38.1049	1.1979		393.803	4.55727
24.1934	0.851258		38.1314	1.2346		394.323	3.20636
24.1989	0.763428		38.1474	1.3223		394.843	4.47432
24.2048	0.845098		38.1564	1.3888		395.363	4.12432
24.2108	1.20683		38.1654	1.4259		395.882	16.8277
24.2168	0.863323		38.1744	1.3668		396.402	13.8777
24.2228	0.875061		38.1834	1.2202		396.922	13.9291
24.2284	0.913814		38.1924	1.3009		397.442	12.9711
24.2339	0.929419		38.2014	1.4259		397.962	100
24.2398	0.80618		38.2104	1.431		398.482	14.2184
24.2458	0.748188		38.2191	1.4496		399.002	88.7123
24.2518	0.755875		38.2276	1.3845		399.522	100
24.2578	0.755875		38.2364	1.4072		400.041	100
24.2634	0.812913		38.2454	0.8521		400.301	100
24.2689	0.832509		38.2544	0.9787		400.561	100
24.2748	0.80618		38.2634	1.4288		401.081	100
24.2808	0.80618		38.2721	1.4269		401.601	14.6245
24.2864	0.78533		38.2806	1.4095		402.121	11.9377
24.2919	0.819544		38.2894	1.4453		402.641	8.25977
24.2978	0.851258		38.2984	1.419		403.707	10.4359
24.3038	0.826075		38.3074	1.3959		403.967	18.4573
24.3094	0.826075		38.3164	1.4929		404.486	10.6443
24.3149	0.770852		38.3251	1.4549		405.006	10.4548
24.3208	0.740363		38.3336	1.5139		405.526	7.07864
24.3268	0.732394		38.3421	1.5112		406.046	6.64114
24.3324	0.70757		38.3506	1.5247		406.566	7.88341
24.3379	0.740363		38.3591	1.5588		407.086	7.45614
24.3438	0.748188		38.3676	1.479		407.606	9.56591
24.3498	0.755875		38.3761	1.4814		408.126	7.58977
24.3554	0.778151		38.3846	1.4547		408.385	8.64455
24.3609	0.770852		38.3931	1.4814		408.645	7.05159
24.3668	0.857332		38.4016	1.4648		409.165	5.93045
24.3728	0.954243		38.4098	1.475		409.685	5.79205
24.3784	0.875061		38.4178	1.4882		410.205	8.15886
24.3839	0.886491		38.4258	1.4338		410.725	14.7357
24.3898	0.908485		38.4338	1.5202		418.978	7.76091
24.3958	0.851258		38.4415	1.4624		419.498	8.98682
24.4014	0.812913		38.449	1.3092		420.018	15.1991
24.4069	0.869232		38.4568	1.0311		420.538	8.25159
24.4124	1.04139		38.4648	1.3496		421.058	42.5055
24.4179	0.832509		38.4725	1.4003		421.577	14.3173
24.4238	0.812913		38.48	1.4243		422.097	15.2736
24.4298	0.869232		38.4875	1.4448		422.617	22.4739
24.4354	0.919078		38.495	1.417		423.137	7.89795
24.4409	1.1271		38.5025	1.3866		423.657	39.112
24.4464	1.18469		38.51	1.4218		424.177	64.7382
24.4519	1.25527		38.5175	1.3799		424.697	97.1148
24.4574	0.939519		38.525	1.4118		425.217	14.913
24.4629	0.662758		38.5325	1.4363		425.736	61.318
24.4688	0.672098		38.54	1.3997		426.256	96.57
24.4859	0.431364		38.5475	1.3334		426.776	100
24.4914	0.447158		38.555	1.3864		427.296	87.6316
24.4969	0.50515		38.5628	1.444		427.816	97.5918
24.5024	0.544068		38.5708	1.4195		428.336	91.2818
24.5079	0.623249		38.5788	1.454		428.856	100
24.5134	0.740363		38.5868	1.4711		429.376	96.7957
24.5189	0.748188		38.5951	1.4521		429.895	19.0284
24.5248	0.778151		38.6036	1.4308		430.415	34.0643
24.5308	0.78533		38.6121	1.4478		431.494	74.8016
24.5364	0.80618		38.6206	1.3694		431.892	27.478
24.5419	0.845098		38.6291	1.4578		432.155	9.0575
24.5474	0.792392		38.6376	1.4066		432.418	2.72795
24.5529	0.755875		38.6461	1.4776		432.682	2.02
24.5584	0.778151		38.6546	1.4194		432.945	2.22977
24.5639	0.792392		38.6631	1.3929		433.208	3.26864
24.5694	0.799341		38.6716	1.4064		433.471	2.40136
24.5749	0.690196		38.6804	1.4601		433.735	3.03523
24.5804	0.724276		38.6894	1.3961		433.998	3.01227
24.5859	0.690196		38.6984	1.4563		434.261	4.0675
24.5914	0.763428		38.7074	1.4989		434.524	3.05773
24.5969	0.892095		38.7161	1.497		434.787	3.13409
24.6024	1.32838		38.7246	1.5084		435.051	3.79
24.6079	1.11059		38.7334	1.3996		435.314	5.43159
24.6134	0.763428		38.7424	0.3041		435.577	3.41773
24.6189	0.740363		38.7478	0.406		435.84	4.95136
24.6244	0.724276		38.7568	1.0254		436.103	2.80636
24.6299	0.819544		38.7657	1.6667		436.367	4.04091
24.635	0.875061		38.7742	1.7018		436.63	3.09636
24.64	0.838849		38.7828	1.7918		436.893	3.49227
24.6454	0.838849		38.7918	1.6414		437.156	2.51114
24.6509	0.897627		38.8008	1.5998		437.419	2.31273
24.6564	0.929419		38.8098	1.5662		437.683	2.18455
24.6619	0.80618		38.8187	1.5396		437.946	5.1725
24.6674	0.845098		38.8272	1.5535		438.209	2.84091
24.6729	0.322219		38.8358	1.4867		438.472	4.8125
24.6784	0.880814		38.8448	1.4665		438.736	3.06977
24.6839	0.897627		38.8538	1.4692		438.999	3.36636
24.689	0.908485		38.8628	1.4868		439.262	1.75773
24.694	0.863323		38.8718	1.5226		439.525	2.51273
24.6994	0.851258		38.8808	1.4598		441.466	2.41795
24.7049	0.857332		38.8922	1.4138		441.73	2.34
24.7104	1.36361		38.9132	1.4417		441.993	1.16659
24.7159	0.982271		38.9378	1.4875		442.256	2.77886
24.721	0.892095		38.9768	1.4462		442.519	1.46045
24.726	0.838849		39.017	1.3682		442.782	1.86682
24.7314	0.845098		39.062	1.3909		443.046	1.58114
24.7369	0.778151		39.1069	1.4157		443.309	2.13545
24.7424	0.812913		39.1514	1.4163		443.572	1.64091
24.7479	0.832509		39.196	1.3785		443.835	1.77614
24.753	0.792392		39.241	1.3718		444.098	1.56409
24.758	0.832509		39.2858	1.3915		444.362	1.79727
24.7634	0.851258		39.3298	1.3846		444.625	1.42727
24.7689	0.857332		39.3738	1.354		444.888	2.00455
24.774	0.832509		39.4178	1.4207		445.151	1.51091
24.779	0.819544		39.4616	1.3303		445.415	2.03432
24.7844	0.799341		39.5046	1.354		445.678	0.942045
24.7899	0.770852		39.5472	1.3072		445.809	3.19114
24.795	0.80618		39.5882	1.3349		446.073	2.09364
24.8	0.763428		39.6291	1.2557		446.336	2.61977
24.8054	0.812913		39.6696	1.3392		446.599	1.70045
24.8109	0.838849		39.7101	1.326		446.862	2.89136
24.816	0.812913		39.7506	1.3379		447.125	1.96273
24.821	0.832509		39.7912	1.3158		447.389	3.06341
24.8264	0.80618		39.8322	1.3233		447.652	4.06
24.8319	0.78533		39.8733	1.3152		447.915	4.33386
24.837	0.838849		39.9148	1.3357		448.178	4.83182
24.842	0.78533		39.9563	1.2884		448.441	5.94136
24.8474	0.748188		39.9978	1.2933		448.705	4.20523
24.8529	0.826075		40.0394	1.3418		448.968	4.20795
24.858	1.50379		40.0814	1.2961		449.231	2.76795
24.863	1.14613		40.1233	1.263		449.494	3.34773
24.868	0.740363		40.1648	1.3049		449.758	3.17159
24.873	0.724276		40.2063	1.3005		450.021	5.94409
24.8784	0.556303		40.2478	1.2903		450.284	2.77295
24.8839	0.633468		40.2893	1.296		450.547	3.02659
24.889	0.812913		40.3308	1.2791		450.81	3.235
24.894	0.845098		40.3712	1.2715		451.074	2.57909
24.899	0.70757		40.4072	1.2821		451.337	3.74818
24.904	0.724276		40.4414	1.254		451.468	3.39205
24.909	0.755875		40.4684	1.2381		451.6	4.26727
24.914	0.755875		40.495	1.2183		451.863	3.64159
24.9194	0.778151		40.52	1.1063		452.126	4.86227
24.9249	0.792392		40.5451	1.3746		452.39	3.16659
24.93	0.763428		40.5706	1.3588		452.653	3.10227
24.935	0.716003		40.5961	1.3495		452.949	4.08227
24.94	0.755875		40.6216	1.4213		453.212	3.08591
24.945	0.755875		40.6471	1.3874		453.475	3.99205
24.95	0.875061		40.6726	1.3833		453.739	4.60591
24.955	1.08636		40.6981	1.3899		454.002	8.60341
24.96	1.11727		40.7236	1.4109		454.265	3.25455
24.965	0.959041		40.749	1.4277		454.528	3.86818
24.97	0.892095		40.774	1.4201		454.66	6.92886
24.975	0.80618		40.7992	0.7839		454.791	7.035
24.9804	0.819544		40.8252	0.245		455.055	11.558
24.9859	0.968483		40.8512	0.9044		455.318	7.89864
24.991	0.924279		40.8772	1.385		455.581	7.17114
24.996	0.944483		40.9032	1.3972		455.844	13.1241
25.001	1.28556		40.9292	1.3752		456.108	13.4577
25.006	1.24304		40.9553	1.3931		456.371	17.9375
25.011	1.0607		40.9818	1.364		456.634	18.048
25.016	1.07188		41.0083	1.3769		456.897	12.0152
25.021	1.1038		41.0348	1.3402		457.16	10.8659
25.026	1.02938		41.0617	1.3688		457.424	12.7025
25.031	1		41.0902	1.3704		457.687	4.82318
25.036	1.32222		41.1191	1.3246		457.95	4.68773
25.041	1.25285		41.1496	1.3192		458.213	4.35386
25.046	0.973128		41.1801	1.3777		458.476	4.97705
25.051	1.03342		41.2106	1.4063		458.74	6.74318
25.056	1.36549		41.2412	1.4172		459.003	14.2236
25.061	1.58771		41.2722	1.4222		459.266	4.7375
25.066	1.24797		41.3031	1.4589		459.529	6.32909
25.071	1.08991		41.3336	1.3915		459.793	25.8275
25.076	1.35218		41.3641	1.1764		460.056	33.2541
25.081	1.12057		41.3946	1.1081		460.187	14.3405
25.086	1.01703		41.4251	1.3576		460.451	5.23682
25.091	1.42975		41.4556	1.2798		460.714	3.46159
25.096	1.32634		41.4861	1.3271		460.977	8.03614
25.101	0.919078		41.5166	1.4274		461.24	8.47182
25.106	0.913814		41.5471	1.4051		461.503	8.17864
25.111	1.16732		41.5776	1.3469		461.767	2.83659
25.116	1.48714		41.608	1.4084		462.03	3.18318
25.121	0.986772		41.638	1.374		462.293	2.85295
25.126	0.90309		41.6679	1.3993		462.556	2.47841
25.131	0.944483		41.6974	1.402		463.181	3.84159
25.136	1.13672		41.7268	1.3414		463.445	6.37227
25.141	1.21484		41.7558	1.4136		463.708	5.71886
25.146	1.29226		41.7846	1.3815		463.971	5.70205
25.151	1.21219		41.8126	1.4121		464.234	7.76523
25.156	1.16137		41.8405	1.4057		464.497	8.21477
25.161	1.50786		41.868	1.4188		464.761	8.11636
25.166	1.60314		41.8953	1.4115		465.024	4.54864
25.171	1.37475		41.9218	1.4299		465.287	6.2475
25.176	1.04139		41.9482	1.3884		465.55	4.2925
25.181	1.23553		41.9742	1.4215		465.813	4.63091
25.186	1.23045		42.0001	1.4253		466.077	3.38318
25.191	1.43136		42.0256	1.4457		466.34	4.98977
25.196	1.20952		42.0512	1.4134		466.603	5.03545
25.201	1.03342		42.0772	1.4677		466.866	5.64932
25.206	1.47422		42.1033	1.4299		467.13	5.45091
25.211	1.56348		42.1298	1.4773		467.393	6.95614
25.216	1.38382		42.1564	1.4562		467.656	3.74295
25.221	1.33041		42.1834	1.4716		467.919	3.48205
25.226	1.29667		42.2106	1.4026		468.182	3.22318
25.2314	1.25527		42.2386	1.4437		468.446	3.33614
25.2369	1.65896		42.2668	1.4356		468.709	4.18864
25.242	0.913814		42.2958	1.4519		468.972	5.07341
25.247	0.838849		42.3248	1.4465		469.235	3.03409
25.252	1.08991		42.3538	1.4301		469.498	3.29523
25.257	1.38561		42.383	1.3993		469.762	2.83341
25.262	0.892095		42.413	1.4723		470.025	2.87705
25.267	0.845098		42.4429	1.4234		470.288	2.95545
25.272	0.963788		42.4724	1.3398		470.551	3.69932
25.277	1.49693		42.5021	1.4242		470.815	3.45318
25.282	1.01703		42.5326	1.34		471.078	4.47705
25.287	0.819544		42.563	1.3781		471.354	4.64841
25.292	0.778151		42.593	1.3536		471.617	5.58886
25.297	0.69897		42.6231	1.3646		471.881	4.34045
25.302	0.716003		42.6536	1.3072		472.144	3.84773
25.307	0.716003		42.684	1.3295		472.407	3.91295
25.312	0.724276		42.714	1.2958		472.67	3.23136
25.317	0.70757		42.7441	1.2553		472.933	3.49136
25.322	0.681241		42.7746	1.2849		473.197	4.31
25.327	0.69897		42.8051	1.2394		473.46	5.15432
25.332	0.672098		42.8356	1.2568		473.723	6.32932
25.337	0.732394		42.8666	1.2539		473.986	4.68818
25.3424	0.732394		42.8996	1.1722		474.249	4.26091
25.3479	0.70757		42.9358	1.1131		474.513	3.38727
25.353	0.716003		42.9848	1.0699		474.776	4.01318
25.358	0.70757		43.0312	1.0818		475.039	3.77455
25.363	0.690196		43.0672	1.0409		475.302	3.01432
25.368	0.69897		43.1	0.5858		475.565	2.63318
25.373	0.681241		43.12	1.0501		475.829	2.53273
25.378	0.681241		43.1398	1.0787		476.092	2.21636
25.383	0.690196		43.1588	1.0749		476.355	2.01977
25.388	0.70757		43.1777	1.0894		476.618	2.56159
25.3934	0.690196		43.1962	1.1073		476.882	2.43318
25.3989	0.690196		43.2145	1.1301		477.145	2.62909
25.404	0.70757		43.232	1.0655		477.408	3.03114
25.409	0.672098		43.2494	1.1288		477.671	2.96068
25.414	0.724276		43.2664	1.0888		477.934	7.54682
25.419	0.763428		43.2836	1.0606		478.198	14.4523
25.4244	0.954243		43.3016	1.0385		478.461	10.4439
25.4299	1.64147		43.3197	1.0361		478.724	12.8084
25.435	1.60314		43.3382	1.0958		478.987	47.9777
25.44	0.954243		43.3568	1.0888		479.25	54.9557
25.445	0.770852		43.3758	1.068		479.514	53.8873
25.45	0.69897		43.3948	1.0962		479.777	75.605
25.4554	0.681241		43.4138	1.122		479.908	76.3668
25.4609	0.70757		43.4328	1.1471		480.04	53.3632
25.466	0.681241		43.4518	1.2479		480.303	54.8568
25.471	0.69897		43.4695	1.2726		480.567	57.8889
25.4764	0.690196		43.482	1.312		480.83	63.1123
25.4819	0.69897		43.4938	1.3453		481.211	54.4039
25.487	0.681241		43.5028	1.3344		481.475	48.2627
25.492	0.716003		43.5117	1.3652		481.738	47.4014
25.4974	0.724276		43.5202	1.1968		482.264	45.7818
25.5029	0.70757		43.5288	0.5202		482.527	41.0939
25.508	0.716003		43.5378	0.1282		482.791	42.3718
25.513	0.724276		43.5467	0.0807		483.054	49.298
25.5184	0.732394		43.5552	0.0569		483.317	46.0984
25.5239	0.724276		43.5637	0.0965		483.58	51.0723
25.529	0.716003		43.5722	0.1628		483.844	44.0673
25.534	0.70757		43.5807	0.6976		484.107	48.0652
25.5394	0.716003		43.5892	1.2522		484.37	52.6864
25.5449	0.724276		43.5976	1.2937		484.633	43.8741
25.55	0.732394		43.6056	1.3266		484.811	44.6814
25.555	0.69897		43.6137	1.3716		485.074	44.5905
25.5604	0.724276		43.6222	1.3911		485.337	50.837
25.5659	0.763428		43.6306	1.3646		485.6	50.3798
25.5714	0.755875		43.6386	1.4224		485.864	56.9164
25.5769	0.857332		43.6466	1.424		486.127	72.0659
25.582	0.944483		43.6546	1.4818		486.39	64.6307
25.587	1.82282		43.6626	1.444		486.653	76.5559
25.5924	1.25527		43.6706	1.4414		486.917	38.5418
25.5979	0.80618		43.6786	1.4647		487.18	35.3555
25.6034	0.799341		43.6866	1.4457		487.443	11.5841
25.6089	0.826075		43.6945	1.4708		487.706	12.0077
25.614	0.977724		43.702	1.4354		487.969	17.5402
25.619	1.71684		43.7096	1.4397		488.233	12.5655
25.6244	2.2033		43.7176	1.3905		488.496	13.5389
25.6299	1.68305		43.7256	1.4395		489.036	10.272
25.6354	1.42325		43.7336	1.4446		492.296	26.3609
25.6409	1.38739		43.7417	1.4636		492.917	20.588
25.6464	0.968483		43.7502	1.4184		493.537	30.2786
25.6519	1.01703		43.7586	1.4793		494.158	27.2448
25.6574	0.968483		43.7666	1.4259		494.779	28.3595
25.6629	0.973128		43.7747	1.4051		495.4	33.8845
25.6684	1.0086		43.7832	1.4026		496.021	34.5848
25.6739	0.968483		43.7917	1.4618		497.263	35.6386
25.6794	0.977724		43.8002	1.4134		497.883	32.5861
25.6849	1.01703		43.8087	1.3862		498.504	25.2909
25.69	1.01284		43.8172	1.4344		499.125	35.9457
25.695	0.995635		43.8257	1.4361		499.746	16.1207
25.7004	0.913814		43.8342	1.4344		500.367	17.6291
25.7059	0.919078		43.8427	1.4378		500.988	20.333
25.7114	0.944483		43.8512	1.4318		501.609	20.5418
25.7169	1.03342		43.8598	1.4132		502.23	18.293
25.7224	1.66464		43.8688	1.4148		502.54	23.0039
25.7279	1.53908		43.8777	1.4184		503.161	63.1743
25.7334	1.37291		43.8862	1.3692		503.782	51.1214
25.7389	1.43933		43.895	1.3805		504.403	16.3041
25.7444	1.3075		43.905	1.4369		504.713	14.6282
25.7499	1.2833		43.9162	1.45		505.334	12.8566
25.7558	1.28103		43.9322	1.3921		505.644	18.0777
25.7618	1.47422		43.9492	1.438		505.955	10.5968
25.7674	1.16435		43.9702	1.4177		506.265	26.2295
25.7729	1.01284		43.9912	1.4161		506.576	14.7914
25.7784	1.41664		44.0122	1.3954		506.886	8.68705
25.7839	1.29667		44.0332	1.3872		507.196	14.8302
25.7894	1.27184		44.0542	1.423		507.507	16.723
25.7949	1.38021		44.0751	1.3858		507.817	14.9489
25.8004	1.02938		44.0956	1.4138		508.128	16.7575
25.8059	0.826075		44.1159	1.4382		508.438	11.2123
25.8114	0.819544		44.1354	1.4365		508.749	12.8455
25.8169	0.880814		44.1547	1.4125		509.059	17.6743
25.8228	0.919078		44.1732	1.461		509.369	20.6116
25.8288	0.863323		44.1917	1.4175		509.68	30.39
25.8344	0.716003		44.2102	1.4259		509.99	18.4884
25.8399	0.681241		44.2289	1.4459		510.611	15.5057
25.8454	0.653213		44.2484	1.4596		511.232	19.8902
25.8509	0.653213		44.2681	1.4203		511.853	12.9336
25.8564	0.819544		44.2886	1.4226		512.474	11.777
25.8619	0.826075		44.3092	1.4376		513.095	17.72
25.8678	0.763428		44.3302	1.4444		513.716	19.2598
25.8738	0.672098		44.3512	1.4482		514.336	9.50682
25.8794	0.643453		44.3722	1.4769		515.035	15.3789
25.8849	0.643453		44.3933	1.4144		515.656	18.615
25.8904	0.732394		44.4148	1.4903		516.277	20.1475
25.8959	0.80618		44.4355	1.4815		516.897	20.883
25.9018	0.724276		44.453	1.423		517.518	76.1318
25.9078	0.724276		44.4698	1.4692		518.139	80.3152
25.9134	0.748188		44.4838	1.3744		518.76	75.1743
25.9189	0.732394		44.4974	1.4975		519.381	77.5418
25.9248	0.748188		44.5094	1.453		520.002	65.5898
25.9308	0.740363		44.5215	1.3397		520.623	43.998
25.9364	0.732394		44.534	1.4427		521.244	15.22
25.9419	0.792392		44.5465	1.3562		521.864	28.9102
25.9474	0.748188		44.559	1.409		522.485	24.1727
25.9529	0.770852		44.5714	1.4418		523.106	45.3968
25.9588	0.857332		44.5834	1.4266		523.727	18.0425
25.9648	0.892095		44.5955	1.4393		524.348	62.3759
25.9704	0.892095		44.608	1.4157		524.969	48.1923
25.9759	0.897627		44.6205	1.3974		525.59	40.7959
25.9818	0.908485		44.633	1.3827		526.21	39.7675
25.9878	0.977724		44.6455	1.3666		526.831	4.23636
25.9938	1.13988		44.658	1.342		527.452	7.62841
25.9998	1.07918		44.6704	1.2953		528.073	15.642
26.0054	1.0607		44.6824	1.3586		528.772	88.2777
26.0109	1.0607		44.6945	1.3326		529.392	23.1575
26.0168	0.944483		44.707	1.3373		530.013	47.1918
26.0228	0.851258		44.7195	1.3342		530.634	52.4339
26.0284	0.929419		44.732	1.2823		530.945	59.1064
26.0339	1.25527		44.7444	1.3272		531.255	9.7575
26.0398	0.977724		44.7564	1.2808		531.721	15.962
26.0458	0.924279		44.7685	1.3042		531.876	11.8184
26.0514	0.880814		44.781	1.3025		532.186	7.73091
26.0569	0.919078		44.7935	1.2966		532.497	10.23
26.0628	0.845098		44.806	1.3446		532.807	17.1214
26.0688	0.838849		44.8184	1.4386		533.118	8.55523
26.0748	0.819544		44.8304	1.4001		533.428	8.75182
26.0808	0.845098		44.845	1.4477		533.738	11.3955
26.0864	0.838849		44.8575	1.4928		534.049	29.0741
26.0919	0.880814		44.87	1.5488		534.359	51.5616
26.0978	0.908485		44.8825	1.4779		535.058	47.4445
26.1038	0.908485		44.8948	1.5061		535.368	57.7205
26.1098	1.22531		44.9068	1.5079		535.679	51.7202
26.1158	1.08991		44.919	1.5421		535.989	60.3384
26.1214	0.838849		44.9315	1.5662		536.3	38.7664
26.1269	0.623249		44.944	1.5352		536.61	19.1252
26.1328	0.770852		44.9565	1.5476		536.92	17.5098
26.1388	0.908485		44.9688	1.5411		537.231	13.073
26.1448	1.00432		44.9808	1.5067		537.541	3.62705
26.1508	0.919078		44.993	1.5625		537.852	3.48409
26.1568	0.78533		45.0055	1.5918		538.162	2.55886
26.1628	0.748188		45.018	1.5356		538.473	3.27955
26.1684	0.838849		45.0305	1.5065		538.783	2.75568
26.1739	0.863323		45.0428	1.4835		539.093	2.75114
26.1798	0.875061		45.0548	1.529		539.404	4.22864
26.1858	0.748188		45.067	1.5594		539.714	2.81455
26.1918	0.838849		45.0795	1.566		540.025	3.3125
26.1978	0.94939		45.092	1.5548		540.335	3.10114
26.2038	0.908485		45.1045	1.5393		540.646	2.93455
26.2098	0.748188		45.1168	1.5229		540.956	2.98068
26.2154	0.740363		45.1288	1.5217		541.266	3.02227
26.2209	0.716003		45.141	1.5508		541.577	2.51864
26.2268	0.778151		45.1535	1.5125		541.887	4.03159
26.2328	0.939519		45.166	1.4982		542.198	2.82
26.2388	1.27646		45.1785	1.508		542.508	3.6225
26.2448	1.16137		45.1908	1.5197		542.819	6.96432
26.2508	1.48001		45.2028	1.5297		543.129	37.9652
26.2568	1.50651		45.215	1.4902		543.439	45.5091
26.2628	1.25527		45.2275	1.4537		543.75	70.1257
26.2688	1.49831		45.24	1.5195		544.06	67.037
26.2748	1.66652		45.2525	1.4989		544.371	3.52455
26.2808	1.30535		45.2648	1.5304		544.681	4.09659
26.2864	1.28556		45.2768	1.4971		544.992	3.67295
26.2919	1.04922		45.289	1.4883		545.302	4.905
26.2978	0.857332		45.3015	1.4612		545.612	26.7284
26.3038	0.778151		45.3138	1.5024		545.923	51.8568
26.3098	0.770852		45.3258	1.4314		546.142	73.4234
26.3158	0.799341		45.338	1.4918		546.337	69.5952
26.3218	0.78533		45.3505	1.4289		546.533	29.1709
26.3278	0.80618		45.363	1.4527		546.728	9.95864
26.3338	1.08636		45.3755	1.4231		546.924	5.645
26.3398	0.740363		45.3878	1.3909		547.12	5.62455
26.3458	1.03342		45.3998	1.3689		547.315	6.425
26.3518	1.02531		45.412	1.2962		547.511	25.5486
26.3578	0.838849		45.4245	1.3391		547.707	23.4905
26.3638	1.18184		45.4368	1.4371		547.902	14.26
26.3694	1.17898		45.4488	1.4104		548.098	11.7605
26.3749	1.07918		45.461	1.4087		548.293	11.8823
26.3808	1.05308		45.4735	1.461		548.685	31.3139
26.3868	0.897627		45.4858	1.4143		548.88	44.802
26.3928	1.03342		45.4978	1.4616		549.076	62.3514
26.3988	0.919078		45.51	1.4441		549.272	59.9411
26.4048	0.869232		45.5225	1.4614		549.467	17.6266
26.4108	0.944483		45.5348	1.4825		549.663	12.93
26.4168	1.35603		45.5468	1.5436		549.859	10.918
26.4228	1.56703		45.559	1.531		550.054	8.69886
26.4288	1.27875		45.5715	1.6152		550.25	21.4632
26.4348	1.00432		45.5838	1.6302		550.445	43.4493
26.4408	0.880814		45.5958	1.5489		550.641	10.9677
26.4468	0.913814		45.608	1.5918		550.837	7.84205
26.4528	1.18469		45.6205	1.6258		551.032	7.56682
26.4588	1.49276		45.6328	1.5858		551.228	10.327
26.4648	1.31806		45.6448	1.5632		551.424	36.7195
26.4708	1.17319		45.6568	1.5209		551.619	40.4073
26.4768	1.26951		45.6688	1.5218		551.815	8.93386
26.4828	1.22531		45.681	1.5318		552.011	19.8361
26.4888	1.33646		45.6935	1.4691		552.206	20.6157
26.4948	0.991226		45.7058	1.4738		552.402	29.0555
26.5008	1.07188		45.7178	1.5394		552.597	39.4741
26.5068	0.94939		45.7298	1.5		552.793	10.78
26.5128	0.838849		45.7418	1.4815		552.989	15.0734
26.5188	0.763428		45.7538	1.5179		553.184	10.3666
26.5248	0.716003		45.7658	1.5267		553.38	11.7202
26.5308	0.845098		45.7778	1.5306		553.576	59.6159
26.5368	1.32838		45.7898	1.5413		553.771	43.4434
26.5428	1.48996		45.8018	1.417		553.967	12.1584
26.5484	1.01703		45.8138	1.0869		554.163	13.6957
26.5539	0.845098		45.8258	1.3388		554.358	13.0964
26.5598	0.740363		45.8378	1.58		554.554	17.3705
26.5658	0.778151		45.8498	1.551		554.749	36.2534
26.5718	0.863323		45.8618	1.5345		554.945	70.7223
26.5778	0.880814		45.8738	1.5575		555.141	45.238
26.5838	1.03342		45.8858	1.551		555.336	50.0309
26.5898	1.1271		45.8978	1.5725		555.532	40.1843
26.5958	0.908485		45.9098	1.5327		555.728	30.882
26.6018	1.50379		45.9216	1.5734		555.923	28.72
26.6078	1.51322		45.9331	1.5566		556.119	33.9809
26.6138	1.47129		45.9448	1.5847		556.314	23.4932
26.6198	1.17609		45.9568	1.5914		556.51	20.5111
26.6258	0.819544		45.9686	1.565		556.706	12.8839
26.6318	0.778151		45.9801	1.5659		556.901	10.6705
26.6378	0.908485		45.9918	1.5418		557.097	10.9468
26.6438	0.838849		46.0038	1.5566		557.293	13.6411
26.6498	0.740363		46.0156	1.5962		557.488	11.7445
26.6558	0.681241		46.0271	1.6106		557.684	9.94432
26.6618	0.857332		46.0386	1.6331		557.88	10.4239
26.6678	0.90309		46.0501	1.649		558.075	12.1041
26.6738	1.28556		46.0616	1.5829		558.271	11.2082
26.6798	1.97267		46.0731	1.6601		558.466	14.715
26.6858	2.00432		46.0846	1.6591		558.662	23.4691
26.6918	1.72509		46.0961	1.652		558.858	13.7736
26.6978	1.79588		46.1076	1.6155		559.053	32.3364
26.7038	1.51851		46.1191	1.5838		559.249	29.2368
26.7098	1.10037		46.1306	1.5933		559.445	9.48045
26.7158	0.94939		46.1421	1.6331		559.64	16.8895
26.7218	0.944483		46.1534	1.6039		559.836	6.97341
26.7278	1.46538		46.1644	1.646		560.032	5.99705
26.7338	1.75128		46.1756	1.6292		560.305	5.57773
26.7398	1.62325		46.1871	1.6		560.697	3.78023
26.7458	1.48001		46.1984	1.6784		560.892	3.31568
26.7518	1.16137		46.2094	1.6672		561.088	3.47773
26.7578	1.08636		46.2204	1.7147		561.284	3.91659
26.7638	1.44404		46.2314	1.6371		561.479	2.38864
26.7698	1.64738		46.2424	1.6601		561.675	2.84727
26.7758	1.95182		46.2534	1.5924		561.871	3.59727
26.7818	1.40654		46.2644	1.647		562.066	3.26955
26.7878	1.1038		46.2754	1.6581		562.262	2.69136
26.7938	1.05308		46.2864	1.6126		562.457	2.71023
26.7998	1.43933		46.2974	1.6866		562.653	3.13841
26.8058	1.39094		46.3084	1.6825		562.849	3.29341
26.8118	1.54531		46.3194	1.6907		563.044	3.1575
26.8178	1.66181		46.3304	1.6581		563.24	4.58409
26.8238	1.79518		46.3414	1.7211		563.436	4.42591
26.8298	1.35603		46.3522	1.6835		563.631	6.05364
26.8358	1.27875		46.3627	1.6611		563.827	5.57659
26.8418	1.31597		46.3732	1.6641		564.022	6.97727
26.8478	1.23553		46.3837	1.6381		564.218	6.97091
26.8538	1.36736		46.3944	1.602		564.414	6.91227
26.8598	1.21748		46.4054	1.6106		564.609	4.67773
26.8658	1.23805		46.4162	1.6058		564.805	6.15364
26.8718	1.16435		46.4267	1.6621		565.001	6.16091
26.8778	1.33244		46.4372	1.602		565.196	6.58091
26.8838	1.71684		46.4477	1.6672		565.392	5.89977
26.8898	2.06744		46.4582	1.652		565.588	6.71727
26.8958	2.35603		46.4687	1.6048		565.783	6.76136
26.9018	2.04376		46.4792	1.647		565.979	4.90909
26.9078	2.11992		46.4897	1.6949		566.174	3.94545
26.9138	1.89487		46.5002	1.7435		566.566	5.08705
26.9198	1.70927		46.5107	1.654		566.761	10.1505
26.9258	1.36736		46.5212	1.7158		566.957	11.6041
26.9318	1.44248		46.5317	1.7189		567.348	11.8518
26.9378	1.17609		46.5422	1.7741		567.74	4.13318
26.9438	1.40483		46.5527	1.7457		568.131	3.44477
26.9498	0.973128		46.563	1.7752		568.522	3.58909
26.9558	1.03342		46.573	1.7741		568.913	3.11091
26.9618	1.16435		46.5832	1.7642		569.305	4.73568
26.9678	1.23045		46.5937	1.8411		569.696	2.80659
26.9738	1.32838		46.6042	1.7443		570.087	7.69023
26.9798	1.51587		46.6147	1.7819		570.478	5.66114
26.9858	1.5563		46.625	1.7489		570.87	7.19114
26.9918	1.4014		46.635	1.7071		571.261	6.29341
26.9978	1.35025		46.6452	1.7176		571.652	6.38682
27.0038	1.26482		46.6557	1.6781		572.044	26.1664
27.0098	1.24551		46.6662	1.6822		572.19	29.1407
27.0158	1.38021		46.6767	1.6735		572.386	6.45568
27.0218	1.48144		46.6872	1.6606		572.777	7.64614
27.0278	1.47422		46.6977	1.7435		572.973	5.82205
27.0338	1.41664		46.708	1.7285		573.168	7.59545
27.0398	1.2833		46.718	1.7511		573.364	7.41545
27.0458	1.33041		46.7282	1.6282		573.56	27.3327
27.0518	1.26007		46.7387	1.6825		573.755	22.1327
27.0578	1.06819		46.7492	1.6804		573.951	25.9691
27.0638	1.05308		46.7597	1.6631		574.147	23.5259
27.0698	1.07555		46.7702	1.6381		574.342	19.9114
27.0758	1.24304		46.7807	1.6253		574.538	23.0014
27.0818	1.37291		46.7912	1.6272		574.733	17.9502
27.0878	1.34439		46.8017	1.6214		574.929	19.0177
27.0938	1.21484		46.8122	1.5993		575.125	22.2636
27.0998	1.17898		46.8227	1.6593		575.32	22.7039
27.1058	1.23553		46.8332	1.6022		575.516	23.3068
27.1118	1.22531		46.8437	1.6687		575.712	15.6507
27.1178	1.05308		46.8542	1.6238		575.907	14.913
27.1238	1.02938		46.8647	1.5052		576.103	21.105
27.1298	1.1271		46.8752	1.4981		576.299	21.9507
27.1358	1.22011		46.8857	1.4476		576.494	21.9257
27.1418	1.18752		46.8964	1.4359		576.69	23.4543
27.1478	1.18752		46.9074	1.4694		577.081	23.5275
27.1538	1.11727		46.9182	1.437		577.277	28.1543
27.1598	1.08991		46.9287	1.4418		577.472	25.4077
27.1658	1.01284		46.9394	1.4118		577.668	46.2986
27.1718	0.94939		46.9504	1.2966		577.864	15.405
27.1778	0.908485		46.9612	1.2668		578.059	11.4041
27.1838	0.863323		46.9717	1.2551		578.255	10.5918
27.1898	0.886491		46.9824	1.2914		578.451	13.5764
27.1958	0.995635		46.9934	1.3799		578.646	16.4218
27.2018	1.24551		47.0044	1.3171		578.842	16.3011
27.2078	1.0607		47.0154	1.3434		579.037	12.1552
27.2138	0.944483		47.0264	1.2654		579.233	12.5991
27.2198	0.963788		47.0374	1.2342		579.429	13.6934
[truncated: 15,052 more rows]
